# Supplementary material for: Evaluation of changes arising in the pig mesenchymal stromal cells transcriptome following cryopreservation and Trichostatin A treatment
Source: PLoS One. 2018 Feb 1;13(2):e0192147. doi: 10.1371/journal.pone.0192147 (PMC5794156; doi:10.1371/journal.pone.0192147)
Supplement: S2 File — (XLSX) [file pone.0192147.s002.xlsx]

## Sheet: Arkusz1
ENSEMBL gene ID	baseMean	log2FoldChange	pvalue	padj	Regulation after cryopreservation	Symbol	Name	Pathway	MF	BP	CC	Reactome
ENSSSCG00000001793	297.994	4.75509	1.55596e-56	2.22144e-52	UP	Uncharacterized protein;ADAMTSL3;ortholog	ADAMTS-LIKE PROTEIN 3 (PTHR13723:SF237)	0	peptidase activity(GO:0008233)	proteolysis(GO:0006508)	0	0
ENSSSCG00000015567	1796.25	2.12312	2.33783e-53	1.66886e-49	UP	Uncharacterized protein;FAM129A;ortholog	PROTEIN NIBAN (PTHR14392:SF13)	0	0	negative regulation of protein phosphorylation(GO:0001933);positive regulation of protein phosphorylation(GO:0001934);response to endoplasmic reticulum stress(GO:0034976);positive regulation of translation(GO:0045727)	cytosol(GO:0005829);plasma membrane(GO:0005886);extracellular exosome(GO:0070062)	0
ENSSSCG00000013004	280.841	3.23393	1.61142e-38	5.75156e-35	UP	Uncharacterized protein;TM7SF2;ortholog	DELTA(14)-STEROL REDUCTASE (PTHR21257:SF39)	0	oxidoreductase activity, acting on the CH-CH group of donors(GO:0016627);oxidoreductase activity, acting on the CH-CH group of donors, NAD or NADP as acceptor(GO:0016628)	sterol biosynthetic process(GO:0016126);oxidation-reduction process(GO:0055114)	integral component of endoplasmic reticulum membrane(GO:0030176);receptor complex(GO:0043235);nuclear inner membrane(GO:0005637)	Activation of gene expression by SREBF (SREBP);Metabolism;Metabolism of lipids and lipoproteins;Regulation of cholesterol biosynthesis by SREBP (SREBF);Cholesterol biosynthesis
ENSSSCG00000026668	64.3982	-4.70313	1.43271e-38	5.75156e-35	DOWN	NA	NA	NA	NA	NA	NA	NA
ENSSSCG00000013775	1508.13	2.69543	1.42064e-37	4.05649e-34	UP	Uncharacterized protein;CD97;ortholog	CD97 ANTIGEN (PTHR12NA11:SF36NA)	0	G-protein coupled receptor activity(GO:0004930);calcium ion binding(GO:0005509)	cell surface receptor signaling pathway(GO:0007166);G-protein coupled receptor signaling pathway(GO:0007186)	focal adhesion(GO:0005925);integral component of membrane(GO:0016021);extracellular exosome(GO:0070062);membrane(GO:0016020)	Signal Transduction;GPCR ligand binding;Signaling by GPCR;Class B/2 (Secretin family receptors)
ENSSSCG00000022162	168.303	4.3861	6.45305e-36	1.5355e-32	UP	Uncharacterized protein;RAB11FIP5;ortholog	RAB11 FAMILY-INTERACTING PROTEIN 5 (PTHR15746:SF29)	0	Rab GTPase binding(GO:0017137)	regulated exocytosis(GO:0045055)	mitochondrion(GO:0005739);early endosome(GO:0005769)	0
ENSSSCG00000017869	117.282	-2.42136	8.31713e-36	1.69634e-32	DOWN	Uncharacterized protein;ITGAE;ortholog	INTEGRIN ALPHA-E (PTHR2322NA:SF1NANA)	Integrin signalling pathway->Integrin alpha;;	0	cell adhesion(GO:0007155);integrin-mediated signaling pathway(GO:0007229)	integrin complex(GO:0008305);external side of plasma membrane(GO:0009897);integral component of membrane(GO:0016021)	Integrin cell surface interactions;Extracellular matrix organization
ENSSSCG00000007115	497.868	2.57475	1.80823e-34	3.22701e-31	UP	Uncharacterized protein;THBD;ortholog	THROMBOMODULIN (PTHR24NA36:SF11)	Blood coagulation->Thrombomodulin;;	transmembrane signaling receptor activity(GO:0004888);calcium ion binding(GO:0005509)	signal transduction(GO:0007165);female pregnancy(GO:0007565);negative regulation of blood coagulation(GO:0030195)	integral component of plasma membrane(GO:0005887);cell surface(GO:0009986)	Common Pathway of Fibrin Clot Formation;Formation of Fibrin Clot (Clotting Cascade);Cell surface interactions at the vascular wall;Hemostasis
ENSSSCG00000025980	188.214	2.42922	5.98417e-34	9.49289e-31	UP	Uncharacterized protein;CHMP4C;ortholog	CHARGED MULTIVESICULAR BODY PROTEIN 4C (PTHR22761:SF34)	0	protein homodimerization activity(GO:0042803)	cell separation after cytokinesis(GO:0000920);nucleus organization(GO:0006997);vacuolar transport(GO:0007034);mitotic metaphase plate congression(GO:0007080);abscission(GO:0009838);regulation of centrosome duplication(GO:0010824);negative regulation of cytokinesis(GO:0032466);ubiquitin-independent protein catabolic process via the multivesicular body sorting pathway(GO:0090611);regulation of mito…	extracellular exosome(GO:0070062);Flemming body(GO:0090543)	Cellular responses to stress;Macroautophagy
ENSSSCG00000027868	38.9824	-6.2432	2.85004e-31	4.069e-28	DOWN	NA	NA	NA	NA	NA	NA	NA
ENSSSCG00000015637	4223.88	-2.5249	8.69207e-31	1.12815e-27	DOWN	Uncharacterized protein;SEC61G;ortholog	PROTEIN TRANSPORT PROTEIN SEC61 SUBUNIT GAMMA (PTHR123NA9:SF16)	0	P-P-bond-hydrolysis-driven protein transmembrane transporter activity(GO:0015450)	protein targeting(GO:0006605);protein transmembrane transport(GO:0071806)	intracellular(GO:0005622);integral component of membrane(GO:0016021)	IRE1alpha activates chaperones;Metabolism of proteins;Unfolded Protein Response (UPR);XBP1(S) activates chaperone genes
ENSSSCG00000013433	109.855	2.96987	5.53511e-30	6.58539e-27	UP	Uncharacterized protein (Fragment);ADAMTSL5;ortholog	ADAMTS-LIKE PROTEIN 5 (PTHR13723:SF2NA6)	0	metalloendopeptidase activity(GO:0004222);zinc ion binding(GO:0008270)	proteolysis(GO:0006508)	proteinaceous extracellular matrix(GO:0005578)	0
ENSSSCG00000027881	248.625	-3.03616	1.71216e-27	1.88035e-24	DOWN	Uncharacterized protein;KCNK6;ortholog	POTASSIUM CHANNEL SUBFAMILY K MEMBER 6 (PTHR11NANA3:SF197)	0	potassium ion leak channel activity(GO:0022841)	negative regulation of systemic arterial blood pressure(GO:0003085);stabilization of membrane potential(GO:0030322);regulation of resting membrane potential(GO:0060075);potassium ion transmembrane transport(GO:0071805)	integral component of plasma membrane(GO:0005887)	Tandem of pore domain in a weak inwardly rectifying K+ channels (TWIK);Phase 4 - resting membrane potential;Potassium Channels;Tandem pore domain potassium channels;Cardiac conduction;Neuronal System;Muscle contraction
ENSSSCG00000004261	578.664	-3.27422	1.08229e-26	1.10371e-23	DOWN	NA	NA	NA	NA	NA	NA	NA
ENSSSCG00000026812	205.099	-1.98041	1.62235e-26	1.54415e-23	DOWN	Uncharacterized protein;EMG1;ortholog	RIBOSOMAL RNA SMALL SUBUNIT METHYLTRANSFERASE NEP1 (PTHR12636:SF11)	0	rRNA binding(GO:0019843);rRNA (pseudouridine) methyltransferase activity(GO:0070037)	maturation of SSU-rRNA from tricistronic rRNA transcript (SSU-rRNA, 5.8S rRNA, LSU-rRNA)(GO:0000462);blastocyst development(GO:0001824);nucleologenesis(GO:0017126);rRNA base methylation(GO:0070475)	nucleolus(GO:0005730);small-subunit processome(GO:0032040)	rRNA processing in the nucleus and cytosol;Gene Expression;Major pathway of rRNA processing in the nucleolus and cytosol;rRNA processing
ENSSSCG00000016664	55.2265	4.70282	1.97748e-26	1.76453e-23	UP	Uncharacterized protein;NPSR1;ortholog	NEUROPEPTIDE S RECEPTOR (PTHR24244:SF3)	0	neuropeptide receptor activity(GO:0008188)	neuropeptide signaling pathway(GO:0007218);positive regulation of release of sequestered calcium ion into cytosol(GO:0051281)	integral component of plasma membrane(GO:0005887)	G alpha (q) signalling events;GPCR downstream signaling;Signaling by GPCR;Class A/1 (Rhodopsin-like receptors);Signal Transduction;GPCR ligand binding;Gastrin-CREB signalling pathway via PKC and MAPK;G alpha (s) signalling events;Peptide ligand-binding receptors
ENSSSCG00000004300	220.592	-1.48852	2.13378e-26	1.792e-23	DOWN	Uncharacterized protein;SMIM8;ortholog	SMALL INTEGRAL MEMBRANE PROTEIN 8 (PTHR14274:SF2)	0	0	0	integral component of membrane(GO:0016021)	0
ENSSSCG00000002444	2613.94	1.82788	7.21449e-26	5.72229e-23	UP	Uncharacterized protein (Fragment);FBLN5;ortholog	FIBULIN-5 (PTHR24NA44:SF378)	0	integrin binding(GO:0005178);calcium ion binding(GO:0005509);protein C-terminus binding(GO:0008022);protein homodimerization activity(GO:0042803)	protein localization to cell surface(GO:0034394);secretion(GO:0046903);elastic fiber assembly(GO:0048251);regulation of removal of superoxide radicals(GO:2000121)	extracellular space(GO:0005615);extracellular exosome(GO:0070062);elastic fiber(GO:0071953)	0
ENSSSCG00000007026	65.2883	-2.53533	1.29855e-25	9.75759e-23	DOWN	Uncharacterized protein;VDAC1P5;ortholog	VOLTAGE-DEPENDENT ANION-SELECTIVE CHANNEL PROTEIN 3 (PTHR11743:SF42)	0	voltage-gated anion channel activity(GO:0008308)	anion transport(GO:0006820);transmembrane transport(GO:0055085);regulation of cilium assembly(GO:1902017);regulation of anion transmembrane transport(GO:1903959)	mitochondrial outer membrane(GO:0005741)	0
ENSSSCG00000005322	1623.86	1.96195	1.37436e-25	9.81086e-23	UP	Guanylate cyclase;NPR2;ortholog	ATRIAL NATRIURETIC PEPTIDE RECEPTOR 2 (PTHR1192NA:SF374)	Gonadotropin-releasing hormone receptor pathway->Npr2;;	guanylate cyclase activity(GO:0004383);protein kinase activity(GO:0004672);ATP binding(GO:0005524);natriuretic peptide receptor activity(GO:0016941);peptide hormone binding(GO:0017046);identical protein binding(GO:0042802);adenylate cyclase activity(GO:0004016)	cGMP biosynthetic process(GO:0006182);protein phosphorylation(GO:0006468);receptor guanylyl cyclase signaling pathway(GO:0007168);intracellular signal transduction(GO:0035556);single organism reproductive process(GO:0044702);negative regulation of meiotic cell cycle(GO:0051447);bone development(GO:0060348);cellular response to granulocyte macrophage colony-stimulating factor stimulus(GO:0097011);…	plasma membrane(GO:0005886);integral component of plasma membrane(GO:0005887);guanylate cyclase complex, soluble(GO:0008074)	Physiological factors;Cardiac conduction;Muscle contraction
ENSSSCG00000025869	132.217	-1.82689	2.90688e-25	1.97626e-22	DOWN	Uncharacterized protein;Ssc.6643;ortholog	ZINC FINGER MATRIN-TYPE PROTEIN 5 (PTHR16465:SF1)	0	zinc ion binding(GO:0008270)	0	U12-type spliceosomal complex(GO:0005689)	Processing of Capped Intron-Containing Pre-mRNA;mRNA Splicing;Gene Expression;mRNA Splicing - Minor Pathway
ENSSSCG00000028477	1017.5	-1.53616	1.94694e-24	1.26348e-21	DOWN	Uncharacterized protein;SERP1;ortholog	STRESS-ASSOCIATED ENDOPLASMIC RETICULUM PROTEIN 1 (PTHR156NA1:SF8)	0	0	skeletal system development(GO:0001501);glucose metabolic process(GO:0006006);protein glycosylation(GO:0006486);post-embryonic development(GO:0009791);multicellular organism aging(GO:0010259);endoplasmic reticulum unfolded protein response(GO:0030968);positive regulation of insulin secretion(GO:0032024);positive regulation of translation(GO:0045727);positive regulation of organ growth(GO:0046622)…	endoplasmic reticulum(GO:0005783);cytoplasmic microtubule(GO:0005881);integral component of membrane(GO:0016021)	Metabolism of proteins;Unfolded Protein Response (UPR);XBP1(S) activates chaperone genes;IRE1alpha activates chaperones
ENSSSCG00000029230	1961.56	1.47008	2.71342e-24	1.68432e-21	UP	Uncharacterized protein;ECM1;ortholog	EXTRACELLULAR MATRIX PROTEIN 1 (PTHR16776:SF4)	0	protease binding(GO:0002020);signal transducer activity(GO:0004871);interleukin-2 receptor binding(GO:0005134);protein C-terminus binding(GO:0008022);laminin binding(GO:0043236)	positive regulation of endothelial cell proliferation(GO:0001938);negative regulation of cytokine-mediated signaling pathway(GO:0001960);regulation of type 2 immune response(GO:0002828);regulation of transcription from RNA polymerase II promoter(GO:0006357);inflammatory response(GO:0006954);signal transduction(GO:0007165);negative regulation of peptidase activity(GO:0010466);negative regulation o…	extracellular space(GO:0005615);extracellular matrix(GO:0031012);extracellular exosome(GO:0070062)	Platelet activation, signaling and aggregation;Platelet degranulation ;Response to elevated platelet cytosolic Ca2+;Hemostasis
ENSSSCG00000025957	47.3795	-4.43642	3.78834e-24	2.25359e-21	DOWN	Histone H2B;HIST1H2BH;ortholog	HISTONE H2B TYPE 1-C/E/F/G/I (PTHR23428:SF147)	0	DNA binding(GO:0003677);protein heterodimerization activity(GO:0046982)	nucleosome assembly(GO:0006334)	nuclear nucleosome(GO:0000788);nucleoplasm(GO:0005654);cytosol(GO:0005829);extracellular exosome(GO:0070062)	Ub-specific processing proteases;Deubiquitination;Chromatin modifying enzymes;Chromatin organization;Metabolism of proteins;Post-translational protein modification;HATs acetylate histones
ENSSSCG00000021104	21327.2	2.6364	3.95774e-24	2.26019e-21	UP	NA	NA	NA	NA	NA	NA	NA
ENSSSCG00000015668	1169.68	-1.24125	4.6055e-24	2.52895e-21	DOWN	Origin recognition complex subunit 4;ORC4;ortholog	ORIGIN RECOGNITION COMPLEX SUBUNIT 4 (PTHR12NA87:SF1)	0	nucleotide binding(GO:0000166);DNA replication origin binding(GO:0003688)	DNA replication initiation(GO:0006270)	nuclear chromosome, telomeric region(GO:0000784);nuclear origin of replication recognition complex(GO:0005664);nucleolus(GO:0005730);cytosol(GO:0005829)	G2/M Checkpoints;Cell Cycle Checkpoints;Assembly of the pre-replicative complex;Assembly of the ORC complex at the origin of replication;Association of licensing factors with the pre-replicative complex;M/G1 Transition;CDT1 association with the CDC6:ORC:origin complex;Orc1 removal from chromatin;Cell Cycle;CDC6 association with the ORC:origin complex;Removal of licensing factors from origins;Acti…
ENSSSCG00000007482	142.239	4.31011	8.35802e-24	4.41954e-21	UP	Teashirt homolog 2;TSHZ2;ortholog	TEASHIRT HOMOLOG 2 (PTHR12487:SF8)	0	transcriptional repressor activity, RNA polymerase II core promoter proximal region sequence-specific binding(GO:0001078);DNA binding(GO:0003677);chromatin binding(GO:0003682);metal ion binding(GO:0046872)	negative regulation of transcription from RNA polymerase II promoter(GO:0000122);transcription, DNA-templated(GO:0006351);regulation of transcription from RNA polymerase II promoter(GO:0006357);multicellular organism development(GO:0007275);regulation of gene expression(GO:0010468)	nucleus(GO:0005634)	0
ENSSSCG00000017054	767.935	1.19205	2.90079e-23	1.47909e-20	UP	Uncharacterized protein;CYFIP2;ortholog	CYTOPLASMIC FMR1-INTERACTING PROTEIN 2 (PTHR12195:SF3)	Huntington disease->Tumor protein p53;;	0	apoptotic process(GO:0006915);single organismal cell-cell adhesion(GO:0016337);activation of cysteine-type endopeptidase activity(GO:0097202)	membrane(GO:0016020);synapse(GO:0045202);perinuclear region of cytoplasm(GO:0048471);extracellular exosome(GO:0070062)	Regulation of actin dynamics for phagocytic cup formation;VEGFA-VEGFR2 Pathway;RHO GTPase Effectors;RHO GTPases Activate WASPs and WAVEs;Signal Transduction;Signaling by Rho GTPases;Fcgamma receptor (FCGR) dependent phagocytosis;Immune System;Signaling by VEGF;Innate Immune System
ENSSSCG00000001794	67.8114	4.08759	4.91169e-23	2.41808e-20	UP	Uncharacterized protein (Fragment);unassigned;ortholog	NA	0	metallopeptidase activity(GO:0008237);zinc ion binding(GO:0008270)	proteolysis(GO:0006508)	proteinaceous extracellular matrix(GO:0005578)	0
ENSSSCG00000008171	540.256	2.00885	5.54335e-23	2.63808e-20	UP	Uncharacterized protein;NPAS2;ortholog	NEURONAL PAS DOMAIN-CONTAINING PROTEIN 2 (PTHR23NA42:SF86)	0	DNA binding(GO:0003677);transcription factor activity, sequence-specific DNA binding(GO:0003700);protein dimerization activity(GO:0046983)	transcription, DNA-templated(GO:0006351);regulation of transcription, DNA-templated(GO:0006355)	nucleus(GO:0005634);transcription factor complex(GO:0005667);cytoplasm(GO:0005737)	0
ENSSSCG00000029781	2667.55	-1.1974	1.27892e-22	5.89006e-20	DOWN	Uncharacterized protein;SELM;ortholog	SELENOPROTEIN M (PTHR13NA77:SF8)	0	0	0	0	0
ENSSSCG00000025107	375.725	-1.89619	1.55275e-22	6.9277e-20	DOWN	Uncharacterized protein;CCDC58;ortholog	COILED-COIL DOMAIN-CONTAINING PROTEIN 58 (PTHR319NA5:SF3)	0	0	0	mitochondrion(GO:0005739)	0
ENSSSCG00000021873	152.739	-4.15136	4.2069e-22	1.82006e-19	DOWN	Cellular retinoic acid binding protein 1;CRABP1;ortholog	CELLULAR RETINOIC ACID-BINDING PROTEIN 1 (PTHR11955:SF122)	0	retinoic acid binding(GO:0001972);transporter activity(GO:0005215)	transport(GO:0006810);retinoic acid catabolic process(GO:0034653)	cytoplasm(GO:0005737)	Signal Transduction;Signaling by Retinoic Acid;RA biosynthesis pathway
ENSSSCG00000012744	847.368	0.9498	4.55877e-22	1.91428e-19	UP	Uncharacterized protein;CD99L2;ortholog	CD99 ANTIGEN-LIKE PROTEIN 2 (PTHR15NA76:SF18)	0	0	0	focal adhesion(GO:0005925);integral component of membrane(GO:0016021)	0
ENSSSCG00000006193	4041.6	-1.21415	1.48427e-21	6.05457e-19	DOWN	Translocating chain-associated membrane protein;TRAM1;ortholog	TRANSLOCATING CHAIN-ASSOCIATED MEMBRANE PROTEIN 1 (PTHR12371:SF16)	0	0	cotranslational protein targeting to membrane(GO:0006613)	rough endoplasmic reticulum(GO:0005791);integral component of membrane(GO:0016021)	0
ENSSSCG00000004908	2211.7	-1.08078	2.09314e-21	8.30105e-19	DOWN	Uncharacterized protein;LMAN1;ortholog	PROTEIN ERGIC-53 (PTHR12223:SF34)	0	mannose binding(GO:0005537)	ER to Golgi vesicle-mediated transport(GO:0006888);endoplasmic reticulum organization(GO:0007029);Golgi organization(GO:0007030);positive regulation of organelle organization(GO:0010638)	Golgi membrane(GO:0000139);endoplasmic reticulum membrane(GO:0005789);endoplasmic reticulum-Golgi intermediate compartment(GO:0005793);integral component of membrane(GO:0016021);sarcomere(GO:0030017);ER to Golgi transport vesicle(GO:0030134);host cell perinuclear region of cytoplasm(GO:0044220);extracellular exosome(GO:0070062)	Vesicle-mediated transport;COPII (Coat Protein 2) Mediated Vesicle Transport;Transport to the Golgi and subsequent modification;Metabolism of proteins;Asparagine N-linked glycosylation;Cargo concentration in the ER;Membrane Trafficking;ER to Golgi Anterograde Transport;Post-translational protein modification
ENSSSCG00000001835	1433.93	1.61419	8.02925e-21	3.09821e-18	UP	Uncharacterized protein;ABHD2;ortholog	ABHYDROLASE DOMAIN-CONTAINING PROTEIN 2 (PTHR1NA794:SF74)	0	steroid hormone receptor activity(GO:0003707);hormone binding(GO:0042562);acylglycerol lipase activity(GO:0047372)	acrosome reaction(GO:0007340);response to wounding(GO:0009611);negative regulation of cell migration(GO:0030336);response to progesterone(GO:0032570);steroid hormone mediated signaling pathway(GO:0043401);acylglycerol catabolic process(GO:0046464);sperm capacitation(GO:0048240)	acrosomal vesicle(GO:0001669);sperm flagellum(GO:0036126);sperm plasma membrane(GO:0097524)	0
ENSSSCG00000001518	787.412	1.38261	8.96461e-21	3.3681e-18	UP	Uncharacterized protein;ITPR3;ortholog	INOSITOL 1,4,5-TRISPHOSPHATE RECEPTOR TYPE 3 (PTHR13715:SF88)	Wnt signaling pathway->IP3 Gated Calcium Channel;;Angiotensin II-stimulated signaling through G proteins and beta-arrestin->inositol 1,4,5-triphosphate receptor;;Gonadotropin-releasing hormone receptor pathway->IP3R;;Inflammation mediated by chemokine and cytokine signaling pathway->Inositol 1,4,5-triphosphate receptor;;Histamine H1 receptor mediated signaling pathway->inositol 1,4,5-triphosphate…	inositol 1,4,5-trisphosphate-sensitive calcium-release channel activity(GO:0005220);calcium ion binding(GO:0005509);phosphatidylinositol binding(GO:0035091);inositol 1,4,5 trisphosphate binding(GO:0070679)	memory(GO:0007613);inositol phosphate-mediated signaling(GO:0048016);sensory perception of bitter taste(GO:0050913);sensory perception of sweet taste(GO:0050916);sensory perception of umami taste(GO:0050917);release of sequestered calcium ion into cytosol(GO:0051209);response to calcium ion(GO:0051592);long-term synaptic potentiation(GO:0060291)	nucleoplasm(GO:0005654);nucleolus(GO:0005730);endoplasmic reticulum membrane(GO:0005789);plasma membrane(GO:0005886);integral component of plasma membrane(GO:0005887);sarcoplasmic reticulum(GO:0016529);secretory granule membrane(GO:0030667);receptor complex(GO:0043235)	Adaptive Immune System;G alpha (q) signalling events;Signaling by the B Cell Receptor (BCR);GPCR downstream signaling;Effects of PIP2 hydrolysis;Immune System;Signaling by GPCR;Glucagon-like Peptide-1 (GLP1) regulates insulin secretion;Elevation of cytosolic Ca2+ levels;Muscle contraction;Platelet activation, signaling and aggregation;Gastrin-CREB signalling pathway via PKC and MAPK;Platelet calc…
ENSSSCG00000003046	5701.81	-1.49103	9.8375e-21	3.51125e-18	DOWN	NA	NA	NA	NA	NA	NA	NA
ENSSSCG00000011047	1220.96	1.06676	9.70897e-21	3.51125e-18	UP	Uncharacterized protein;FAM171A1;ortholog	PROTEIN FAM171A1 (PTHR31626:SF7)	0	0	0	integral component of membrane(GO:0016021);extracellular exosome(GO:0070062)	0
ENSSSCG00000025768	7701.12	-1.00778	1.01321e-20	3.52818e-18	DOWN	Uncharacterized protein;LOC1NANA522926;ortholog	CALMODULIN (PTHR23NA5NA:SF234)	B cell activation->Calmodulin;;Heterotrimeric G-protein signaling pathway-Gi alpha and Gs alpha mediated pathway->Phosphorylase b kinase;;T cell activation->Calmodulin;;Heterotrimeric G-protein signaling pathway-rod outer segment phototransduction->Calmodulin;;;;;	0	0	0	0
ENSSSCG00000010707	1130.91	0.756967	1.81183e-20	6.15894e-18	UP	Uncharacterized protein;PAF1;ortholog	NA	0	0	transcription elongation from RNA polymerase II promoter(GO:0006368);histone modification(GO:0016570)	Cdc73/Paf1 complex(GO:0016593)	RNA Polymerase II Transcription Elongation;RNA Polymerase II Pre-transcription Events;RNA Polymerase II Transcription;Gene Expression
ENSSSCG00000013322	237.124	-1.63305	3.45846e-20	1.14829e-17	DOWN	Mitochondrial inner membrane protease subunit 1;IMMP1L;ortholog	MITOCHONDRIAL INNER MEMBRANE PROTEASE SUBUNIT 1 (PTHR12383:SF31)	0	serine-type endopeptidase activity(GO:0004252)	signal peptide processing(GO:0006465);protein processing involved in protein targeting to mitochondrion(GO:0006627);mitochondrial respiratory chain complex assembly(GO:0033108)	mitochondrial inner membrane peptidase complex(GO:0042720)	0
ENSSSCG00000000870	4056.31	-0.899906	3.69962e-20	1.20044e-17	DOWN	ADP-ribosylation factor-like protein 1;ARL1;ortholog	ADP-RIBOSYLATION FACTOR-LIKE PROTEIN 1 (PTHR11711:SF276)	Huntington disease->ADP-ribosylation factor;;Integrin signalling pathway->ADP ribosylation factor 1;;;	GTPase activity(GO:0003924);protein binding(GO:0005515);GTP binding(GO:0005525);enzyme activator activity(GO:0008047);protein domain specific binding(GO:0019904)	Golgi organization(GO:0007030);small GTPase mediated signal transduction(GO:0007264);toxin metabolic process(GO:0009404);activation of phospholipase D activity(GO:0031584);protein localization to Golgi apparatus(GO:0034067);retrograde transport, endosome to Golgi(GO:0042147)	cytoplasm(GO:0005737);Golgi apparatus(GO:0005794);trans-Golgi network(GO:0005802);cytosol(GO:0005829);extracellular exosome(GO:0070062)	Intra-Golgi and retrograde Golgi-to-ER traffic;Vesicle-mediated transport;Membrane Trafficking;Retrograde transport at the Trans-Golgi-Network
ENSSSCG00000013916	1036.94	4.42643	7.54011e-20	2.39223e-17	UP	Uncharacterized protein;COMP;ortholog	CARTILAGE OLIGOMERIC MATRIX PROTEIN (PTHR1NA199:SF1NA6)	0	protease binding(GO:0002020);calcium ion binding(GO:0005509);collagen binding(GO:0005518);heparin binding(GO:0008201);heparan sulfate proteoglycan binding(GO:0043395)	growth plate cartilage development(GO:0003417);cell adhesion(GO:0007155);negative regulation of apoptotic process(GO:0043066);limb development(GO:0060173)	extracellular space(GO:0005615);extracellular matrix(GO:0031012);extracellular exosome(GO:0070062)	Extracellular matrix organization;Integrin cell surface interactions;ECM proteoglycans
ENSSSCG00000005301	811.748	1.05383	1.1167e-19	3.46591e-17	UP	Uncharacterized protein;FAM214B;ortholog	PROTEIN FAM214B (PTHR13199:SF16)	0	0	0	nucleus(GO:0005634)	0
ENSSSCG00000028740	775.507	1.01294	1.49395e-19	4.53811e-17	UP	Uncharacterized protein;CTDSPL;ortholog	CTD SMALL PHOSPHATASE-LIKE PROTEIN (PTHR1221NA:SF85)	0	phosphoprotein phosphatase activity(GO:0004721)	negative regulation of protein phosphorylation(GO:0001933);protein dephosphorylation(GO:0006470);negative regulation of G1/S transition of mitotic cell cycle(GO:2000134)	extracellular exosome(GO:0070062)	0
ENSSSCG00000009153	309.978	3.09971	1.6392e-19	4.87559e-17	UP	Uncharacterized protein (Fragment);DKK2;ortholog	DICKKOPF-RELATED PROTEIN 2 (PTHR12113:SF22)	0	co-receptor binding(GO:0039706)	multicellular organism development(GO:0007275);negative regulation of canonical Wnt signaling pathway(GO:0090090);positive regulation of canonical Wnt signaling pathway(GO:0090263)	extracellular space(GO:0005615)	0
ENSSSCG00000007391	431.964	2.76796	2.38421e-19	6.94681e-17	UP	Uncharacterized protein;MATN4;ortholog	MATRILIN-4 (PTHR11132:SF186)	0	calcium ion binding(GO:0005509)	0	0	ECM proteoglycans;Extracellular matrix organization
ENSSSCG00000025858	9165.89	2.74256	2.5321e-19	7.23015e-17	UP	Uncharacterized protein (Fragment);unassigned;ortholog	NA	0	0	0	elastic fiber(GO:0071953)	0
ENSSSCG00000009722	271.856	3.22081	3.21385e-19	8.9969e-17	UP	Uncharacterized protein;SPOCK3;ortholog	TESTICAN-3 (PTHR22118:SF3NA)	0	calcium ion binding(GO:0005509)	signal transduction(GO:0007165)	proteinaceous extracellular matrix(GO:0005578)	Extracellular matrix organization;Activation of Matrix Metalloproteinases;Degradation of the extracellular matrix
ENSSSCG00000030172	26.3785	-4.78668	1.31363e-18	3.60666e-16	DOWN	NA	NA	NA	NA	NA	NA	NA
ENSSSCG00000006287	68.2474	-3.94064	1.71138e-18	4.61006e-16	DOWN	L-selectin;SELL;ortholog	NA	0	protease binding(GO:0002020);carbohydrate binding(GO:0030246);cell adhesion molecule binding(GO:0050839)	cell adhesion(GO:0007155);response to ATP(GO:0033198);leukocyte migration(GO:0050900)	external side of plasma membrane(GO:0009897);integral component of membrane(GO:0016021)	Cell surface interactions at the vascular wall;Hemostasis;Adaptive Immune System;Immune System;Immunoregulatory interactions between a Lymphoid and a non-Lymphoid cell
ENSSSCG00000003215	191.436	2.03642	1.80921e-18	4.78334e-16	UP	Uncharacterized protein;SHANK1;ortholog	SH3 AND MULTIPLE ANKYRIN REPEAT DOMAINS PROTEIN 1 (PTHR24135:SF23)	Ionotropic glutamate receptor pathway->PSD95;;	GKAP/Homer scaffold activity(GO:0030160);ionotropic glutamate receptor binding(GO:0035255)	long-term memory(GO:0007616);associative learning(GO:0008306);adult behavior(GO:0030534);negative regulation of actin filament bundle assembly(GO:0032232);social behavior(GO:0035176);protein localization to synapse(GO:0035418);olfactory behavior(GO:0042048);habituation(GO:0046959);neuromuscular process controlling balance(GO:0050885);determination of affect(GO:0050894);righting reflex(GO:0060013)…	ionotropic glutamate receptor complex(GO:0008328);postsynaptic density(GO:0014069);dendritic spine(GO:0043197);postsynaptic membrane(GO:0045211);excitatory synapse(GO:0060076)	Interactions of neurexins and neuroligins at synapses;Neuronal System;Protein-protein interactions at synapses
ENSSSCG00000016151	269.293	2.58053	1.85009e-18	4.80251e-16	UP	Microtubule-associated protein;MAP2;ortholog	MICROTUBULE-ASSOCIATED PROTEIN 2 (PTHR115NA1:SF21)	0	dystroglycan binding(GO:0002162);microtubule binding(GO:0008017)	microtubule cytoskeleton organization(GO:0000226);microtubule bundle formation(GO:0001578);central nervous system neuron development(GO:0021954);neuron projection development(GO:0031175);dendrite morphogenesis(GO:0048813)	nucleolus(GO:0005730);cytosol(GO:0005829);microtubule(GO:0005874);microtubule associated complex(GO:0005875);neuron projection(GO:0043005)	0
ENSSSCG00000003526	45.286	-4.87408	2.72293e-18	6.94201e-16	DOWN	Uncharacterized protein;C1QB;ortholog	COMPLEMENT C1Q SUBCOMPONENT SUBUNIT B (PTHR24NA23:SF772)	0	0	0	0	0
ENSSSCG00000009145	5848.94	-2.06956	3.64163e-18	9.12133e-16	DOWN	Uncharacterized protein;OSTC;ortholog	OLIGOSACCHARYLTRANSFERASE COMPLEX SUBUNIT OSTC (PTHR1316NA:SF6)	0	0	0	oligosaccharyltransferase complex(GO:0008250);integral component of membrane(GO:0016021)	0
ENSSSCG00000008245	64821.4	-1.65642	5.55579e-18	1.36759e-15	DOWN	Thymosin beta-1NA;TMSB1NA;ortholog	THYMOSIN BETA-1NA (PTHR12NA21:SF2NA)	0	actin monomer binding(GO:0003785)	actin filament organization(GO:0007015);actin cytoskeleton organization(GO:0030036);sequestering of actin monomers(GO:0042989)	cytoplasm(GO:0005737);filamentous actin(GO:0031941)	0
ENSSSCG00000004764	333.664	-1.62544	6.30991e-18	1.52689e-15	DOWN	Uncharacterized protein;GCHFR;ortholog	GTP CYCLOHYDROLASE 1 FEEDBACK REGULATORY PROTEIN (PTHR16852:SF3)	0	0	negative regulation of biosynthetic process(GO:0009890)	nucleoplasm(GO:0005654);dendrite(GO:0030425);nuclear membrane(GO:0031965);melanosome(GO:0042470)	0
ENSSSCG00000005229	4539.09	2.35675	8.70047e-18	2.07028e-15	UP	Uncharacterized protein;Vldlr;ortholog	VERY LOW-DENSITY LIPOPROTEIN RECEPTOR (PTHR1NA529:SF318)	0	glycoprotein binding(GO:0001948);calcium ion binding(GO:0005509);very-low-density lipoprotein particle receptor activity(GO:0030229);apolipoprotein binding(GO:0034185);very-low-density lipoprotein particle binding(GO:0034189);glycoprotein transporter activity(GO:0034437);reelin receptor activity(GO:0038025);calcium-dependent protein binding(GO:0048306)	negative regulation of transcription from RNA polymerase II promoter(GO:0000122);receptor-mediated endocytosis(GO:0006898);ventral spinal cord development(GO:0021517);glycoprotein transport(GO:0034436);very-low-density lipoprotein particle clearance(GO:0034447);reelin-mediated signaling pathway(GO:0038026);positive regulation of protein kinase activity(GO:0045860);dendrite morphogenesis(GO:004881…	extracellular space(GO:0005615);integral component of membrane(GO:0016021);receptor complex(GO:0043235)	Lipoprotein metabolism;Metabolism;Reelin signalling pathway;VLDL interactions;Metabolism of lipids and lipoproteins;Lipid digestion, mobilization, and transport;VLDLR internalisation and degradation
ENSSSCG00000012576	8389.11	2.96552	1.04739e-17	2.4514e-15	UP	Uncharacterized protein;CHRDL1;ortholog	CHORDIN-LIKE PROTEIN 1 (PTHR11339:SF317)	0	0	negative regulation of BMP signaling pathway(GO:0030514);compound eye development(GO:0048749)	0	Signaling by BMP;Signal Transduction
ENSSSCG00000011870	948.831	-1.22683	1.23597e-17	2.84612e-15	DOWN	Uncharacterized protein;PDIA5;ortholog	PROTEIN DISULFIDE-ISOMERASE A5 (PTHR18929:SF153)	0	protein disulfide isomerase activity(GO:0003756)	protein folding(GO:0006457);response to endoplasmic reticulum stress(GO:0034976);cell redox homeostasis(GO:0045454)	endoplasmic reticulum(GO:0005783)	0
ENSSSCG00000003465	5439.57	1.00937	1.46552e-17	3.32115e-15	UP	Uncharacterized protein;FBLIM1;ortholog	FILAMIN-BINDING LIM PROTEIN 1 (PTHR242NA7:SF3)	0	zinc ion binding(GO:0008270);filamin binding(GO:0031005)	single organismal cell-cell adhesion(GO:0016337);regulation of integrin activation(GO:0033623)	fibrillar center(GO:0001650);stress fiber(GO:0001725);focal adhesion(GO:0005925)	Cell-extracellular matrix interactions;Cell-Cell communication;Cell junction organization
ENSSSCG00000030023	32.1862	-3.45522	1.62067e-17	3.61536e-15	DOWN	Uncharacterized protein;HIST1H1B;ortholog	HISTONE H1.5 (PTHR11467:SF66)	0	chromatin DNA binding(GO:0031490);histone deacetylase binding(GO:0042826);poly(A) RNA binding(GO:0044822)	negative regulation of transcription from RNA polymerase II promoter(GO:0000122);nucleosome assembly(GO:0006334);positive regulation of cell growth(GO:0030307);protein stabilization(GO:0050821);positive regulation of histone H3-K9 methylation(GO:0051574);establishment of protein localization to chromatin(GO:0071169)	nucleosome(GO:0000786);nuclear heterochromatin(GO:0005720);extracellular exosome(GO:0070062)	0
ENSSSCG00000005474	39.5796	-2.86088	1.83447e-17	4.02935e-15	DOWN	NA	NA	NA	NA	NA	NA	NA
ENSSSCG00000009742	1633.69	1.38767	1.99747e-17	4.3209e-15	UP	Uncharacterized protein;ULK1;ortholog	SERINE/THREONINE-PROTEIN KINASE ULK1 (PTHR24348:SF34)	0	protein serine/threonine kinase activity(GO:0004674);ATP binding(GO:0005524);Rab GTPase binding(GO:0017137);protein complex binding(GO:0032403)	signal transduction(GO:0007165);protein localization(GO:0008104);macroautophagy(GO:0016236);peptidyl-serine phosphorylation(GO:0018105);negative regulation of protein complex assembly(GO:0031333);protein autophosphorylation(GO:0046777);axon extension(GO:0048675)	cytosol(GO:0005829);extrinsic component of omegasome membrane(GO:0097629);extrinsic component of pre-autophagosomal structure membrane(GO:0097632);extrinsic component of autophagosome membrane(GO:0097635);ATG1/ULK1 kinase complex(GO:1990316)	Macroautophagy;Cellular responses to stress
ENSSSCG00000009446	1058.24	2.91165	3.42286e-17	7.29375e-15	UP	Uncharacterized protein;PCDH17;ortholog	PROTOCADHERIN-17 (PTHR24NA28:SF217)	0	calcium ion binding(GO:0005509)	cell adhesion(GO:0007155);homophilic cell adhesion via plasma membrane adhesion molecules(GO:0007156);cell-cell signaling(GO:0007267);synapse assembly(GO:0007416);adult behavior(GO:0030534);negative regulation of synaptic transmission(GO:0050805);presynaptic active zone assembly(GO:1904071);regulation of synaptic vesicle clustering(GO:2000807)	integral component of plasma membrane(GO:0005887)	0
ENSSSCG00000007994	588.121	1.26856	5.61307e-17	1.1785e-14	UP	Uncharacterized protein;RAB11FIP3;ortholog	RAB11 FAMILY-INTERACTING PROTEIN 3 (PTHR15726:SF9)	0	Rab GTPase binding(GO:0017137);ADP-ribosylation factor binding(GO:0030306)	cytokinesis(GO:0000910);endocytic recycling(GO:0032456)	0	Cargo trafficking to the periciliary membrane;Assembly of the primary cilium;VxPx cargo-targeting to cilium;Organelle biogenesis and maintenance
ENSSSCG00000022256	126.512	2.91959	6.29086e-17	1.30166e-14	UP	Uncharacterized protein;C1NAorf1NA;ortholog	PROTEIN DEPP (PTHR15426:SF7)	0	0	0	mitochondrion(GO:0005739)	0
ENSSSCG00000007941	1046.11	0.883541	7.14564e-17	1.4574e-14	UP	Uncharacterized protein;CDIP1;ortholog	CELL DEATH-INDUCING P53-TARGET PROTEIN 1 (PTHR23292:SF16)	0	0	tumor necrosis factor-mediated signaling pathway(GO:0033209);intrinsic apoptotic signaling pathway in response to DNA damage by p53 class mediator(GO:0042771)	nucleus(GO:0005634)	0
ENSSSCG00000009360	646.246	-1.22619	1.02488e-16	2.06087e-14	DOWN	Uncharacterized protein;ALG5;ortholog	DOLICHYL-PHOSPHATE BETA-GLUCOSYLTRANSFERASE (PTHR1NA859:SF1NA1)	0	0	0	0	Asparagine N-linked glycosylation;Post-translational protein modification;Biosynthesis of the N-glycan precursor (dolichol lipid-linked oligosaccharide, LLO) and transfer to a nascent protein;Synthesis of substrates in N-glycan biosythesis;Synthesis of dolichyl-phosphate-glucose;Metabolism of proteins
ENSSSCG00000030298	14.3712	-4.87484	1.46291e-16	2.90083e-14	DOWN	Uncharacterized protein;LOC1NANA51NA9NA4;ortholog	HISTONE H1.NA (PTHR11467:SF59)	0	0	0	0	0
ENSSSCG00000016935	418.238	-1.06461	1.6165e-16	3.16147e-14	DOWN	Uncharacterized protein;SMIM15;ortholog	SMALL INTEGRAL MEMBRANE PROTEIN 15 (PTHR28644:SF2)	0	0	0	integral component of membrane(GO:0016021)	0
ENSSSCG00000007947	199.375	-1.28336	1.69443e-16	3.22551e-14	DOWN	Uncharacterized protein (Fragment);LOC1NANA513918;ortholog	MITOCHONDRIAL IMPORT INNER MEMBRANE TRANSLOCASE SUBUNIT TIM16 (PTHR12388:SF4)	0	0	protein import into mitochondrial matrix(GO:0030150)	mitochondrial inner membrane presequence translocase complex(GO:0005744)	0
ENSSSCG00000017788	664.213	-1.24707	1.68033e-16	3.22551e-14	DOWN	Uncharacterized protein;TP53I13;ortholog	TUMOR PROTEIN P53-INDUCIBLE PROTEIN 13 (PTHR34179:SF2)	0	0	0	integral component of membrane(GO:0016021)	0
ENSSSCG00000027156	451.494	-2.02262	1.72002e-16	3.23114e-14	DOWN	NA	NA	NA	NA	NA	NA	NA
ENSSSCG00000005934	698.44	1.11674	2.05095e-16	3.75403e-14	UP	Uncharacterized protein;TRAPPC9;ortholog	TRAFFICKING PROTEIN PARTICLE COMPLEX SUBUNIT 9 (PTHR21512:SF8)	0	0	cerebral cortex development(GO:0021987);neuron differentiation(GO:0030182);positive regulation of NF-kappaB transcription factor activity(GO:0051092)	trans-Golgi network(GO:0005802)	ER to Golgi Anterograde Transport;COPII (Coat Protein 2) Mediated Vesicle Transport;Metabolism of proteins;Membrane Trafficking;Post-translational protein modification;Asparagine N-linked glycosylation;Transport to the Golgi and subsequent modification;Vesicle-mediated transport
ENSSSCG00000016579	168.431	3.19304	2.04114e-16	3.75403e-14	UP	Uncharacterized protein;CCDC136;ortholog	COILED-COIL DOMAIN-CONTAINING PROTEIN 136 (PTHR15715:SF36)	0	0	0	integral component of membrane(GO:0016021)	0
ENSSSCG00000015325	696.856	-1.27605	2.17743e-16	3.93508e-14	DOWN	Uncharacterized protein;BET1;ortholog	BET1 HOMOLOG (PTHR12791:SF38)	0	0	0	Golgi membrane(GO:0000139);integral component of membrane(GO:0016021)	Asparagine N-linked glycosylation;Post-translational protein modification;COPII (Coat Protein 2) Mediated Vesicle Transport;Membrane Trafficking;COPI-mediated anterograde transport;ER to Golgi Anterograde Transport;Vesicle-mediated transport;Metabolism of proteins;Transport to the Golgi and subsequent modification
ENSSSCG00000014873	293.91	-1.21395	2.28107e-16	4.07085e-14	DOWN	Uncharacterized protein;ACER3;ortholog	ALKALINE CERAMIDASE 3 (PTHR12956:SF43)	0	hydrolase activity, acting on carbon-nitrogen (but not peptide) bonds, in linear amides(GO:0016811)	ceramide metabolic process(GO:0006672)	integral component of membrane(GO:0016021)	Metabolism of lipids and lipoproteins;Metabolism;Sphingolipid de novo biosynthesis;Sphingolipid metabolism
ENSSSCG00000015999	1895.24	-2.08205	2.47235e-16	4.35775e-14	DOWN	Uncharacterized protein (Fragment);FKBP7;ortholog	PEPTIDYL-PROLYL CIS-TRANS ISOMERASE FKBP7 (PTHR1NA516:SF372)	0	peptidyl-prolyl cis-trans isomerase activity(GO:0003755);calcium ion binding(GO:0005509);FK506 binding(GO:0005528)	protein peptidyl-prolyl isomerization(GO:0000413);chaperone-mediated protein folding(GO:0061077)	endoplasmic reticulum membrane(GO:0005789)	0
ENSSSCG00000013908	1132.68	-1.46141	2.66646e-16	4.64257e-14	DOWN	Uncharacterized protein;C19orf6NA;ortholog	SUBFAMILY NOT NAMED (PTHR283NA9:SF2)	0	0	0	0	0
ENSSSCG00000002501	109.851	3.72472	2.78476e-16	4.79011e-14	UP	NA	NA	NA	NA	NA	NA	NA
ENSSSCG00000024123	544.971	-1.51366	2.91956e-16	4.96221e-14	DOWN	Uncharacterized protein;CDC26;ortholog	ANAPHASE-PROMOTING COMPLEX SUBUNIT CDC26 (PTHR28579:SF2)	0	0	regulation of mitotic metaphase/anaphase transition(GO:0030071);anaphase-promoting complex-dependent catabolic process(GO:0031145);protein K11-linked ubiquitination(GO:0070979)	anaphase-promoting complex(GO:0005680)	Activation of APC/C and APC/C:Cdc20 mediated degradation of mitotic proteins;Mitotic Spindle Checkpoint;APC/C:Cdc20 mediated degradation of Cyclin B;Regulation of APC/C activators between G1/S and early anaphase;APC/C:Cdc20 mediated degradation of Securin;Cell Cycle Checkpoints;APC-Cdc20 mediated degradation of Nek2A;Autodegradation of Cdh1 by Cdh1:APC/C;Mitotic Anaphase;Conversion from APC/C:Cdc…
ENSSSCG00000003850	1068.17	-1.29759	3.07802e-16	5.16998e-14	DOWN	Uncharacterized protein;C1orf123;ortholog	UPFNA587 PROTEIN C1ORF123 (PTHR12857:SF1)	0	0	0	extracellular exosome(GO:0070062)	0
ENSSSCG00000026125	231.237	1.30149	3.55696e-16	5.90496e-14	UP	Uncharacterized protein;unassigned;ortholog	ZINC FINGER MATRIN-TYPE PROTEIN 3 (PTHR23NA67:SF68)	p53 pathway->Wildtype p53-induced gene;;	p53 binding(GO:0002039);RNA binding(GO:0003723)	intrinsic apoptotic signaling pathway by p53 class mediator(GO:0072332)	intracellular(GO:0005622)	0
ENSSSCG00000017993	101.771	2.15212	3.89184e-16	6.38664e-14	UP	NA	NA	NA	NA	NA	NA	NA
ENSSSCG00000013436	1218.08	-1.83159	4.16734e-16	6.76104e-14	DOWN	Uncharacterized protein;LOC1NANA524239;ortholog	CYTOCHROME B-C1 COMPLEX SUBUNIT 1NA (PTHR1542NA:SF3)	0	ubiquinol-cytochrome-c reductase activity(GO:0008121);electron carrier activity(GO:0009055)	hydrogen ion transmembrane transport(GO:1902600)	mitochondrial inner membrane(GO:0005743);integral component of membrane(GO:0016021)	Metabolism;The citric acid (TCA) cycle and respiratory electron transport;Respiratory electron transport, ATP synthesis by chemiosmotic coupling, and heat production by uncoupling proteins.;Respiratory electron transport
ENSSSCG00000010190	301.283	3.11699	5.12809e-16	8.22626e-14	UP	Actin, alpha skeletal muscle;ACTA1;ortholog	ACTIN, ALPHA SKELETAL MUSCLE (PTHR11937:SF348)	Alzheimer disease-presenilin pathway->actin;;Integrin signalling pathway->Actin;;Huntington disease->Actin;;Cadherin signaling pathway->Filamentous F-actin;;Wnt signaling pathway->NFAT Target Genes;;Nicotinic acetylcholine receptor signaling pathway->Actin;;Inflammation mediated by chemokine and cytokine signaling pathway->F-actin;;Cytoskeletal regulation by Rho GTPase->Actin;;;;;;;;;	ATP binding(GO:0005524)	positive regulation of gene expression(GO:0010628);skeletal muscle thin filament assembly(GO:0030240);skeletal muscle fiber development(GO:0048741);mesenchyme migration(GO:0090131)	stress fiber(GO:0001725);cytoplasm(GO:0005737);striated muscle thin filament(GO:0005865);actin filament(GO:0005884);lamellipodium(GO:0030027);filopodium(GO:0030175);cell body(GO:0044297);extracellular exosome(GO:0070062);blood microparticle(GO:0072562)	RHO GTPases activate IQGAPs;Clathrin-mediated endocytosis;Signal Transduction;Fcgamma receptor (FCGR) dependent phagocytosis;RHO GTPases Activate Formins;Membrane Trafficking;Gap junction trafficking and regulation;Developmental Biology;Cell junction organization;Adherens junctions interactions;RHO GTPases Activate WASPs and WAVEs;EPHB-mediated forward signaling;Axon guidance;VEGFA-VEGFR2 Pathway…
ENSSSCG00000004830	214.531	2.25042	6.9866e-16	1.10831e-13	UP	Phospholipid-transporting ATPase;ATP1NAA;ortholog	PHOSPHOLIPID-TRANSPORTING ATPASE VA-RELATED (PTHR24NA92:SF129)	0	magnesium ion binding(GO:0000287);phospholipid-translocating ATPase activity(GO:0004012);ATP binding(GO:0005524)	phospholipid translocation(GO:0045332)	endoplasmic reticulum(GO:0005783);plasma membrane(GO:0005886);integral component of membrane(GO:0016021)	Transmembrane transport of small molecules;Ion channel transport;Ion transport by P-type ATPases
ENSSSCG00000000379	5880.28	1.40797	7.48375e-16	1.16747e-13	UP	Uncharacterized protein;ESYT1;ortholog	EXTENDED SYNAPTOTAGMIN-1 (PTHR1NA774:SF13NA)	0	lipid binding(GO:0008289)	0	integral component of endoplasmic reticulum membrane(GO:0030176);intrinsic component of endoplasmic reticulum membrane(GO:0031227);organelle membrane contact site(GO:0044232)	Glycosphingolipid metabolism;Sphingolipid metabolism;Metabolism;Metabolism of lipids and lipoproteins
ENSSSCG00000006051	2152.23	-2.89147	7.52308e-16	1.16747e-13	DOWN	Uncharacterized protein;CTHRC1;ortholog	COLLAGEN TRIPLE HELIX REPEAT-CONTAINING PROTEIN 1 (PTHR119NA3:SF22)	0	0	0	0	0
ENSSSCG00000015793	401.824	-1.17457	8.39238e-16	1.28837e-13	DOWN	Uncharacterized protein;UFSP2;ortholog	UFM1-SPECIFIC PROTEASE 2 (PTHR24375:SF245)	0	thiolester hydrolase activity(GO:0016790);UFM1 hydrolase activity(GO:0071567)	proteolysis(GO:0006508);regulation of intracellular estrogen receptor signaling pathway(GO:0033146)	nucleus(GO:0005634);endoplasmic reticulum(GO:0005783)	0
ENSSSCG00000017930	334.842	1.8508	9.00733e-16	1.36806e-13	UP	NA	NA	NA	NA	NA	NA	NA
ENSSSCG00000012885	571.961	2.00024	9.10503e-16	1.36834e-13	UP	Uncharacterized protein;LRP5;ortholog	LOW-DENSITY LIPOPROTEIN RECEPTOR-RELATED PROTEIN 5 (PTHR1NA529:SF275)	Alzheimer disease-presenilin pathway->LRP intracellular fragment;;Alzheimer disease-presenilin pathway->Low-density lipoprotein receptor-related protein;;Alzheimer disease-presenilin pathway->LRP transmembrane fragment;;Wnt signaling pathway->Low density lipoprotein receptor related protein;;Alzheimer disease-presenilin pathway->LRP N-terminal fragment;;Alzheimer disease-presenilin pathway->LRP C…	Wnt-protein binding(GO:0017147);Wnt-activated receptor activity(GO:0042813);coreceptor activity involved in Wnt signaling pathway(GO:0071936)	gastrulation with mouth forming second(GO:0001702);positive regulation of mesenchymal cell proliferation(GO:0002053);osteoblast development(GO:0002076);glucose catabolic process(GO:0006007);cholesterol metabolic process(GO:0008203);regulation of blood pressure(GO:0008217);anterior/posterior pattern specification(GO:0009952);positive regulation of osteoblast proliferation(GO:0033690);somatic stem …	mitochondrion(GO:0005739);plasma membrane(GO:0005886);integral component of membrane(GO:0016021);receptor complex(GO:0043235)	Signaling by Wnt;Disassembly of the destruction complex and recruitment of AXIN to the membrane;Signal Transduction;TCF dependent signaling in response to WNT
ENSSSCG00000023583	110.858	1.88974	1.00489e-15	1.49446e-13	UP	Uncharacterized protein;SNPH;ortholog	SYNTAPHILIN (PTHR162NA8:SF7)	0	syntaxin-1 binding(GO:0017075)	0	mitochondrion(GO:0005739);cytoplasmic microtubule(GO:0005881)	0
ENSSSCG00000016488	531.374	-1.13024	1.04439e-15	1.53719e-13	DOWN	Single-stranded DNA-binding protein;SSBP1;ortholog	SINGLE-STRANDED DNA-BINDING PROTEIN, MITOCHONDRIAL (PTHR1NA3NA2:SF16)	0	chromatin binding(GO:0003682);single-stranded DNA binding(GO:0003697);poly(A) RNA binding(GO:0044822)	DNA replication(GO:0006260);positive regulation of helicase activity(GO:0051096);mitochondrion morphogenesis(GO:0070584)	nucleus(GO:0005634);mitochondrial nucleoid(GO:0042645);extracellular exosome(GO:0070062)	0
ENSSSCG00000008170	1742.8	-1.78874	1.55882e-15	2.27094e-13	DOWN	6NAS ribosomal protein L31;RPL31;ortholog	6NAS RIBOSOMAL PROTEIN L31 (PTHR1NA956:SF17)	0	structural constituent of ribosome(GO:0003735)	cytoplasmic translation(GO:0002181)	cytosolic large ribosomal subunit(GO:0022625)	0
ENSSSCG00000006527	1791.98	-1.32586	1.65878e-15	2.39216e-13	DOWN	Uncharacterized protein;KRTCAP2;ortholog	KERATINOCYTE-ASSOCIATED PROTEIN 2 (PTHR32NANA1:SF2)	0	0	0	oligosaccharyltransferase complex(GO:0008250);integral component of membrane(GO:0016021)	0
ENSSSCG00000007143	918.388	0.992664	1.83222e-15	2.61586e-13	UP	Uncharacterized protein;MAVS;ortholog	MITOCHONDRIAL ANTIVIRAL-SIGNALING PROTEIN (PTHR21446:SF7)	0	signal transducer activity(GO:0004871);protein kinase binding(GO:0019901);CARD domain binding(GO:0050700)	positive regulation of protein phosphorylation(GO:0001934);positive regulation of defense response to virus by host(GO:0002230);positive regulation of interferon-alpha production(GO:0032727);positive regulation of interferon-beta production(GO:0032728);positive regulation of interleukin-8 production(GO:0032757);positive regulation of tumor necrosis factor production(GO:0032760);positive regulatio…	mitochondrial outer membrane(GO:0005741);peroxisomal membrane(GO:0005778);integral component of membrane(GO:0016021);mitochondrial membrane(GO:0031966);mitochondrion(GO:0005739)	Immune System;RIG-I/MDA5 mediated induction of IFN-alpha/beta pathways;Innate Immune System;Negative regulators of RIG-I/MDA5 signaling
ENSSSCG00000017578	1047.77	1.89441	2.111e-15	2.98403e-13	UP	Uncharacterized protein;ITGA3;ortholog	INTEGRIN ALPHA-3 (PTHR2322NA:SF1NA3)	Integrin signalling pathway->Integrin alpha;;	glycoprotein binding(GO:0001948);protease binding(GO:0002020);protein heterodimerization activity(GO:0046982)	neuron migration(GO:0001764);cell adhesion(GO:0007155);integrin-mediated signaling pathway(GO:0007229);memory(GO:0007613);regulation of transforming growth factor beta receptor signaling pathway(GO:0017015);regulation of Wnt signaling pathway(GO:0030111);lung development(GO:0030324);regulation of BMP signaling pathway(GO:0030510);negative regulation of Rho protein signal transduction(GO:0035024);…	focal adhesion(GO:0005925);external side of plasma membrane(GO:0009897);basolateral plasma membrane(GO:0016323);filopodium membrane(GO:0031527);integrin alpha3-beta1 complex(GO:0034667);excitatory synapse(GO:0060076);extracellular exosome(GO:0070062);invadopodium membrane(GO:0071438);synaptic membrane(GO:0097060);integrin complex(GO:0008305)	Hemostasis;Cell surface interactions at the vascular wall;Integrin cell surface interactions;Basigin interactions;Extracellular matrix organization
ENSSSCG00000012008	64.4552	-4.59893	2.22352e-15	3.11227e-13	DOWN	Uncharacterized protein;SAMSN1;ortholog	SAM DOMAIN-CONTAINING PROTEIN SAMSN-1 (PTHR123NA1:SF13)	0	0	negative regulation of adaptive immune response(GO:0002820);negative regulation of peptidyl-tyrosine phosphorylation(GO:0050732);negative regulation of B cell activation(GO:0050869)	nucleus(GO:0005634);cytosol(GO:0005829)	0
ENSSSCG00000006038	247.52	1.41713	2.47042e-15	3.42429e-13	UP	Uncharacterized protein;ZFPM2;ortholog	ZINC FINGER PROTEIN ZFPM2 (PTHR12958:SF7)	0	transcriptional repressor activity, RNA polymerase II core promoter proximal region sequence-specific binding(GO:0001078);RNA polymerase II transcription factor binding(GO:0001085);nucleic acid binding(GO:0003676);transcription corepressor activity(GO:0003714);metal ion binding(GO:0046872)	negative regulation of transcription from RNA polymerase II promoter(GO:0000122);vasculogenesis(GO:0001570);in utero embryonic development(GO:0001701);outflow tract septum morphogenesis(GO:0003148);right ventricular cardiac muscle tissue morphogenesis(GO:0003221);heart development(GO:0007507);cell differentiation(GO:0030154);lung development(GO:0030324);negative regulation of fat cell differentia…	nucleus(GO:0005634);nucleoplasm(GO:0005654);cytoplasm(GO:0005737)	Hemostasis;Factors involved in megakaryocyte development and platelet production
ENSSSCG00000011211	486.754	1.36026	2.71016e-15	3.72048e-13	UP	Uncharacterized protein;THRB;ortholog	THYROID HORMONE RECEPTOR BETA (PTHR24NA82:SF42NA)	0	steroid hormone receptor activity(GO:0003707);thyroid hormone receptor activity(GO:0004887);zinc ion binding(GO:0008270);enzyme binding(GO:0019899);chromatin DNA binding(GO:0031490);sequence-specific DNA binding(GO:0043565);thyroid hormone binding(GO:0070324)	negative regulation of transcription from RNA polymerase II promoter(GO:0000122);transcription, DNA-templated(GO:0006351);sensory perception of sound(GO:0007605);negative regulation of female receptivity(GO:0007621);regulation of heart contraction(GO:0008016);female courtship behavior(GO:0008050);animal organ morphogenesis(GO:0009887);intracellular receptor signaling pathway(GO:0030522);steroid h…	nuclear chromatin(GO:0000790);nuclear body(GO:0016604);extracellular exosome(GO:0070062)	Gene Expression;Generic Transcription Pathway;Nuclear Receptor transcription pathway
ENSSSCG00000011326	64.1151	-2.62265	2.79479e-15	3.80012e-13	DOWN	Parathyroid hormone/parathyroid hormone-related peptide receptor;PTH1R;ortholog	PARATHYROID HORMONE/PARATHYROID HORMONE-RELATED PEPTIDE RECEPTOR (PTHR12NA11:SF359)	0	parathyroid hormone receptor activity(GO:0004991);peptide hormone binding(GO:0017046);protein self-association(GO:0043621)	chondrocyte differentiation(GO:0002062);osteoblast development(GO:0002076);cellular calcium ion homeostasis(GO:0006874);cell surface receptor signaling pathway(GO:0007166);adenylate cyclase-modulating G-protein coupled receptor signaling pathway(GO:0007188);adenylate cyclase-activating G-protein coupled receptor signaling pathway(GO:0007189);phospholipase C-activating G-protein coupled receptor s…	intracellular(GO:0005622);integral component of plasma membrane(GO:0005887);extracellular exosome(GO:0070062)	GPCR ligand binding;G alpha (s) signalling events;GPCR downstream signaling;Signal Transduction;Class B/2 (Secretin family receptors);Signaling by GPCR
ENSSSCG00000003645	1720.95	-1.15944	3.32051e-15	4.47235e-13	DOWN	U3 small nucleolar RNA-associated protein 11;UTP11L;ortholog	U3 SMALL NUCLEOLAR RNA-ASSOCIATED PROTEIN 11-RELATED (PTHR12838:SF1)	0	poly(A) RNA binding(GO:0044822)	rRNA processing(GO:0006364);nervous system development(GO:0007399);ribosomal small subunit biogenesis(GO:0042274);positive regulation of apoptotic process(GO:0043065)	extracellular space(GO:0005615);nucleolus(GO:0005730);cytoplasm(GO:0005737);small-subunit processome(GO:0032040)	Gene Expression;Major pathway of rRNA processing in the nucleolus and cytosol;rRNA processing in the nucleus and cytosol;rRNA processing
ENSSSCG00000012482	228.512	-1.53824	3.46526e-15	4.58089e-13	DOWN	Uncharacterized protein;SRPX2;ortholog	SUSHI REPEAT-CONTAINING PROTEIN SRPX2 (PTHR19325:SF423)	0	receptor binding(GO:0005102);hepatocyte growth factor binding(GO:0036458);identical protein binding(GO:0042802)	single organismal cell-cell adhesion(GO:0016337);regulation of phosphorylation(GO:0042325);cell motility(GO:0048870);positive regulation of synapse assembly(GO:0051965);vocalization behavior(GO:0071625);positive regulation of cell migration involved in sprouting angiogenesis(GO:0090050)	extracellular space(GO:0005615);cytoplasm(GO:0005737)	0
ENSSSCG00000029514	572.116	-1.95031	3.44384e-15	4.58089e-13	DOWN	Uncharacterized protein;LOC1NANA514282;ortholog	PROLYL-TRNA SYNTHETASE ASSOCIATED DOMAIN-CONTAINING PROTEIN 1-RELATED (PTHR31423:SF5)	0	aminoacyl-tRNA editing activity(GO:0002161)	regulation of translational fidelity(GO:0006450)	0	0
ENSSSCG00000017573	311.05	1.05369	3.51305e-15	4.60146e-13	UP	Uncharacterized protein (Fragment);XYLT2;ortholog	XYLOSYLTRANSFERASE 2 (PTHR19297:SF136)	0	acetylglucosaminyltransferase activity(GO:0008375);protein xylosyltransferase activity(GO:0030158)	heparan sulfate proteoglycan biosynthetic process(GO:0015012);heparin biosynthetic process(GO:0030210);chondroitin sulfate proteoglycan biosynthetic process(GO:0050650)	membrane(GO:0016020)	A tetrasaccharide linker sequence is required for GAG synthesis;Heparan sulfate/heparin (HS-GAG) metabolism;Metabolism of carbohydrates;Chondroitin sulfate/dermatan sulfate metabolism;Metabolism;Glycosaminoglycan metabolism
ENSSSCG00000004339	972.876	-0.742938	3.60506e-15	4.67904e-13	DOWN	Uncharacterized protein;LOC1NANA153617;ortholog	E3 UFM1-PROTEIN LIGASE 1 (PTHR31NA57:SF1)	0	0	0	0	0
ENSSSCG00000021973	756.294	-1.56468	4.69828e-15	6.043e-13	DOWN	Glutathione peroxidase;GPX8;ortholog	GLUTATHIONE PEROXIDASE 8-RELATED (PTHR11592:SF67)	0	glutathione peroxidase activity(GO:0004602)	response to oxidative stress(GO:0006979);oxidation-reduction process(GO:0055114);cellular oxidant detoxification(GO:0098869)	integral component of membrane(GO:0016021)	0
ENSSSCG00000006753	1312.77	-0.818477	4.7724e-15	6.08353e-13	DOWN	GTPase NRas;NRAS;ortholog	GTPASE NRAS (PTHR24NA7NA:SF354)	TGF-beta signaling pathway->Ras-GDP;;FGF signaling pathway->Ras;;EGF receptor signaling pathway->Ras;;Integrin signalling pathway->Ras;;Angiogenesis->Ras;;T cell activation->Ras;;Inflammation mediated by chemokine and cytokine signaling pathway->Rat Sarcoma GTP-binding protein;;VEGF signaling pathway->Ras;;PDGF signaling pathway->Ras;;p53 pathway feedback loops 2->V-HA-RAS HARVEY RAT SARCOMA VIRA…	GTP binding(GO:0005525);protein complex binding(GO:0032403)	small GTPase mediated signal transduction(GO:0007264);establishment of protein localization to Golgi(GO:0072600)	Golgi membrane(GO:0000139);plasma membrane(GO:0005886);extracellular exosome(GO:0070062)	SOS-mediated signalling;GRB2 events in ERBB2 signaling;Insulin receptor signalling cascade;MAPK1/MAPK3 signaling;Signalling to RAS;Signaling by VEGF;Downstream signaling of activated FGFR2;Signaling by EGFR;SHC1 events in EGFR signaling;FRS-mediated FGFR1 signaling;IRS-related events triggered by IGF1R;FCERI mediated MAPK activation;Cytokine Signaling in Immune system;Downstream signaling of acti…
ENSSSCG00000024023	603.427	-2.73642	5.51291e-15	6.96529e-13	DOWN	Uncharacterized protein;HNMT;ortholog	HISTAMINE N-METHYLTRANSFERASE (PTHR16897:SF9)	0	histamine N-methyltransferase activity(GO:0046539)	histamine catabolic process(GO:0001695);brain development(GO:0007420);methylation(GO:0032259);positive regulation of protein targeting to mitochondrion(GO:1903955)	cytoplasm(GO:0005737);neuron projection(GO:0043005);extracellular exosome(GO:0070062)	Metabolism of amino acids and derivatives;Metabolism;Histidine, lysine, phenylalanine, tyrosine, proline and tryptophan catabolism;Histidine catabolism
ENSSSCG00000027538	2276.48	-2.17095	5.56547e-15	6.97002e-13	DOWN	Uncharacterized protein;TMEM258;ortholog	TRANSMEMBRANE PROTEIN 258 (PTHR13636:SF1)	0	0	0	integral component of membrane(GO:0016021)	0
ENSSSCG00000010345	6818.46	-1.12977	6.07044e-15	7.53631e-13	DOWN	Uncharacterized protein;GHITM;ortholog	GROWTH HORMONE-INDUCIBLE TRANSMEMBRANE PROTEIN (PTHR23291:SF63)	0	0	0	mitochondrion(GO:0005739);integral component of membrane(GO:0016021);extracellular exosome(GO:0070062)	0
ENSSSCG00000010448	430.8	1.41144	6.17605e-15	7.60133e-13	UP	NA	NA	NA	NA	NA	NA	NA
ENSSSCG00000027558	59.6441	3.80102	7.38864e-15	9.01603e-13	UP	Uncharacterized protein;GABBR2;ortholog	GAMMA-AMINOBUTYRIC ACID TYPE B RECEPTOR SUBUNIT 2 (PTHR1NA519:SF54)	GABA-B receptor II signaling->Gamma-aminobutyric acid B receptor;;	G-protein coupled GABA receptor activity(GO:0004965)	G-protein coupled receptor signaling pathway(GO:0007186)	integral component of membrane(GO:0016021)	GPCR downstream signaling;Signal Transduction;Activation of G protein gated Potassium channels;GABA B receptor activation;GPCR ligand binding;G protein gated Potassium channels;Inhibition of voltage gated Ca2+ channels via Gbeta/gamma subunits;GABA receptor activation;Neuronal System;Inwardly rectifying K+ channels;G alpha (i) signalling events;Signaling by GPCR;Class C/3 (Metabotropic glutamate/…
ENSSSCG00000030603	271.94	-1.00762	7.50203e-15	9.07682e-13	DOWN	Uncharacterized protein;TATDN1;ortholog	DEOXYRIBONUCLEASE TATDN1-RELATED (PTHR1NANA6NA:SF31)	0	deoxyribonuclease activity(GO:0004536);endodeoxyribonuclease activity, producing 5'-phosphomonoesters(GO:0016888)	DNA catabolic process(GO:0006308)	nucleoplasm(GO:0005654)	0
ENSSSCG00000014945	515.317	-1.04089	7.6448e-15	9.17183e-13	DOWN	Uncharacterized protein;TAF1D;ortholog	NA	0	0	regulation of transcription, DNA-templated(GO:0006355)	RNA polymerase transcription factor SL1 complex(GO:0005668)	RNA Polymerase I, RNA Polymerase III, and Mitochondrial Transcription;RNA Polymerase I Promoter Escape;RNA Polymerase I Promoter Clearance;Positive epigenetic regulation of rRNA expression;Gene Expression;RNA Polymerase I Transcription;RNA Polymerase I Transcription Initiation;Epigenetic regulation of gene expression;B-WICH complex positively regulates rRNA expression;RNA Polymerase I Chain Elong…
ENSSSCG00000004165	137.948	2.42198	8.17187e-15	9.72249e-13	UP	Uncharacterized protein;PDE7B;ortholog	CAMP-SPECIFIC 3',5'-CYCLIC PHOSPHODIESTERASE 7B (PTHR11347:SF169)	0	3',5'-cyclic-AMP phosphodiesterase activity(GO:0004115);metal ion binding(GO:0046872)	signal transduction(GO:0007165)	0	Signaling by GPCR;G alpha (s) signalling events;GPCR downstream signaling;Signal Transduction
ENSSSCG00000025060	921.646	-1.07099	8.68031e-15	1.0242e-12	DOWN	Uncharacterized protein;MRPL32;ortholog	39S RIBOSOMAL PROTEIN L32, MITOCHONDRIAL (PTHR21NA26:SF3)	0	structural constituent of ribosome(GO:0003735);poly(A) RNA binding(GO:0044822);metal ion binding(GO:0046872)	translation(GO:0006412)	mitochondrial inner membrane(GO:0005743);mitochondrial large ribosomal subunit(GO:0005762)	Mitochondrial translation termination;Organelle biogenesis and maintenance;Mitochondrial translation;Mitochondrial translation elongation
ENSSSCG00000008969	386.865	-1.26823	9.72041e-15	1.13713e-12	DOWN	Uncharacterized protein;RCHY1;ortholog	RING FINGER AND CHY ZINC FINGER DOMAIN-CONTAINING PROTEIN 1 (PTHR21319:SF29)	P53 pathway feedback loops 1->Pirh-2;;P53 pathway feedback loops 1->p53-induced protein, RING-H2 domain containing;;;	p53 binding(GO:0002039);ubiquitin-protein transferase activity(GO:0004842);zinc ion binding(GO:0008270);protein homodimerization activity(GO:0042803)	positive regulation of protein ubiquitination(GO:0031398);positive regulation of proteasomal ubiquitin-dependent protein catabolic process(GO:0032436);protein ubiquitination involved in ubiquitin-dependent protein catabolic process(GO:0042787)	ubiquitin ligase complex(GO:0000151);nucleoplasm(GO:0005654);cytosol(GO:0005829)	DNA Repair;Translesion synthesis by Y family DNA polymerases bypasses lesions on DNA template;DNA Damage Bypass;Translesion Synthesis by POLH
ENSSSCG00000028230	819.724	1.40292	9.79667e-15	1.13713e-12	UP	Uncharacterized protein;ZMAT3;ortholog	NA	0	nucleic acid binding(GO:0003676);zinc ion binding(GO:0008270)	0	0	0
ENSSSCG00000009002	218.295	-2.98082	1.10782e-14	1.27551e-12	DOWN	Toll-like receptor;TLR2;ortholog	TOLL-LIKE RECEPTOR 2 (PTHR24365:SF487)	Toll receptor signaling pathway->Toll-like receptor 2, 4, 7;;Toll receptor signaling pathway->Toll-like receptor 1, 2, 6;;Toll receptor signaling pathway->Toll-like receptor 1, 2, 3, 4, 5, 6, 7, 8, 9, 10, 11, 12;;;;	lipopolysaccharide binding(GO:0001530);receptor activity(GO:0004872);transmembrane signaling receptor activity(GO:0004888);signaling pattern recognition receptor activity(GO:0008329);Toll-like receptor binding(GO:0035325);triacyl lipopeptide binding(GO:0042497);peptidoglycan binding(GO:0042834);protein heterodimerization activity(GO:0046982)	toll-like receptor signaling pathway(GO:0002224);cytokine secretion involved in immune response(GO:0002374);MyD88-dependent toll-like receptor signaling pathway(GO:0002755);inflammatory response(GO:0006954);I-kappaB phosphorylation(GO:0007252);positive regulation of gene expression(GO:0010628);positive regulation of Wnt signaling pathway(GO:0030177);interleukin-10 production(GO:0032613);positive …	Golgi apparatus(GO:0005794);cell surface(GO:0009986);integral component of membrane(GO:0016021);intrinsic component of plasma membrane(GO:0031226);Toll-like receptor 1-Toll-like receptor 2 protein complex(GO:0035354);membrane raft(GO:0045121)	Toll-Like Receptors Cascades;Defensins;Beta defensins;Immune System;Innate Immune System;Regulation of TLR by endogenous ligand
ENSSSCG00000005723	65.1319	2.79155	1.30032e-14	1.47338e-12	UP	Uncharacterized protein (Fragment);NTNG2;ortholog	NETRIN-G2 (PTHR1NA574:SF322)	Axon guidance mediated by netrin->Netrin;;Axon guidance mediated by Slit/Robo->Netrin;;;	0	axonogenesis(GO:0007409)	axon(GO:0030424);anchored component of plasma membrane(GO:0046658)	0
ENSSSCG00000006144	479.454	-2.00541	1.29431e-14	1.47338e-12	DOWN	Uncharacterized protein;C8orf59;ortholog	SUBFAMILY NOT NAMED (PTHR35544:SF3)	0	0	0	0	0
ENSSSCG00000010648	641.094	-0.822139	1.31915e-14	1.48296e-12	DOWN	Uncharacterized protein (Fragment);CCDC186;ortholog	COILED-COIL DOMAIN-CONTAINING PROTEIN 186 (PTHR18911:SF6)	0	0	0	0	0
ENSSSCG00000010459	97.0136	3.01405	1.56344e-14	1.73722e-12	UP	Uncharacterized protein;HTR7;ortholog	5-HYDROXYTRYPTAMINE RECEPTOR 7 (PTHR24247:SF143)	Heterotrimeric G-protein signaling pathway-Gi alpha and Gs alpha mediated pathway->Gs-protein coupled receptor;;Heterotrimeric G-protein signaling pathway-Gi alpha and Gs alpha mediated pathway->Gi protein coupled receptor;;;	G-protein coupled serotonin receptor activity(GO:0004993);neurotransmitter receptor activity(GO:0030594)	smooth muscle contraction(GO:0006939);adenylate cyclase-activating serotonin receptor signaling pathway(GO:0007192);chemical synaptic transmission(GO:0007268);circadian rhythm(GO:0007623);vasoconstriction(GO:0042310)	integral component of plasma membrane(GO:0005887);dendrite(GO:0030425)	GPCR ligand binding;GPCR downstream signaling;G alpha (s) signalling events;Amine ligand-binding receptors;Serotonin receptors;Signal Transduction;Signaling by GPCR;Class A/1 (Rhodopsin-like receptors)
ENSSSCG00000010683	1533.11	1.12427	1.56967e-14	1.73722e-12	UP	Uncharacterized protein;GRK5;ortholog	G PROTEIN-COUPLED RECEPTOR KINASE 5 (PTHR24355:SF41)	Angiotensin II-stimulated signaling through G proteins and beta-arrestin->G protein-coupled receptor kinase 5;;Heterotrimeric G-protein signaling pathway-Gi alpha and Gs alpha mediated pathway->G protein receptor kinase;;Heterotrimeric G-protein signaling pathway-Gq alpha and Go alpha mediated pathway->G-protein receptor kinase;;;;	G-protein coupled receptor kinase activity(GO:0004703);ATP binding(GO:0005524);beta-adrenergic receptor kinase activity(GO:0047696)	tachykinin receptor signaling pathway(GO:0007217);positive regulation of cell proliferation(GO:0008284);negative regulation of apoptotic process(GO:0043066);fat cell differentiation(GO:0045444);protein autophosphorylation(GO:0046777);regulation of cell cycle(GO:0051726)	cytosol(GO:0005829);plasma membrane(GO:0005886);nuclear speck(GO:0016607);nuclear membrane(GO:0031965)	G alpha (s) signalling events;GPCR downstream signaling;Signaling by GPCR;Signal Transduction
ENSSSCG00000008990	790.793	-1.72197	1.66239e-14	1.82346e-12	DOWN	Uncharacterized protein;MRPL1;ortholog	39S RIBOSOMAL PROTEIN L1, MITOCHONDRIAL (PTHR231NA5:SF85)	0	RNA binding(GO:0003723);structural constituent of ribosome(GO:0003735);poly(A) RNA binding(GO:0044822)	maturation of LSU-rRNA(GO:0000470);translation(GO:0006412)	mitochondrion(GO:0005739);cytosolic large ribosomal subunit(GO:0022625)	Mitochondrial translation elongation;Mitochondrial translation;Organelle biogenesis and maintenance;Mitochondrial translation termination
ENSSSCG00000029207	312.406	-1.40841	1.67313e-14	1.82346e-12	DOWN	Uncharacterized protein;BBIP1;ortholog	BBSOME-INTERACTING PROTEIN 1 (PTHR28596:SF2)	0	0	eating behavior(GO:0042755);cilium assembly(GO:0060271);receptor localization to non-motile cilium(GO:0097500)	BBSome(GO:0034464)	0
ENSSSCG00000008016	1292.74	-1.10114	1.98802e-14	2.13406e-12	DOWN	Uncharacterized protein;MRPS34;ortholog	28S RIBOSOMAL PROTEIN S34, MITOCHONDRIAL (PTHR28589:SF2)	0	structural constituent of ribosome(GO:0003735)	mitochondrial translation(GO:0032543)	mitochondrion(GO:0005739)	Mitochondrial translation termination;Mitochondrial translation elongation;Mitochondrial translation;Organelle biogenesis and maintenance
ENSSSCG00000009086	101.063	2.68475	1.9823e-14	2.13406e-12	UP	Fibroblast growth factor (Fragment);FGF2;ortholog	FIBROBLAST GROWTH FACTOR 2 (PTHR11486:SF1NANA)	FGF signaling pathway->fibroblast growth factor;;Angiogenesis->Fibroblast Growth Factor;;;	fibroblast growth factor receptor binding(GO:0005104);growth factor activity(GO:0008083)	fibroblast growth factor receptor signaling pathway(GO:0008543)	extracellular region(GO:0005576)	MAPK family signaling cascades;Axon guidance;DAP12 interactions;Signalling by NGF;VEGFA-VEGFR2 Pathway;PI5P, PP2A and IER3 Regulate PI3K/AKT Signaling;PI-3K cascade:FGFR2;Interleukin receptor SHC signaling;FGFR3c ligand binding and activation;SOS-mediated signalling;GRB2 events in EGFR signaling;IGF1R signaling cascade;Signaling by FGFR1;NCAM signaling for neurite out-growth;Signaling by FGFR;Sig…
ENSSSCG00000026250	195.863	-1.08329	2.34611e-14	2.49966e-12	DOWN	Uncharacterized protein;unassigned;ortholog	WASH COMPLEX SUBUNIT CCDC53 (PTHR13NA15:SF1)	0	0	0	WASH complex(GO:0071203)	0
ENSSSCG00000003849	840.883	-1.70901	2.85329e-14	3.01752e-12	DOWN	Uncharacterized protein;MAGOH;ortholog	PROTEIN MAGO NASHI HOMOLOG (PTHR12638:SF4)	0	poly(A) RNA binding(GO:0044822)	nuclear-transcribed mRNA catabolic process, nonsense-mediated decay(GO:0000184);regulation of alternative mRNA splicing, via spliceosome(GO:0000381);RNA splicing(GO:0008380)	exon-exon junction complex(GO:0035145);catalytic step 2 spliceosome(GO:0071013)	RNA Polymerase II Transcription Termination;Nonsense-Mediated Decay (NMD);Processing of Capped Intron-Containing Pre-mRNA;mRNA Splicing;Gene Expression;mRNA Splicing - Major Pathway;Cleavage of Growing Transcript in the Termination Region ;mRNA 3'-end processing;Transport of Mature Transcript to Cytoplasm;Nonsense Mediated Decay (NMD) enhanced by the Exon Junction Complex (EJC);Transport of Matur…
ENSSSCG00000008971	2974.67	-0.874371	2.97173e-14	3.11966e-12	DOWN	Uncharacterized protein;USO1;ortholog	GENERAL VESICULAR TRANSPORT FACTOR P115 (PTHR1NANA13:SF1)	0	protein transporter activity(GO:0008565);poly(A) RNA binding(GO:0044822);cadherin binding involved in cell-cell adhesion(GO:0098641)	intracellular protein transport(GO:0006886);ER to Golgi vesicle-mediated transport(GO:0006888);Golgi organization(GO:0007030);transcytosis(GO:0045056);Golgi vesicle docking(GO:0048211);vesicle fusion with Golgi apparatus(GO:0048280);membrane fusion(GO:0061025);cell-cell adhesion(GO:0098609)	Golgi membrane(GO:0000139);fibrillar center(GO:0001650);endoplasmic reticulum(GO:0005783);Golgi stack(GO:0005795);cytosol(GO:0005829);cell-cell adherens junction(GO:0005913);ER to Golgi transport vesicle membrane(GO:0012507);perinuclear region of cytoplasm(GO:0048471)	Membrane Trafficking;Post-translational protein modification;Transport to the Golgi and subsequent modification;Vesicle-mediated transport;Metabolism of proteins;COPI-mediated anterograde transport;Asparagine N-linked glycosylation;ER to Golgi Anterograde Transport
ENSSSCG00000021531	194.22	-1.31573	3.18431e-14	3.31771e-12	DOWN	Uncharacterized protein;C9orf85;ortholog	SUBFAMILY NOT NAMED (PTHR22876:SF6)	0	0	0	0	0
ENSSSCG00000023223	122.136	-1.22664	3.20686e-14	3.31771e-12	DOWN	Uncharacterized protein;ZNF22;ortholog	ZINC FINGER PROTEIN 22 (PTHR244NA9:SF167)	0	DNA binding(GO:0003677);metal ion binding(GO:0046872)	0	0	0
ENSSSCG00000007487	1093.92	-1.85922	3.34588e-14	3.43663e-12	DOWN	Prefoldin subunit 4;PFDN4;ortholog	PREFOLDIN SUBUNIT 4 (PTHR211NANA:SF1NA)	0	unfolded protein binding(GO:0051082);chaperone binding(GO:0051087)	protein folding(GO:0006457)	nucleus(GO:0005634);cytoplasm(GO:0005737);mitochondrion(GO:0005739);prefoldin complex(GO:0016272)	0
ENSSSCG00000001000	1261.64	-0.792079	3.79031e-14	3.8653e-12	DOWN	Uncharacterized protein;ECI2;ortholog	ENOYL-COA DELTA ISOMERASE 2, MITOCHONDRIAL (PTHR2331NA:SF8NA)	0	fatty-acyl-CoA binding(GO:0000062);catalytic activity(GO:0003824);receptor binding(GO:0005102)	metabolic process(GO:0008152)	nucleoplasm(GO:0005654);mitochondrion(GO:0005739);peroxisome(GO:0005777);membrane(GO:0016020)	Metabolism;Metabolism of lipids and lipoproteins;Peroxisomal lipid metabolism
ENSSSCG00000009616	52.3395	2.9008	4.01619e-14	4.0666e-12	UP	Uncharacterized protein;HR;ortholog	LYSINE-SPECIFIC DEMETHYLASE HAIRLESS (PTHR12549:SF26)	0	transcription regulatory region sequence-specific DNA binding(GO:0000976);transcription corepressor activity(GO:0003714);chromatin DNA binding(GO:0031490);histone demethylase activity (H3-K9 specific)(GO:0032454)	regulation of transcription, DNA-templated(GO:0006355);histone H3-K9 demethylation(GO:0033169);negative regulation of transcription, DNA-templated(GO:0045892)	chromatin(GO:0000785);nucleus(GO:0005634);nuclear body(GO:0016604)	0
ENSSSCG00000004912	2648.87	-1.73479	4.25809e-14	4.28118e-12	DOWN	Signal peptidase complex catalytic subunit SEC11;SEC11C;ortholog	SIGNAL PEPTIDASE COMPLEX CATALYTIC SUBUNIT SEC11C (PTHR1NA8NA6:SF13)	Endothelin signaling pathway->signal peptidase;;Vasopressin synthesis->Signal Peptidase;;;	peptidase activity(GO:0008233);serine-type peptidase activity(GO:0008236)	signal peptide processing(GO:0006465)	signal peptidase complex(GO:0005787);integral component of membrane(GO:0016021)	Peptide hormone metabolism;Synthesis, secretion, and deacylation of Ghrelin;Metabolism of proteins
ENSSSCG00000009376	1415.09	-0.669469	5.01461e-14	5.00654e-12	DOWN	Uncharacterized protein;VPS36;ortholog	VACUOLAR PROTEIN-SORTING-ASSOCIATED PROTEIN 36 (PTHR13128:SF13)	0	protein C-terminus binding(GO:0008022);phosphatidylinositol-3-phosphate binding(GO:0032266);ubiquitin binding(GO:0043130)	protein targeting to vacuole involved in ubiquitin-dependent protein catabolic process via the multivesicular body sorting pathway(GO:0043328)	ESCRT II complex(GO:0000814);lysosome(GO:0005764);cytosol(GO:0005829);late endosome membrane(GO:0031902);extracellular exosome(GO:0070062)	0
ENSSSCG00000000472	856.845	-1.62798	5.13639e-14	5.06147e-12	DOWN	Uncharacterized protein;LLPH;ortholog	PROTEIN LLP HOMOLOG (PTHR34253:SF2)	0	basal RNA polymerase II transcription machinery binding(GO:0001099);poly(A) RNA binding(GO:0044822)	positive regulation of dendritic spine development(GO:0060999);dendrite extension(GO:0097484)	chromosome(GO:0005694);nucleolus(GO:0005730)	0
ENSSSCG00000014145	3252.96	-1.4803	5.14053e-14	5.06147e-12	DOWN	Cytochrome c oxidase subunit 7C, mitochondrial;COX7C;ortholog	CYTOCHROME C OXIDASE SUBUNIT 7C, MITOCHONDRIAL (PTHR13313:SF1)	0	cytochrome-c oxidase activity(GO:0004129)	mitochondrial electron transport, cytochrome c to oxygen(GO:0006123);hydrogen ion transmembrane transport(GO:1902600)	mitochondrial respiratory chain complex IV(GO:0005751);integral component of membrane(GO:0016021)	0
ENSSSCG00000017749	249.942	-2.38369	5.29002e-14	5.17298e-12	DOWN	Uncharacterized protein (Fragment);EVI2A;ortholog	PROTEIN EVI2A (PTHR15568:SF1)	0	0	0	integral component of membrane(GO:0016021)	0
ENSSSCG00000015735	224.142	-2.20331	5.95921e-14	5.78773e-12	DOWN	Protein-tyrosine-phosphatase;PTPN18;ortholog	TYROSINE-PROTEIN PHOSPHATASE NON-RECEPTOR TYPE 18 (PTHR19134:SF413)	0	non-membrane spanning protein tyrosine phosphatase activity(GO:0004726)	peptidyl-tyrosine dephosphorylation(GO:0035335)	nucleus(GO:0005634);cytoplasm(GO:0005737)	0
ENSSSCG00000002550	1866.36	-1.67781	6.23207e-14	5.93168e-12	DOWN	Uncharacterized protein;C14orf2;ortholog	6.8 KDA MITOCHONDRIAL PROTEOLIPID (PTHR15233:SF2)	0	0	0	mitochondrion(GO:0005739);integral component of membrane(GO:0016021)	0
ENSSSCG00000003104	2015.94	0.629372	6.21884e-14	5.93168e-12	UP	Uncharacterized protein;STRN4;ortholog	STRIATIN-4 (PTHR15653:SF4)	0	protein complex binding(GO:0032403);protein phosphatase 2A binding(GO:0051721);armadillo repeat domain binding(GO:0070016)	0	protein phosphatase type 2A complex(GO:0000159)	0
ENSSSCG00000015844	407.923	-0.914441	6.23083e-14	5.93168e-12	DOWN	Uncharacterized protein;GSR;ortholog	GLUTATHIONE REDUCTASE, MITOCHONDRIAL (PTHR42737:SF1)	0	glutathione-disulfide reductase activity(GO:0004362);flavin adenine dinucleotide binding(GO:0050660);NADP binding(GO:0050661)	glutathione metabolic process(GO:0006749);cell redox homeostasis(GO:0045454);oxidation-reduction process(GO:0055114);cellular oxidant detoxification(GO:0098869)	mitochondrion(GO:0005739);external side of plasma membrane(GO:0009897);extracellular exosome(GO:0070062)	Generic Transcription Pathway;Metabolism of nucleotides;Detoxification of Reactive Oxygen Species;Synthesis and interconversion of nucleotide di- and triphosphates;TP53 Regulates Metabolic Genes;Cellular responses to stress;Transcriptional Regulation by TP53;Gene Expression;Metabolism
ENSSSCG00000015337	1253.63	-1.63413	6.98306e-14	6.60246e-12	DOWN	NA	NA	NA	NA	NA	NA	NA
ENSSSCG00000004697	1512.95	-1.48071	7.11583e-14	6.68373e-12	DOWN	Uncharacterized protein (Fragment);HYPK;ortholog	HUNTINGTIN-INTERACTING PROTEIN K (PTHR31184:SF4)	0	0	0	nucleoplasm(GO:0005654);cytoplasm(GO:0005737);microtubule cytoskeleton(GO:0015630)	0
ENSSSCG00000003289	133.286	-1.19498	7.22242e-14	6.73951e-12	DOWN	Uncharacterized protein;ISOC2;ortholog	ISOCHORISMATASE DOMAIN-CONTAINING PROTEIN 2, MITOCHONDRIAL (PTHR14119:SF12)	0	catalytic activity(GO:0003824)	metabolic process(GO:0008152)	cytoplasm(GO:0005737)	0
ENSSSCG00000014623	324.28	-1.51144	8.23907e-14	7.63826e-12	DOWN	Uncharacterized protein;TIMM1NAB;ortholog	MITOCHONDRIAL IMPORT INNER MEMBRANE TRANSLOCASE SUBUNIT TIM1NA B (PTHR13172:SF1)	0	metal ion binding(GO:0046872)	protein transport(GO:0015031)	mitochondrial inner membrane(GO:0005743);mitochondrial intermembrane space protein transporter complex(GO:0042719)	0
ENSSSCG00000024009	169.425	1.35803	8.69966e-14	8.01322e-12	UP	Uncharacterized protein;CAMK2N1;ortholog	CALCIUM/CALMODULIN-DEPENDENT PROTEIN KINASE II INHIBITOR 1 (PTHR31NANA7:SF5)	0	protein kinase inhibitor activity(GO:0004860)	negative regulation of protein kinase activity(GO:0006469)	postsynaptic density(GO:0014069)	0
ENSSSCG00000002529	9431.84	-2.02408	8.98969e-14	8.2273e-12	DOWN	4NAS ribosomal protein S21;RPS21;ortholog	4NAS RIBOSOMAL PROTEIN S21 (PTHR1NA442:SF3)	0	0	0	0	0
ENSSSCG00000027198	366.476	1.37024	9.1226e-14	8.29576e-12	UP	Uncharacterized protein;PDK2;ortholog	[PYRUVATE DEHYDROGENASE (ACETYL-TRANSFERRING)] KINASE ISOZYME 2, MITOCHONDRIAL (PTHR11947:SF32)	TCA cycle->Pyruvate Dehydrogenase;;	pyruvate dehydrogenase (acetyl-transferring) kinase activity(GO:0004740);ATP binding(GO:0005524);protein homodimerization activity(GO:0042803)	regulation of gluconeogenesis(GO:0006111);protein phosphorylation(GO:0006468);regulation of pH(GO:0006885);insulin receptor signaling pathway(GO:0008286);regulation of acetyl-CoA biosynthetic process from pyruvate(GO:0010510);cellular response to nutrient(GO:0031670);cellular response to reactive oxygen species(GO:0034614);glucose homeostasis(GO:0042593);intrinsic apoptotic signaling pathway by p…	nucleoplasm(GO:0005654);cytosol(GO:0005829);mitochondrial pyruvate dehydrogenase complex(GO:0005967)	The citric acid (TCA) cycle and respiratory electron transport;Signal Transduction;Regulation of pyruvate dehydrogenase (PDH) complex;Pyruvate metabolism;Metabolism;Pyruvate metabolism and Citric Acid (TCA) cycle;Signaling by Retinoic Acid
ENSSSCG00000008266	168.197	1.64247	1.219e-13	1.10149e-11	UP	Uncharacterized protein;unassigned;ortholog	LYSYL OXIDASE HOMOLOG 3 (PTHR19331:SF344)	0	scavenger receptor activity(GO:0005044);copper ion binding(GO:0005507);oxidoreductase activity, acting on the CH-NH2 group of donors, oxygen as acceptor(GO:0016641)	receptor-mediated endocytosis(GO:0006898);oxidation-reduction process(GO:0055114)	membrane(GO:0016020)	0
ENSSSCG00000005003	9276.71	-2.33597	1.40461e-13	1.26124e-11	DOWN	NA	NA	NA	NA	NA	NA	NA
ENSSSCG00000028827	2331.53	0.996533	1.43663e-13	1.28192e-11	UP	Uncharacterized protein;PARVA;ortholog	ALPHA-PARVIN (PTHR12114:SF1NA)	Integrin signalling pathway->Parvin;;	actin binding(GO:0003779)	sprouting angiogenesis(GO:0002040);outflow tract septum morphogenesis(GO:0003148);establishment or maintenance of cell polarity(GO:0007163);actin cytoskeleton reorganization(GO:0031532);heterotypic cell-cell adhesion(GO:0034113);substrate adhesion-dependent cell spreading(GO:0034446);actin-mediated cell contraction(GO:0070252);smooth muscle cell chemotaxis(GO:0071670)	nucleus(GO:0005634);cytosol(GO:0005829);focal adhesion(GO:0005925);actin cytoskeleton(GO:0015629);lamellipodium(GO:0030027)	0
ENSSSCG00000004670	81.992	-3.79817	1.48467e-13	1.31656e-11	DOWN	Uncharacterized protein;C15orf48;ortholog	NORMAL MUCOSA OF ESOPHAGUS-SPECIFIC GENE 1 PROTEIN (PTHR14256:SF8)	0	NADH dehydrogenase (ubiquinone) activity(GO:0008137);cytochrome-c oxidase activity(GO:0004129)	oxidation-reduction process(GO:0055114);hydrogen ion transmembrane transport(GO:1902600)	nucleus(GO:0005634);mitochondrial respiratory chain complex IV(GO:0005751)	0
ENSSSCG00000016495	1311.81	-1.78569	1.50999e-13	1.33075e-11	DOWN	Uncharacterized protein (Fragment);NDUFB2;ortholog	NADH DEHYDROGENASE [UBIQUINONE] 1 BETA SUBCOMPLEX SUBUNIT 2, MITOCHONDRIAL (PTHR15223:SF2)	0	0	0	mitochondrial respiratory chain complex I(GO:0005747)	Metabolism;Complex I biogenesis;Respiratory electron transport, ATP synthesis by chemiosmotic coupling, and heat production by uncoupling proteins.;The citric acid (TCA) cycle and respiratory electron transport;Respiratory electron transport
ENSSSCG00000030065	831.446	1.33596	1.95957e-13	1.71636e-11	UP	Uncharacterized protein;ZBTB47;ortholog	ZINC FINGER AND BTB DOMAIN-CONTAINING PROTEIN 47 (PTHR24375:SF246)	0	nucleic acid binding(GO:0003676);metal ion binding(GO:0046872)	0	0	0
ENSSSCG00000001977	214.758	-1.59902	2.06612e-13	1.79866e-11	DOWN	Syntaxin-binding protein 6;STXBP6;ortholog	SYNTAXIN-BINDING PROTEIN 6 (PTHR16NA92:SF24)	0	phosphatidylinositol-4,5-bisphosphate binding(GO:0005546);GTP-Rho binding(GO:0017049);cadherin binding involved in cell-cell adhesion(GO:0098641)	exocytosis(GO:0006887);Golgi to plasma membrane transport(GO:0006893);regulation of SNARE complex assembly(GO:0035542);exocyst localization(GO:0051601);cell-cell adhesion(GO:0098609)	exocyst(GO:0000145);plasma membrane(GO:0005886);cell-cell adherens junction(GO:0005913);integral component of membrane(GO:0016021)	0
ENSSSCG00000011893	1393.05	-1.91638	2.14117e-13	1.8527e-11	DOWN	NA	NA	NA	NA	NA	NA	NA
ENSSSCG00000004597	24.168	-4.34954	2.27084e-13	1.95306e-11	DOWN	Aquaporin 9;AQP9;ortholog	AQUAPORIN-9 (PTHR43829:SF8)	0	purine nucleobase transmembrane transporter activity(GO:0005345);pyrimidine nucleobase transmembrane transporter activity(GO:0005350);urea transmembrane transporter activity(GO:0015204);water channel activity(GO:0015250);glycerol channel activity(GO:0015254)	water transport(GO:0006833);cellular water homeostasis(GO:0009992);glycerol transport(GO:0015793);amine transport(GO:0015837);pyrimidine nucleobase transport(GO:0015855);ion transmembrane transport(GO:0034220);response to mercury ion(GO:0046689);cellular response to cAMP(GO:0071320);urea transmembrane transport(GO:0071918);pyrimidine-containing compound transmembrane transport(GO:0072531);purine …	integral component of plasma membrane(GO:0005887);intracellular membrane-bounded organelle(GO:0043231)	Transmembrane transport of small molecules;Passive transport by Aquaporins;Transport of glycerol from adipocytes to the liver by Aquaporins;Aquaporin-mediated transport
ENSSSCG00000023361	686.077	-1.30503	2.29112e-13	1.9587e-11	DOWN	Uncharacterized protein;MRPS36;ortholog	28S RIBOSOMAL PROTEIN S36, MITOCHONDRIAL (PTHR316NA1:SF3)	0	oxoglutarate dehydrogenase (succinyl-transferring) activity(GO:0004591)	2-oxoglutarate metabolic process(GO:0006103);oxidation-reduction process(GO:0055114)	mitochondrial small ribosomal subunit(GO:0005763);mitochondrial oxoglutarate dehydrogenase complex(GO:0009353)	Mitochondrial translation;Mitochondrial translation termination;Organelle biogenesis and maintenance;Mitochondrial translation elongation
ENSSSCG00000002040	1059.71	-1.70078	2.31973e-13	1.95969e-11	DOWN	Uncharacterized protein;MRPL52;ortholog	39S RIBOSOMAL PROTEIN L52, MITOCHONDRIAL (PTHR34NA9NA:SF2)	0	0	0	mitochondrial large ribosomal subunit(GO:0005762)	Mitochondrial translation elongation;Mitochondrial translation termination;Organelle biogenesis and maintenance;Mitochondrial translation
ENSSSCG00000014316	1054.81	-1.5211	2.30735e-13	1.95969e-11	DOWN	NA	NA	NA	NA	NA	NA	NA
ENSSSCG00000016554	384.246	-1.58627	2.33779e-13	1.96333e-11	DOWN	Mesoderm specific transcript;MEST;ortholog	MESODERM-SPECIFIC TRANSCRIPT HOMOLOG PROTEIN (PTHR43139:SF7)	0	hydrolase activity(GO:0016787)	mesoderm development(GO:0007498);regulation of lipid storage(GO:0010883)	extracellular exosome(GO:0070062)	0
ENSSSCG00000013581	407.205	-1.88383	2.6753e-13	2.23364e-11	DOWN	NA	NA	NA	NA	NA	NA	NA
ENSSSCG00000002274	2095.32	3.50111	3.03174e-13	2.51652e-11	UP	Uncharacterized protein;HSPA2;ortholog	HEAT SHOCK-RELATED 7NA KDA PROTEIN 2 (PTHR19375:SF284)	Parkinson disease->Heat shock protein 70;;Apoptosis signaling pathway->Heat shock protein 70;;;	ATP binding(GO:0005524);enzyme binding(GO:0019899);unfolded protein binding(GO:0051082);glycolipid binding(GO:0051861)	male meiosis I(GO:0007141);spermatid development(GO:0007286);response to heat(GO:0009408);response to cold(GO:0009409);positive regulation of cyclin-dependent protein serine/threonine kinase activity involved in G2/M transition of mitotic cell cycle(GO:0031662);protein refolding(GO:0042026);synaptonemal complex disassembly(GO:0070194);negative regulation of inclusion body assembly(GO:0090084);pos…	synaptonemal complex(GO:0000795);male germ cell nucleus(GO:0001673);mitochondrion(GO:0005739);cytosol(GO:0005829);cell surface(GO:0009986);CatSper complex(GO:0036128);myelin sheath(GO:0043209);extracellular exosome(GO:0070062);blood microparticle(GO:0072562);meiotic spindle(GO:0072687)	0
ENSSSCG00000022656	416.724	-0.880373	3.17069e-13	2.61664e-11	DOWN	Uncharacterized protein;SRFBP1;ortholog	SERUM RESPONSE FACTOR-BINDING PROTEIN 1 (PTHR23325:SF2)	0	poly(A) RNA binding(GO:0044822)	maturation of SSU-rRNA(GO:0030490)	nucleus(GO:0005634);90S preribosome(GO:0030686)	0
ENSSSCG00000010312	3966.04	1.1315	3.26355e-13	2.6778e-11	UP	NA	NA	NA	NA	NA	NA	NA
ENSSSCG00000011125	166.636	2.60971	3.61284e-13	2.94746e-11	UP	Uncharacterized protein;GATA3;ortholog	TRANS-ACTING T-CELL-SPECIFIC TRANSCRIPTION FACTOR GATA-3 (PTHR1NANA71:SF229)	0	RNA polymerase II regulatory region sequence-specific DNA binding(GO:0000977);RNA polymerase II core promoter sequence-specific DNA binding(GO:0000979);core promoter proximal region sequence-specific DNA binding(GO:0000987);transcriptional activator activity, RNA polymerase II core promoter proximal region sequence-specific binding(GO:0001077);transcriptional repressor activity, RNA polymerase II…	negative regulation of transcription from RNA polymerase II promoter(GO:0000122);in utero embryonic development(GO:0001701);cell fate determination(GO:0001709);neuron migration(GO:0001764);lens development in camera-type eye(GO:0002088);pro-T cell differentiation(GO:0002572);aortic valve morphogenesis(GO:0003180);cardiac right ventricle morphogenesis(GO:0003215);ventricular septum development(GO:…	nuclear chromatin(GO:0000790);nucleus(GO:0005634);nucleoplasm(GO:0005654);transcription factor complex(GO:0005667)	Deubiquitination;Factors involved in megakaryocyte development and platelet production;Post-translational protein modification;Ub-specific processing proteases;Metabolism of proteins;Hemostasis
ENSSSCG00000011506	1575.68	-0.834204	3.68e-13	2.98519e-11	DOWN	Uncharacterized protein;UBA3;ortholog	NEDD8-ACTIVATING ENZYME E1 CATALYTIC SUBUNIT (PTHR1NA953:SF179)	Ubiquitin proteasome pathway->Ubiquitin activating enzyme E1;;	protein binding(GO:0005515);ATP binding(GO:0005524);acid-amino acid ligase activity(GO:0016881);NEDD8 activating enzyme activity(GO:0019781);identical protein binding(GO:0042802);protein heterodimerization activity(GO:0046982)	endomitotic cell cycle(GO:0007113);protein neddylation(GO:0045116);regulation of cell cycle(GO:0051726)	nucleus(GO:0005634);cytosol(GO:0005829)	Antigen processing: Ubiquitination & Proteasome degradation;Class I MHC mediated antigen processing & presentation;Immune System;Adaptive Immune System
ENSSSCG00000026264	434.874	-1.79424	4.28108e-13	3.45316e-11	DOWN	Uncharacterized protein;HSPB11;ortholog	INTRAFLAGELLAR TRANSPORT PROTEIN 25 HOMOLOG (PTHR339NA6:SF2)	0	0	skeletal system development(GO:0001501);smoothened signaling pathway(GO:0007224);heart development(GO:0007507);lung development(GO:0030324);intraciliary transport(GO:0042073);left/right axis specification(GO:0070986)	centrosome(GO:0005813);cilium(GO:0005929);intraciliary transport particle B(GO:0030992);extracellular exosome(GO:0070062)	Assembly of the primary cilium;Intraflagellar transport;Organelle biogenesis and maintenance
ENSSSCG00000006842	56.8262	-1.92506	4.31535e-13	3.46125e-11	DOWN	Uncharacterized protein;unassigned;ortholog	PROTEIN AKNAD1 (PTHR2151NA:SF18)	0	0	0	0	0
ENSSSCG00000004179	90.2136	-3.05773	4.63854e-13	3.69969e-11	DOWN	Uncharacterized protein;VNN2;ortholog	VASCULAR NON-INFLAMMATORY MOLECULE 2 (PTHR1NA6NA9:SF22)	0	pantetheine hydrolase activity(GO:0017159)	biotin metabolic process(GO:0006768);central nervous system development(GO:0007417);pantothenate metabolic process(GO:0015939)	0	0
ENSSSCG00000015025	6352.22	1.75174	5.34067e-13	4.23604e-11	UP	Alpha-crystallin B chain;CRYAB;ortholog	ALPHA-CRYSTALLIN B CHAIN (PTHR11527:SF229)	VEGF signaling pathway->Heat-Shock Protein 27;;Angiogenesis->Heat-Shock Protein 27;;;	structural constituent of eye lens(GO:0005212);protein homodimerization activity(GO:0042803);metal ion binding(GO:0046872);unfolded protein binding(GO:0051082)	negative regulation of intracellular transport(GO:0032387);negative regulation of apoptotic process(GO:0043066);protein homooligomerization(GO:0051260);cellular response to gamma radiation(GO:0071480)	nucleus(GO:0005634);cytoplasm(GO:0005737);extracellular exosome(GO:0070062)	Cellular responses to stress;Cellular response to heat stress;HSF1-dependent transactivation
ENSSSCG00000002449	1332.04	-2.02123	5.47401e-13	4.31781e-11	DOWN	Uncharacterized protein;NDUFB1;ortholog	NADH DEHYDROGENASE [UBIQUINONE] 1 BETA SUBCOMPLEX SUBUNIT 1 (PTHR15222:SF3)	0	NADH dehydrogenase activity(GO:0003954)	oxidation-reduction process(GO:0055114)	mitochondrion(GO:0005739)	Respiratory electron transport, ATP synthesis by chemiosmotic coupling, and heat production by uncoupling proteins.;Metabolism;Respiratory electron transport;Complex I biogenesis;The citric acid (TCA) cycle and respiratory electron transport
ENSSSCG00000013573	1147.21	-1.61576	5.53131e-13	4.3341e-11	DOWN	Uncharacterized protein;TRAPPC5;ortholog	TRAFFICKING PROTEIN PARTICLE COMPLEX SUBUNIT 5 (PTHR2NA9NA2:SF1)	0	0	Golgi vesicle transport(GO:0048193)	TRAPP complex(GO:0030008)	Asparagine N-linked glycosylation;COPII (Coat Protein 2) Mediated Vesicle Transport;Post-translational protein modification;Metabolism of proteins;Membrane Trafficking;ER to Golgi Anterograde Transport;Transport to the Golgi and subsequent modification;Vesicle-mediated transport
ENSSSCG00000017198	2342.36	0.925773	5.55538e-13	4.3341e-11	UP	Uncharacterized protein (Fragment);ACOX1;ortholog	PEROXISOMAL ACYL-COENZYME A OXIDASE 1 (PTHR1NA9NA9:SF362)	0	fatty-acyl-CoA binding(GO:0000062);acyl-CoA dehydrogenase activity(GO:0003995);receptor binding(GO:0005102);electron carrier activity(GO:0009055);palmitoyl-CoA oxidase activity(GO:0016401);PDZ domain binding(GO:0030165);protein N-terminus binding(GO:0047485);flavin adenine dinucleotide binding(GO:0050660);oxidoreductase activity, acting on the CH-CH group of donors, with a flavin as acceptor(GO:0…	very long-chain fatty acid metabolic process(GO:0000038);generation of precursor metabolites and energy(GO:0006091);prostaglandin metabolic process(GO:0006693);spermatogenesis(GO:0007283);fatty acid beta-oxidation using acyl-CoA dehydrogenase(GO:0033539);fatty acid beta-oxidation using acyl-CoA oxidase(GO:0033540);lipid homeostasis(GO:0055088)	nucleoplasm(GO:0005654);nucleolus(GO:0005730);mitochondrion(GO:0005739);peroxisome(GO:0005777);peroxisomal membrane(GO:0005778);plasma membrane(GO:0005886)	Metabolism of lipids and lipoproteins;Peroxisomal lipid metabolism;Metabolism;alpha-linolenic (omega3) and linoleic (omega6) acid metabolism;Beta-oxidation of very long chain fatty acids;alpha-linolenic acid (ALA) metabolism
ENSSSCG00000027072	2880.49	-1.50471	5.67999e-13	4.40724e-11	DOWN	ATPase inhibitor, mitochondrial;ATPIF1;ortholog	ATPASE INHIBITOR, MITOCHONDRIAL (PTHR234NA7:SF11)	0	calmodulin binding(GO:0005516);ATPase inhibitor activity(GO:0042030);protein homodimerization activity(GO:0042803);angiostatin binding(GO:0043532);ATPase binding(GO:0051117);5-formyltetrahydrofolate cyclo-ligase activity(GO:0030272)	negative regulation of endothelial cell proliferation(GO:0001937);heme biosynthetic process(GO:0006783);erythrocyte differentiation(GO:0030218);negative regulation of ATPase activity(GO:0032780);protein homooligomerization(GO:0051260);protein homotetramerization(GO:0051289);negative regulation of hydrolase activity(GO:0051346);mitochondrial depolarization(GO:0051882);reactive oxygen species metab…	mitochondrion(GO:0005739);mitochondrial proton-transporting ATP synthase complex(GO:0005753);cell surface(GO:0009986)	0
ENSSSCG00000000370	263.579	1.01076	5.73096e-13	4.41988e-11	UP	Diacylglycerol kinase alpha;DGKA;ortholog	DIACYLGLYCEROL KINASE ALPHA (PTHR11255:SF56)	0	diacylglycerol kinase activity(GO:0004143);calcium ion binding(GO:0005509);ATP binding(GO:0005524)	protein kinase C-activating G-protein coupled receptor signaling pathway(GO:0007205);phosphorylation(GO:0016310);intracellular signal transduction(GO:0035556)	intracellular(GO:0005622)	Effects of PIP2 hydrolysis;Signaling by GPCR;Hemostasis;Signal Transduction;Platelet activation, signaling and aggregation;G alpha (q) signalling events;Gastrin-CREB signalling pathway via PKC and MAPK;GPCR downstream signaling
ENSSSCG00000011560	734.384	1.26743	5.7582e-13	4.41988e-11	UP	Uncharacterized protein;CRELD1;ortholog	CYSTEINE-RICH WITH EGF-LIKE DOMAIN PROTEIN 1 (PTHR24NA44:SF387)	0	calcium ion binding(GO:0005509)	0	integral component of membrane(GO:0016021)	0
ENSSSCG00000012956	1101.65	1.16402	6.07377e-13	4.63717e-11	UP	Uncharacterized protein;PACS1;ortholog	PHOSPHOFURIN ACIDIC CLUSTER SORTING PROTEIN 1 (PTHR1328NA:SF19)	0	ion channel binding(GO:0044325)	protein targeting to Golgi(GO:0000042);protein targeting to plasma membrane(GO:0072661)	COPI-coated vesicle(GO:0030137)	0
ENSSSCG00000017919	292.647	-1.54887	6.19326e-13	4.70325e-11	DOWN	Uncharacterized protein;MED11;ortholog	MEDIATOR OF RNA POLYMERASE II TRANSCRIPTION SUBUNIT 11 (PTHR2289NA:SF3)	0	RNA polymerase II transcription cofactor activity(GO:0001104)	regulation of transcription from RNA polymerase II promoter(GO:0006357)	mediator complex(GO:0016592)	0
ENSSSCG00000000860	115.83	-1.61574	6.54097e-13	4.94103e-11	DOWN	Uncharacterized protein;unassigned;ortholog	NUCLEOPORIN NUP37 (PTHR228NA6:SF1)	0	0	0	nuclear pore outer ring(GO:0031080)	SUMO E3 ligases SUMOylate target proteins;SUMOylation of DNA damage response and repair proteins;Mitotic Metaphase and Anaphase;Separation of Sister Chromatids;Signal Transduction;Mitotic Prometaphase;Cell Cycle, Mitotic;SUMOylation of RNA binding proteins;Resolution of Sister Chromatid Cohesion;Metabolism of proteins;Transcriptional regulation by small RNAs;Metabolism of carbohydrates;RHO GTPase…
ENSSSCG00000014170	3430.87	0.896375	7.1046e-13	5.33855e-11	UP	NA	NA	NA	NA	NA	NA	NA
ENSSSCG00000005006	1742.67	-0.872446	7.45652e-13	5.57365e-11	DOWN	Alpha-1,6-mannosyl-glycoprotein 2-beta-N-acetylglucosaminyltransferase;MGAT2;ortholog	ALPHA-1,6-MANNOSYL-GLYCOPROTEIN 2-BETA-N-ACETYLGLUCOSAMINYLTRANSFERASE (PTHR12871:SF4)	0	alpha-1,6-mannosylglycoprotein 2-beta-N-acetylglucosaminyltransferase activity(GO:0008455)	oligosaccharide biosynthetic process(GO:0009312);protein N-linked glycosylation via asparagine(GO:0018279)	Golgi membrane(GO:0000139);Golgi stack(GO:0005795);integral component of membrane(GO:0016021)	Post-translational protein modification;Transport to the Golgi and subsequent modification;Metabolism of proteins;Asparagine N-linked glycosylation;N-glycan antennae elongation in the medial/trans-Golgi;Reactions specific to the complex N-glycan synthesis pathway
ENSSSCG00000009358	266.796	-1.68208	7.66641e-13	5.70069e-11	DOWN	Uncharacterized protein;EXOSC8;ortholog	EXOSOME COMPLEX COMPONENT RRP43 (PTHR11NA97:SF19)	0	AU-rich element binding(GO:0017091)	exonucleolytic trimming to generate mature 3'-end of 5.8S rRNA from tricistronic rRNA transcript (SSU-rRNA, 5.8S rRNA, LSU-rRNA)(GO:0000467);nuclear-transcribed mRNA catabolic process, exonucleolytic, 3'-5'(GO:0034427);U1 snRNA 3'-end processing(GO:0034473);U4 snRNA 3'-end processing(GO:0034475);U5 snRNA 3'-end processing(GO:0034476);exonucleolytic nuclear-transcribed mRNA catabolic process invol…	nuclear exosome (RNase complex)(GO:0000176);cytoplasmic exosome (RNase complex)(GO:0000177)	Regulation of mRNA stability by proteins that bind AU-rich elements;Deadenylation-dependent mRNA decay;Major pathway of rRNA processing in the nucleolus and cytosol;Butyrate Response Factor 1 (BRF1) binds and destabilizes mRNA;Gene Expression;rRNA processing;mRNA decay by 3' to 5' exoribonuclease;KSRP (KHSRP) binds and destabilizes mRNA;rRNA processing in the nucleus and cytosol
ENSSSCG00000002907	3171.38	-1.56323	7.73726e-13	5.72357e-11	DOWN	Uncharacterized protein;COX6B;ortholog	CYTOCHROME C OXIDASE SUBUNIT 6B1 (PTHR11387:SF26)	0	cytochrome-c oxidase activity(GO:0004129)	hydrogen ion transmembrane transport(GO:1902600)	mitochondrion(GO:0005739)	0
ENSSSCG00000008516	1165.41	-1.37177	8.65096e-13	6.36648e-11	DOWN	Uncharacterized protein;DPY3NA;ortholog	PROTEIN DPY-3NA HOMOLOG (PTHR23356:SF11)	0	protein homodimerization activity(GO:0042803);histone methyltransferase activity (H3-K4 specific)(GO:0042800)	chromatin silencing at telomere(GO:0006348);endosomal transport(GO:0016197);histone H3-K4 methylation(GO:0051568)	chromosome, telomeric region(GO:0000781);trans-Golgi network(GO:0005802);MLL3/4 complex(GO:0044666);Set1C/COMPASS complex(GO:0048188)	Chromatin organization;Chromatin modifying enzymes;PKMTs methylate histone lysines
ENSSSCG00000006558	11092.9	-2.09069	8.77745e-13	6.42644e-11	DOWN	4NAS ribosomal protein S27 (Fragment);RPS27;ortholog	4NAS RIBOSOMAL PROTEIN S27 (PTHR11594:SF8)	0	structural constituent of ribosome(GO:0003735);poly(A) RNA binding(GO:0044822);metal ion binding(GO:0046872)	ribosomal small subunit assembly(GO:0000028);translation(GO:0006412)	nucleus(GO:0005634);cytosolic small ribosomal subunit(GO:0022627)	Formation of a pool of free 40S subunits;Cap-dependent Translation Initiation;Resolution of Sister Chromatid Cohesion;Nonsense-Mediated Decay (NMD);Metabolism of proteins;Formation of the ternary complex, and subsequently, the 43S complex;M Phase;Separation of Sister Chromatids;Translation initiation complex formation;Mitotic Metaphase and Anaphase;RHO GTPase Effectors;GTP hydrolysis and joining …
ENSSSCG00000005505	243.239	1.38969	9.98694e-13	7.27467e-11	UP	Uncharacterized protein;CDK5RAP2;ortholog	NA	0	0	0	0	0
ENSSSCG00000000394	1994.26	-1.391	1.13694e-12	8.23281e-11	DOWN	Uncharacterized protein;CNPY2;ortholog	PROTEIN CANOPY HOMOLOG 2 (PTHR13341:SF9)	0	0	enzyme linked receptor protein signaling pathway(GO:0007167);tissue development(GO:0009888);negative regulation of gene expression(GO:0010629);regulation of low-density lipoprotein particle clearance(GO:0010988);positive regulation of low-density lipoprotein particle receptor biosynthetic process(GO:0045716)	endoplasmic reticulum(GO:0005783)	0
ENSSSCG00000028484	426.631	1.65502	1.14176e-12	8.23281e-11	UP	Claudin;CLDN1;ortholog	CLAUDIN-1 (PTHR12NANA2:SF154)	0	structural molecule activity(GO:0005198);identical protein binding(GO:0042802)	calcium-independent cell-cell adhesion via plasma membrane cell-adhesion molecules(GO:0016338);protein homooligomerization(GO:0051260);protein heterooligomerization(GO:0051291);establishment of skin barrier(GO:0061436);bicellular tight junction assembly(GO:0070830)	integral component of plasma membrane(GO:0005887);bicellular tight junction(GO:0005923);apical plasma membrane(GO:0016324);lateral plasma membrane(GO:0016328)	0
ENSSSCG00000010313	22330.3	1.74493	1.21643e-12	8.72711e-11	UP	Vinculin;VCL;ortholog	VINCULIN (PTHR18914:SF39)	Gonadotropin-releasing hormone receptor pathway->Vinculin;;Integrin signalling pathway->Vinculin;;;	dystroglycan binding(GO:0002162);structural molecule activity(GO:0005198);ubiquitin protein ligase binding(GO:0031625);alpha-catenin binding(GO:0045294);actin filament binding(GO:0051015);cadherin binding involved in cell-cell adhesion(GO:0098641)	morphogenesis of an epithelium(GO:0002009);cell adhesion(GO:0007155);lamellipodium assembly(GO:0030032);regulation of cell migration(GO:0030334);adherens junction assembly(GO:0034333);protein localization to cell surface(GO:0034394);apical junction assembly(GO:0043297);axon extension(GO:0048675);platelet aggregation(GO:0070527);epithelial cell-cell adhesion(GO:0090136)	podosome(GO:0002102);plasma membrane(GO:0005886);cell-cell junction(GO:0005911);adherens junction(GO:0005912);fascia adherens(GO:0005916);focal adhesion(GO:0005925);costamere(GO:0043034);extracellular exosome(GO:0070062);cell(GO:0005623);brush border(GO:0005903);zonula adherens(GO:0005915);outer dense plaque of desmosome(GO:0090636);inner dense plaque of desmosome(GO:0090637);terminal web(GO:1990…	0
ENSSSCG00000015244	6311.67	1.3655	1.33138e-12	9.50402e-11	UP	Uncharacterized protein;APLP2;ortholog	AMYLOID-LIKE PROTEIN 2 (PTHR231NA3:SF2NA)	0	serine-type endopeptidase inhibitor activity(GO:0004867);heparin binding(GO:0008201);identical protein binding(GO:0042802);transition metal ion binding(GO:0046914)	negative regulation of endopeptidase activity(GO:0010951)	nucleus(GO:0005634);integral component of membrane(GO:0016021);extracellular exosome(GO:0070062)	Hemostasis;Response to elevated platelet cytosolic Ca2+;Platelet degranulation ;Platelet activation, signaling and aggregation
ENSSSCG00000009171	19.8118	-3.74325	1.38632e-12	9.84703e-11	DOWN	Uncharacterized protein;LOC1NANA525NA61;ortholog	B-CELL SCAFFOLD PROTEIN WITH ANKYRIN REPEATS (PTHR16267:SF16)	0	0	0	0	0
ENSSSCG00000008004	1182.05	-1.15765	1.43472e-12	1.01404e-10	DOWN	Uncharacterized protein;FAM173A;ortholog	PROTEIN FAM173A (PTHR1361NA:SF13)	0	0	0	integral component of membrane(GO:0016021)	0
ENSSSCG00000006521	756.336	0.964474	1.47122e-12	1.03471e-10	UP	Uncharacterized protein;FAM189B;ortholog	PROTEIN FAM189B (PTHR17615:SF11)	0	WW domain binding(GO:0050699)	0	integral component of membrane(GO:0016021)	0
ENSSSCG00000027792	352.559	-1.58115	1.49399e-12	1.04557e-10	DOWN	Uncharacterized protein;C12orf45;ortholog	SUBFAMILY NOT NAMED (PTHR28674:SF2)	0	0	0	0	0
ENSSSCG00000013101	25.18	-4.35152	1.51902e-12	1.0579e-10	DOWN	Uncharacterized protein (Fragment);LOC1NANA525275;ortholog	MEMBRANE-SPANNING 4-DOMAINS SUBFAMILY A MEMBER 4A-RELATED (PTHR2332NA:SF1NA1)	0	0	0	integral component of membrane(GO:0016021)	0
ENSSSCG00000010294	315.47	-0.963575	1.55836e-12	1.07482e-10	DOWN	Uncharacterized protein;LOC1NANA622534;ortholog	PROTEIN FAM149B1 (PTHR31997:SF5)	0	0	0	0	0
ENSSSCG00000028377	589.131	-1.19671	1.55183e-12	1.07482e-10	DOWN	Crystallin zeta-like 1;CRYZL1;ortholog	QUINONE OXIDOREDUCTASE-LIKE PROTEIN 1 (PTHR11695:SF635)	0	oxidoreductase activity(GO:0016491)	oxidation-reduction process(GO:0055114)	cytosol(GO:0005829)	0
ENSSSCG00000009125	830.728	1.48892	1.66234e-12	1.14102e-10	UP	Uncharacterized protein;ANK2;ortholog	ANKYRIN-2 (PTHR24123:SF39)	0	cytoskeletal adaptor activity(GO:0008093);protein kinase binding(GO:0019901);spectrin binding(GO:0030507);ion channel binding(GO:0044325)	atrial septum development(GO:0003283);positive regulation of gene expression(GO:0010628);regulation of cardiac muscle contraction by regulation of the release of sequestered calcium ion(GO:0010881);regulation of ventricular cardiac muscle cell membrane repolarization(GO:0060307);protein localization to endoplasmic reticulum(GO:0070972);protein targeting to plasma membrane(GO:0072661);ventricular …	basolateral plasma membrane(GO:0016323);costamere(GO:0043034)	Membrane Trafficking;Metabolism of proteins;Developmental Biology;Transport to the Golgi and subsequent modification;Asparagine N-linked glycosylation;L1CAM interactions;ER to Golgi Anterograde Transport;Post-translational protein modification;Axon guidance;Vesicle-mediated transport;COPI-mediated anterograde transport;Interaction between L1 and Ankyrins
ENSSSCG00000005506	1153.31	1.42659	1.71672e-12	1.17271e-10	UP	Uncharacterized protein;MEGF9;ortholog	MULTIPLE EPIDERMAL GROWTH FACTOR-LIKE DOMAINS PROTEIN 9 (PTHR1NA574:SF349)	Integrin signalling pathway->Laminin;;	0	0	basement membrane(GO:0005604);integral component of membrane(GO:0016021)	0
ENSSSCG00000028805	693.116	1.03679	1.77073e-12	1.20384e-10	UP	Uncharacterized protein (Fragment);PTPRM;ortholog	RECEPTOR-TYPE TYROSINE-PROTEIN PHOSPHATASE MU (PTHR19134:SF391)	0	protein tyrosine phosphatase activity(GO:0004725)	peptidyl-tyrosine dephosphorylation(GO:0035335)	0	0
ENSSSCG00000005654	4820.94	1.46578	1.83858e-12	1.24405e-10	UP	Uncharacterized protein;LOC1NANANA49693;ortholog	SPECTRIN ALPHA CHAIN, NON-ERYTHROCYTIC 1 (PTHR11915:SF384)	0	calcium ion binding(GO:0005509);cadherin binding involved in cell-cell adhesion(GO:0098641)	cell-cell adhesion(GO:0098609)	cell-cell adherens junction(GO:0005913);microtubule cytoskeleton(GO:0015630);intracellular membrane-bounded organelle(GO:0043231);extracellular exosome(GO:0070062)	NGF signalling via TRKA from the plasma membrane;Downstream signaling of activated FGFR4;Frs2-mediated activation;Transport to the Golgi and subsequent modification;Asparagine N-linked glycosylation;Signaling by Leptin;RAF/MAP kinase cascade;Signaling by VEGF;FRS-mediated FGFR1 signaling;Signaling by Type 1 Insulin-like Growth Factor 1 Receptor (IGF1R);FCERI mediated MAPK activation;Downstream si…
ENSSSCG00000011459	1002.61	-1.57949	2.02064e-12	1.36078e-10	DOWN	NA	NA	NA	NA	NA	NA	NA
ENSSSCG00000025810	43.4114	2.69443	2.118e-12	1.41966e-10	UP	Uncharacterized protein;KCNAB1;ortholog	VOLTAGE-GATED POTASSIUM CHANNEL SUBUNIT BETA-1 (PTHR4315NA:SF3)	0	voltage-gated potassium channel activity(GO:0005249)	potassium ion transmembrane transport(GO:0071805)	cytoplasm(GO:0005737);integral component of membrane(GO:0016021)	Potassium Channels;Neuronal System;Voltage gated Potassium channels
ENSSSCG00000023043	2180.09	0.673143	2.14002e-12	1.42771e-10	UP	Uncharacterized protein;BCL2L13;ortholog	BCL-2-LIKE PROTEIN 13 (PTHR15758:SF3)	0	0	regulation of apoptotic process(GO:0042981)	mitochondrion(GO:0005739);integral component of membrane(GO:0016021)	0
ENSSSCG00000000539	130.91	2.36576	2.15826e-12	1.43319e-10	UP	Uncharacterized protein;LOC1NANA624475;ortholog	NA	0	0	0	0	0
ENSSSCG00000027601	1859.83	3.46959	2.32087e-12	1.53403e-10	UP	Uncharacterized protein;FAM18NAA;ortholog	PROTEIN FAM18NAA (PTHR34NA34:SF4)	0	0	0	0	0
ENSSSCG00000026757	14.0695	-3.78186	2.39729e-12	1.57724e-10	DOWN	Histone H2B;HIST1H2BD;ortholog	HISTONE H2B TYPE 1-H (PTHR23428:SF1NA3)	0	0	0	0	0
ENSSSCG00000025271	11.9656	-4.20864	2.43382e-12	1.59393e-10	DOWN	Uncharacterized protein;LOC1NANA739NA48;ortholog	PAIRED IMMUNOGLOBULIN-LIKE TYPE 2 RECEPTOR ALPHA-RELATED (PTHR15549:SF13)	0	MHC class I protein binding(GO:0042288)	transmembrane receptor protein tyrosine kinase signaling pathway(GO:0007169)	integral component of plasma membrane(GO:0005887)	0
ENSSSCG00000008587	1744.24	-1.70802	2.59396e-12	1.69105e-10	DOWN	Uncharacterized protein;SF3B6;ortholog	SPLICING FACTOR 3B SUBUNIT 6 (PTHR12785:SF1NA)	0	nucleotide binding(GO:0000166);poly(A) RNA binding(GO:0044822)	mRNA splicing, via spliceosome(GO:0000398);blastocyst formation(GO:0001825)	U2-type spliceosomal complex(GO:0005684);U2 snRNP(GO:0005686);U12-type spliceosomal complex(GO:0005689);precatalytic spliceosome(GO:0071011);catalytic step 2 spliceosome(GO:0071013)	mRNA Splicing;Gene Expression;mRNA Splicing - Major Pathway;Processing of Capped Intron-Containing Pre-mRNA;mRNA Splicing - Minor Pathway
ENSSSCG00000003278	32.1013	-4.37221	2.66917e-12	1.73217e-10	DOWN	Uncharacterized protein;LOC1NANA511639;ortholog	SUBFAMILY NOT NAMED (PTHR11738:SF135)	0	0	0	integral component of membrane(GO:0016021)	0
ENSSSCG00000011702	365.209	1.20732	2.87039e-12	1.85433e-10	UP	Uncharacterized protein;TM4SF1;ortholog	TRANSMEMBRANE 4 L6 FAMILY MEMBER 1 (PTHR14198:SF29)	0	0	0	integral component of plasma membrane(GO:0005887);integral component of membrane(GO:0016021)	0
ENSSSCG00000023562	2347.61	-2.02206	3.00783e-12	1.93436e-10	DOWN	NA	NA	NA	NA	NA	NA	NA
ENSSSCG00000005009	778.927	-0.835961	3.11565e-12	1.99471e-10	DOWN	Uncharacterized protein;KLHDC2;ortholog	KELCH DOMAIN-CONTAINING PROTEIN 2 (PTHR23244:SF343)	0	0	0	nuclear body(GO:0016604);nuclear membrane(GO:0031965)	0
ENSSSCG00000001005	883.046	-1.66748	4.10116e-12	2.60773e-10	DOWN	Uncharacterized protein;PSMG4;ortholog	PROTEASOME ASSEMBLY CHAPERONE 4 (PTHR33559:SF2)	0	0	proteasome assembly(GO:0043248)	0	0
ENSSSCG00000015040	1196.02	-1.33546	4.10968e-12	2.60773e-10	DOWN	6-pyruvoyl tetrahydrobiopterin synthase;PTS;ortholog	6-PYRUVOYL TETRAHYDROBIOPTERIN SYNTHASE (PTHR12589:SF7)	0	6-pyruvoyltetrahydropterin synthase activity(GO:0003874);protein homodimerization activity(GO:0042803);metal ion binding(GO:0046872)	tetrahydrobiopterin biosynthetic process(GO:0006729)	mitochondrion(GO:0005739)	Metabolism of nitric oxide;Tetrahydrobiopterin (BH4) synthesis, recycling, salvage and regulation;Metabolism;eNOS activation and regulation
ENSSSCG00000025393	35.4661	2.79303	4.41958e-12	2.79196e-10	UP	Uncharacterized protein;SUSD2;ortholog	SUSHI DOMAIN-CONTAINING PROTEIN 2 (PTHR138NA2:SF56)	0	scavenger receptor activity(GO:0005044);polysaccharide binding(GO:0030247)	receptor-mediated endocytosis(GO:0006898);immune response(GO:0006955);negative regulation of cell division(GO:0051782);negative regulation of cell cycle G1/S phase transition(GO:1902807)	plasma membrane(GO:0005886);integral component of membrane(GO:0016021);extracellular exosome(GO:0070062)	0
ENSSSCG00000006625	297.617	1.10261	4.66331e-12	2.93295e-10	UP	Uncharacterized protein;RFX5;ortholog	DNA-BINDING PROTEIN RFX5 (PTHR12619:SF34)	0	RNA polymerase II core promoter proximal region sequence-specific DNA binding(GO:0000978);transcription factor activity, sequence-specific DNA binding(GO:0003700)	negative regulation of transcription from RNA polymerase II promoter(GO:0000122);regulation of transcription from RNA polymerase II promoter(GO:0006357)	nucleus(GO:0005634)	0
ENSSSCG00000009429	15.5369	-3.32238	4.81703e-12	3.01635e-10	DOWN	Uncharacterized protein;TNFSF11;ortholog	TUMOR NECROSIS FACTOR LIGAND SUPERFAMILY MEMBER 11 (PTHR11471:SF48)	0	cytokine activity(GO:0005125);tumor necrosis factor receptor binding(GO:0005164)	ossification(GO:0001503);osteoclast proliferation(GO:0002158);monocyte chemotaxis(GO:0002548);immune response(GO:0006955);activation of JUN kinase activity(GO:0007257);animal organ morphogenesis(GO:0009887);calcium-mediated signaling(GO:0019722);osteoclast differentiation(GO:0030316);mammary gland epithelial cell proliferation(GO:0033598);positive regulation of homotypic cell-cell adhesion(GO:003…	intracellular(GO:0005622);integral component of membrane(GO:0016021)	Immune System;TNFs bind their physiological receptors;TNFR2 non-canonical NF-kB pathway;Cytokine Signaling in Immune system;TNF receptor superfamily (TNFSF) members mediating non-canonical NF-kB pathway
ENSSSCG00000001781	166.88	1.25311	5.01099e-12	3.1241e-10	UP	Uncharacterized protein (Fragment);ARNT2;ortholog	ARYL HYDROCARBON RECEPTOR NUCLEAR TRANSLOCATOR 2 (PTHR23NA42:SF76)	0	transcription factor activity, sequence-specific DNA binding(GO:0003700);protein dimerization activity(GO:0046983)	transcription, DNA-templated(GO:0006351);regulation of transcription, DNA-templated(GO:0006355)	nucleus(GO:0005634);transcription factor complex(GO:0005667);cytoplasm(GO:0005737)	0
ENSSSCG00000025396	2611.99	0.763107	5.07633e-12	3.15108e-10	UP	Uncharacterized protein;YAP1;ortholog	TRANSCRIPTIONAL COACTIVATOR YAP1 (PTHR17616:SF12)	0	RNA polymerase II core promoter sequence-specific DNA binding(GO:0000979);transcription factor activity, RNA polymerase II transcription factor binding(GO:0001076);chromatin binding(GO:0003682);transcription coactivator activity(GO:0003713);transcription corepressor activity(GO:0003714);protein C-terminus binding(GO:0008022);proline-rich region binding(GO:0070064)	cell morphogenesis(GO:0000902);vasculogenesis(GO:0001570);embryonic heart tube morphogenesis(GO:0003143);cellular response to DNA damage stimulus(GO:0006974);cell proliferation(GO:0008283);positive regulation of cell proliferation(GO:0008284);regulation of keratinocyte proliferation(GO:0010837);keratinocyte differentiation(GO:0030216);negative regulation of epithelial cell differentiation(GO:0030…	nucleus(GO:0005634);transcription factor complex(GO:0005667);cytosol(GO:0005829);membrane(GO:0016020)	Signaling by Hippo;Signal Transduction;Signaling by ERBB4;Nuclear signaling by ERBB4;Generic Transcription Pathway;Gene Expression;YAP1- and WWTR1 (TAZ)-stimulated gene expression
ENSSSCG00000002305	343.809	1.05259	5.18064e-12	3.20191e-10	UP	Uncharacterized protein;EXD2;ortholog	EXONUCLEASE 3'-5' DOMAIN-CONTAINING PROTEIN 2 (PTHR1362NA:SF16)	0	nucleic acid binding(GO:0003676);single-stranded DNA 3'-5' exodeoxyribonuclease activity(GO:0008310);3'-5' exonuclease activity(GO:0008408)	double-strand break repair via homologous recombination(GO:0000724);DNA double-strand break processing(GO:0000729);nucleic acid phosphodiester bond hydrolysis(GO:0090305)	nucleus(GO:0005634);cytoplasm(GO:0005737)	0
ENSSSCG00000022446	48.1227	3.68001	5.36459e-12	3.28713e-10	UP	Uncharacterized protein (Fragment);SEL1L3;ortholog	PROTEIN SEL-1 HOMOLOG 3 (PTHR111NA2:SF121)	0	0	0	integral component of membrane(GO:0016021)	0
ENSSSCG00000027358	12546.2	-1.72338	5.36035e-12	3.28713e-10	DOWN	4NAS ribosomal protein S17;RPS17;ortholog	4NAS RIBOSOMAL PROTEIN S17 (PTHR1NA732:SF4)	0	structural constituent of ribosome(GO:0003735)	ribosomal small subunit assembly(GO:0000028);translation(GO:0006412)	cytosolic small ribosomal subunit(GO:0022627)	0
ENSSSCG00000016130	66.6591	3.31826	5.45099e-12	3.3258e-10	UP	Uncharacterized protein;ZDBF2;ortholog	DBF4-TYPE ZINC FINGER-CONTAINING PROTEIN 2 (PTHR21639:SF7)	0	nucleic acid binding(GO:0003676);zinc ion binding(GO:0008270)	0	0	0
ENSSSCG00000005005	3190.34	-1.77272	5.56815e-12	3.38283e-10	DOWN	6NAS ribosomal protein L36a;RPL36A;ortholog	PROTEIN RPL36A-HNRNPH2 (PTHR1NA369:SF21)	0	molecular_function(GO:0003674);structural constituent of ribosome(GO:0003735)	translation(GO:0006412);biological_process(GO:0008150)	cytosolic large ribosomal subunit(GO:0022625)	Gene Expression;Nonsense Mediated Decay (NMD) enhanced by the Exon Junction Complex (EJC);Nonsense-Mediated Decay (NMD)
ENSSSCG00000001076	192.183	1.84648	5.66884e-12	3.42941e-10	UP	Uncharacterized protein;RNF144B;ortholog	E3 UBIQUITIN-PROTEIN LIGASE RNF144B (PTHR11685:SF158)	0	zinc ion binding(GO:0008270);ubiquitin conjugating enzyme binding(GO:0031624);ubiquitin protein ligase activity(GO:0061630)	protein polyubiquitination(GO:0000209);positive regulation of proteasomal ubiquitin-dependent protein catabolic process(GO:0032436);protein ubiquitination involved in ubiquitin-dependent protein catabolic process(GO:0042787)	ubiquitin ligase complex(GO:0000151);integral component of membrane(GO:0016021);mitochondrial membrane(GO:0031966)	Immune System;Class I MHC mediated antigen processing & presentation;Antigen processing: Ubiquitination & Proteasome degradation;Adaptive Immune System
ENSSSCG00000014339	5954.48	0.588595	6.02405e-12	3.61367e-10	UP	Uncharacterized protein;CTNNA1;ortholog	CATENIN ALPHA-1 (PTHR18914:SF36)	Alzheimer disease-presenilin pathway->alpha-catenin;;Wnt signaling pathway->alpha-catenin;;Cadherin signaling pathway->alpha-catenin;;;;	structural molecule activity(GO:0005198);beta-catenin binding(GO:0008013);vinculin binding(GO:0017166);poly(A) RNA binding(GO:0044822);gamma-catenin binding(GO:0045295);protein heterodimerization activity(GO:0046982);actin filament binding(GO:0051015);cadherin binding involved in cell-cell adhesion(GO:0098641)	actin filament organization(GO:0007015);establishment or maintenance of cell polarity(GO:0007163);negative regulation of neuroblast proliferation(GO:0007406);cellular protein localization(GO:0034613);apical junction assembly(GO:0043297);positive regulation of smoothened signaling pathway(GO:0045880);cellular response to indole-3-methanol(GO:0071681);epithelial cell-cell adhesion(GO:0090136);negat…	Golgi apparatus(GO:0005794);cytosol(GO:0005829);zonula adherens(GO:0005915);focal adhesion(GO:0005925);intercalated disc(GO:0014704);actin cytoskeleton(GO:0015629);catenin complex(GO:0016342);flotillin complex(GO:0016600);lamellipodium(GO:0030027)	RHO GTPases activate IQGAPs;Signaling by Rho GTPases;VEGFR2 mediated vascular permeability;RHO GTPase Effectors;Myogenesis;Adherens junctions interactions;Cell junction organization;Cell-cell junction organization;Signaling by VEGF;Developmental Biology;Signal Transduction;VEGFA-VEGFR2 Pathway;CDO in myogenesis;Cell-Cell communication
ENSSSCG00000029952	253.419	-1.20752	6.01729e-12	3.61367e-10	DOWN	Uncharacterized protein (Fragment);unassigned;ortholog	UBIQUITIN-CONJUGATING ENZYME E2 Q2 (PTHR24NA68:SF79)	0	0	0	integral component of membrane(GO:0016021)	0
ENSSSCG00000011618	346.357	1.61621	6.21286e-12	3.71134e-10	UP	Transcription factor GATA-2;GATA2;ortholog	ENDOTHELIAL TRANSCRIPTION FACTOR GATA-2 (PTHR1NANA71:SF226)	Gonadotropin-releasing hormone receptor pathway->GATA2/4;;	RNA polymerase II regulatory region sequence-specific DNA binding(GO:0000977);RNA polymerase II core promoter sequence-specific DNA binding(GO:0000979);RNA polymerase II distal enhancer sequence-specific DNA binding(GO:0000980);transcriptional activator activity, RNA polymerase II core promoter proximal region sequence-specific binding(GO:0001077);RNA polymerase II transcription factor binding(GO…	negative regulation of transcription from RNA polymerase II promoter(GO:0000122);urogenital system development(GO:0001655);cell fate determination(GO:0001709);embryonic placenta development(GO:0001892);transcription from RNA polymerase II promoter(GO:0006366);heart development(GO:0007507);animal organ morphogenesis(GO:0009887);tissue development(GO:0009888);regulation of primitive erythrocyte dif…	nucleus(GO:0005634);nucleoplasm(GO:0005654);transcription factor complex(GO:0005667)	Factors involved in megakaryocyte development and platelet production;Hemostasis
ENSSSCG00000013596	1143.52	-1.40591	6.36408e-12	3.78583e-10	DOWN	Uncharacterized protein (Fragment);LOC1NANA517634;ortholog	NADH DEHYDROGENASE [UBIQUINONE] 1 ALPHA SUBCOMPLEX SUBUNIT 7 (PTHR12485:SF2)	0	NADH dehydrogenase (ubiquinone) activity(GO:0008137)	mitochondrial electron transport, NADH to ubiquinone(GO:0006120)	mitochondrial respiratory chain complex I(GO:0005747)	Respiratory electron transport;The citric acid (TCA) cycle and respiratory electron transport;Respiratory electron transport, ATP synthesis by chemiosmotic coupling, and heat production by uncoupling proteins.;Metabolism;Complex I biogenesis
ENSSSCG00000025187	868.761	-1.6169	6.51108e-12	3.85721e-10	DOWN	Uncharacterized protein;TMEM126A;ortholog	TRANSMEMBRANE PROTEIN 126A (PTHR16296:SF5)	0	0	optic nerve development(GO:0021554)	mitochondrion(GO:0005739);integral component of membrane(GO:0016021)	0
ENSSSCG00000018073	551.712	-1.69542	6.67766e-12	3.93955e-10	DOWN	NA	NA	NA	NA	NA	NA	NA
ENSSSCG00000005595	16205.5	-1.76394	7.40847e-12	4.3527e-10	DOWN	6NAS ribosomal protein L35;RPL35;ortholog	6NAS RIBOSOMAL PROTEIN L35 (PTHR13872:SF33)	0	mRNA binding(GO:0003729);structural constituent of ribosome(GO:0003735)	maturation of LSU-rRNA from tricistronic rRNA transcript (SSU-rRNA, 5.8S rRNA, LSU-rRNA)(GO:0000463);translation(GO:0006412)	membrane(GO:0016020);cytosolic large ribosomal subunit(GO:0022625)	Gene Expression;Nonsense-Mediated Decay (NMD);Nonsense Mediated Decay (NMD) enhanced by the Exon Junction Complex (EJC)
ENSSSCG00000005516	707.329	0.926985	7.58753e-12	4.43964e-10	UP	Uncharacterized protein;STOM;ortholog	ERYTHROCYTE BAND 7 INTEGRAL MEMBRANE PROTEIN (PTHR1NA264:SF1NA9)	0	protein homodimerization activity(GO:0042803);RNA polymerase binding(GO:0070063)	positive regulation by host of viral genome replication(GO:0044829);protein homooligomerization(GO:0051260);positive regulation of protein targeting to membrane(GO:0090314);regulation of acid-sensing ion channel activity(GO:1901585)	mitochondrion(GO:0005739);endoplasmic reticulum(GO:0005783);cytosol(GO:0005829);cytoskeleton(GO:0005856);integral component of plasma membrane(GO:0005887);membrane raft(GO:0045121);perinuclear region of cytoplasm(GO:0048471);extracellular exosome(GO:0070062);blood microparticle(GO:0072562)	0
ENSSSCG00000014219	20.6249	-2.50841	7.97333e-12	4.64634e-10	DOWN	Cysteine dioxygenase, type I;CDO1;ortholog	CYSTEINE DIOXYGENASE TYPE 1 (PTHR12918:SF2)	0	iron ion binding(GO:0005506);cysteine dioxygenase activity(GO:0017172)	sulfur amino acid biosynthetic process(GO:0000097);L-cysteine catabolic process to pyruvate, using cysteine dioxygenase(GO:0019451);taurine biosynthetic process(GO:0042412);oxidation-reduction process(GO:0055114)	cytosol(GO:0005829)	Degradation of cysteine and homocysteine;Sulfur amino acid metabolism;Metabolism;Metabolism of amino acids and derivatives
ENSSSCG00000002275	226.94	1.74418	8.63623e-12	5.01217e-10	UP	Uncharacterized protein (Fragment);PPP1R36;ortholog	PROTEIN PHOSPHATASE 1 REGULATORY SUBUNIT 36 (PTHR21NA55:SF4)	0	phosphatase binding(GO:0019902)	negative regulation of phosphatase activity(GO:0010923)	0	0
ENSSSCG00000012171	7298.21	-1.97763	8.8756e-12	5.13024e-10	DOWN	Uncharacterized protein;PRDX4;ortholog	PEROXIREDOXIN-4 (PTHR1NA681:SF137)	0	protein homodimerization activity(GO:0042803);peroxiredoxin activity(GO:0051920);antioxidant activity(GO:0016209);oxidoreductase activity(GO:0016491)	spermatogenesis(GO:0007283);male gonad development(GO:0008584);4-hydroxyproline metabolic process(GO:0019471);protein maturation by protein folding(GO:0022417);extracellular matrix organization(GO:0030198);cell redox homeostasis(GO:0045454);oxidation-reduction process(GO:0055114);reactive oxygen species metabolic process(GO:0072593);cellular oxidant detoxification(GO:0098869);negative regulation …	nucleus(GO:0005634);mitochondrion(GO:0005739);endoplasmic reticulum(GO:0005783);cytosol(GO:0005829);extracellular exosome(GO:0070062);cell(GO:0005623)	0
ENSSSCG00000024144	1491.97	-1.29905	8.99179e-12	5.17644e-10	DOWN	Uncharacterized protein (Fragment);NDUFS7;ortholog	NADH DEHYDROGENASE [UBIQUINONE] IRON-SULFUR PROTEIN 7, MITOCHONDRIAL (PTHR11995:SF24)	0	NADH dehydrogenase (ubiquinone) activity(GO:0008137);metal ion binding(GO:0046872);quinone binding(GO:0048038);4 iron, 4 sulfur cluster binding(GO:0051539)	mitochondrial respiratory chain complex I assembly(GO:0032981);oxidation-reduction process(GO:0055114)	mitochondrial respiratory chain complex I(GO:0005747)	Metabolism;Respiratory electron transport, ATP synthesis by chemiosmotic coupling, and heat production by uncoupling proteins.;The citric acid (TCA) cycle and respiratory electron transport;Respiratory electron transport;Complex I biogenesis
ENSSSCG00000013909	411.779	1.8317	9.5612e-12	5.48214e-10	UP	Uncharacterized protein (Fragment);CRLF1;ortholog	CYTOKINE RECEPTOR-LIKE FACTOR 1 (PTHR23NA36:SF126)	0	cytokine activity(GO:0005125);ciliary neurotrophic factor receptor binding(GO:0005127);cytokine binding(GO:0019955);protein heterodimerization activity(GO:0046982)	ureteric bud development(GO:0001657);positive regulation of cell proliferation(GO:0008284);positive regulation of tyrosine phosphorylation of Stat3 protein(GO:0042517);negative regulation of motor neuron apoptotic process(GO:2000672)	CRLF-CLCF1 complex(GO:0097058)	Immune System;IL-6-type cytokine receptor ligand interactions;Signaling by Interleukins;Interleukin-6 family signaling;Cytokine Signaling in Immune system
ENSSSCG00000015423	669.126	-1.2745	9.75577e-12	5.57132e-10	DOWN	Uncharacterized protein;DNAJC2;ortholog	DNAJ HOMOLOG SUBFAMILY C MEMBER 2 (PTHR24NA78:SF328)	0	DNA binding(GO:0003677)	0	nucleus(GO:0005634)	Regulation of HSF1-mediated heat shock response;Cellular response to heat stress;Cellular responses to stress
ENSSSCG00000010286	1699.93	-1.21863	1.00335e-11	5.7071e-10	DOWN	Uncharacterized protein;ANAPC16;ortholog	ANAPHASE-PROMOTING COMPLEX SUBUNIT 16 (PTHR31564:SF1)	0	0	cell cycle(GO:0007049);protein ubiquitination(GO:0016567)	kinetochore(GO:0000776);anaphase-promoting complex(GO:0005680);cytosol(GO:0005829)	Cell Cycle;Mitotic Spindle Checkpoint;Autodegradation of Cdh1 by Cdh1:APC/C;Separation of Sister Chromatids;Cell Cycle Checkpoints;Regulation of mitotic cell cycle;APC-Cdc20 mediated degradation of Nek2A;Regulation of APC/C activators between G1/S and early anaphase;M Phase;Inhibition of the proteolytic activity of APC/C required for the onset of anaphase by mitotic spindle checkpoint components;…
ENSSSCG00000003085	1644.06	0.645089	1.01476e-11	5.74912e-10	UP	Uncharacterized protein;CLPTM1;ortholog	CLEFT LIP AND PALATE TRANSMEMBRANE PROTEIN 1 (PTHR21347:SF5)	0	0	regulation of T cell differentiation in thymus(GO:0033081)	external side of plasma membrane(GO:0009897);integral component of membrane(GO:0016021)	0
ENSSSCG00000003367	5130.27	-1.97632	1.02089e-11	5.76098e-10	DOWN	6NAS ribosomal protein L22;RPL22;ortholog	6NAS RIBOSOMAL PROTEIN L22 (PTHR1NANA64:SF8)	0	RNA binding(GO:0003723);structural constituent of ribosome(GO:0003735);heparin binding(GO:0008201)	cytoplasmic translation(GO:0002181);alpha-beta T cell differentiation(GO:0046632)	cytosolic large ribosomal subunit(GO:0022625)	Nonsense Mediated Decay (NMD) enhanced by the Exon Junction Complex (EJC);Nonsense-Mediated Decay (NMD);Gene Expression
ENSSSCG00000015351	1312.71	-0.971854	1.04426e-11	5.86967e-10	DOWN	Uncharacterized protein;TMEM1NA6B;ortholog	TRANSMEMBRANE PROTEIN 1NA6B (PTHR28556:SF6)	0	0	lysosome organization(GO:0007040);lysosomal transport(GO:0007041);lysosome localization(GO:0032418);dendrite morphogenesis(GO:0048813);positive regulation of dendrite development(GO:1900006)	lysosomal membrane(GO:0005765);endosome(GO:0005768);integral component of membrane(GO:0016021);extracellular exosome(GO:0070062)	0
ENSSSCG00000024359	330.345	-1.12182	1.06924e-11	5.98648e-10	DOWN	Uncharacterized protein;FRA1NAAC1;ortholog	PROTEIN FRA1NAAC1 (PTHR11567:SF159)	0	0	0	0	0
ENSSSCG00000021851	5116.5	-2.1223	1.17381e-11	6.54631e-10	DOWN	Uncharacterized protein;LOC1NANA623679;ortholog	4NAS RIBOSOMAL PROTEIN S24 (PTHR1NA496:SF6)	0	nucleotide binding(GO:0000166);structural constituent of ribosome(GO:0003735)	maturation of SSU-rRNA from tricistronic rRNA transcript (SSU-rRNA, 5.8S rRNA, LSU-rRNA)(GO:0000462);translation(GO:0006412)	cytosolic small ribosomal subunit(GO:0022627)	0
ENSSSCG00000000001	166.023	2.35519	1.2136e-11	6.74184e-10	UP	Uncharacterized protein (Fragment);CELSR1;ortholog	NA	0	G-protein coupled receptor activity(GO:0004930)	cell surface receptor signaling pathway(GO:0007166);G-protein coupled receptor signaling pathway(GO:0007186)	integral component of membrane(GO:0016021)	0
ENSSSCG00000016607	1186.01	-1.18075	1.21943e-11	6.74797e-10	DOWN	Uncharacterized protein;NDUFA5;ortholog	NADH DEHYDROGENASE [UBIQUINONE] 1 ALPHA SUBCOMPLEX SUBUNIT 5 (PTHR12653:SF1)	0	NADH dehydrogenase (ubiquinone) activity(GO:0008137)	respiratory electron transport chain(GO:0022904)	mitochondrial respiratory chain complex I(GO:0005747)	Respiratory electron transport;Complex I biogenesis;Metabolism;Respiratory electron transport, ATP synthesis by chemiosmotic coupling, and heat production by uncoupling proteins.;The citric acid (TCA) cycle and respiratory electron transport
ENSSSCG00000016989	1286.79	-1.21941	1.23896e-11	6.82961e-10	DOWN	Uncharacterized protein;RPL26L1;ortholog	6NAS RIBOSOMAL PROTEIN L26-LIKE 1 (PTHR11143:SF13)	0	structural constituent of ribosome(GO:0003735)	cytoplasmic translation(GO:0002181);ribosomal large subunit biogenesis(GO:0042273)	cytosolic large ribosomal subunit(GO:0022625);extracellular exosome(GO:0070062)	0
ENSSSCG00000001469	578.73	-3.61753	1.30743e-11	7.17932e-10	DOWN	Major histocompatibility complex, class II, DM beta;SLA-DMB;ortholog	HLA CLASS II HISTOCOMPATIBILITY ANTIGEN, DM BETA CHAIN (PTHR19944:SF72)	T cell activation->MHC-antigen;;	0	antigen processing and presentation of peptide or polysaccharide antigen via MHC class II(GO:0002504);immune response(GO:0006955)	integral component of membrane(GO:0016021);MHC class II protein complex(GO:0042613)	Immune System;MHC class II antigen presentation;Adaptive Immune System
ENSSSCG00000001620	1162.81	-1.25255	1.37223e-11	7.50626e-10	DOWN	Uncharacterized protein;MDFI;ortholog	MYOD FAMILY INHIBITOR (PTHR153NA4:SF4)	0	transcription factor binding(GO:0008134);identical protein binding(GO:0042802)	negative regulation of transcription, DNA-templated(GO:0045892);embryonic skeletal system morphogenesis(GO:0048704);trophoblast giant cell differentiation(GO:0060707)	nucleus(GO:0005634);cytoplasm(GO:0005737)	0
ENSSSCG00000016522	1746.97	-1.87746	1.39086e-11	7.57913e-10	DOWN	Pleiotrophin;PTN;ortholog	PLEIOTROPHIN (PTHR1385NA:SF7)	0	growth factor activity(GO:0008083);heparin binding(GO:0008201);chondroitin sulfate binding(GO:0035374)	positive regulation of cell proliferation(GO:0008284);positive regulation of cell division(GO:0051781)	extracellular space(GO:0005615)	0
ENSSSCG00000015918	98.6123	1.61892	1.44672e-11	7.85355e-10	UP	Uncharacterized protein;B3GALT1;ortholog	BETA-1,3-GALACTOSYLTRANSFERASE 1 (PTHR11214:SF188)	0	UDP-galactose:beta-N-acetylglucosamine beta-1,3-galactosyltransferase activity(GO:0008499)	protein glycosylation(GO:0006486);oligosaccharide biosynthetic process(GO:0009312)	Golgi membrane(GO:0000139);integral component of membrane(GO:0016021)	0
ENSSSCG00000003137	200.817	1.46406	1.46715e-11	7.93426e-10	UP	Uncharacterized protein;PLEKHA4;ortholog	PLECKSTRIN HOMOLOGY DOMAIN-CONTAINING FAMILY A MEMBER 4 (PTHR12752:SF16)	0	0	0	0	0
ENSSSCG00000027444	1980.33	0.496458	1.4744e-11	7.94342e-10	UP	Uncharacterized protein;STAU1;ortholog	DOUBLE-STRANDED RNA-BINDING PROTEIN STAUFEN HOMOLOG 1 (PTHR1NA91NA:SF117)	0	poly(A) RNA binding(GO:0044822)	positive regulation of viral genome replication(GO:0045070);positive regulation by virus of viral protein levels in host cell(GO:0046726)	endoplasmic reticulum(GO:0005783);cytosol(GO:0005829);plasma membrane(GO:0005886);dendrite(GO:0030425);cytoplasmic ribonucleoprotein granule(GO:0036464);cell body(GO:0044297);extracellular exosome(GO:0070062)	0
ENSSSCG00000008785	4406.23	-0.72482	1.53009e-11	8.21242e-10	DOWN	Uncharacterized protein;FAM114A1;ortholog	PROTEIN NOXP2NA (PTHR12842:SF9)	0	0	0	nucleoplasm(GO:0005654);Golgi apparatus(GO:0005794);cytosol(GO:0005829)	0
ENSSSCG00000030849	1953.46	-1.6741	1.54202e-11	8.24548e-10	DOWN	Uncharacterized protein;LOC1NANA525679;ortholog	NA	0	structural constituent of ribosome(GO:0003735)	translation(GO:0006412)	ribosome(GO:0005840)	0
ENSSSCG00000031063	581.998	-1.55566	1.6023e-11	8.53584e-10	DOWN	NA	NA	NA	NA	NA	NA	NA
ENSSSCG00000004457	631.242	1.30117	1.89119e-11	1.00373e-09	UP	Uncharacterized protein;DOPEY1;ortholog	PROTEIN DOPEY-1 (PTHR14NA42:SF27)	0	0	Golgi to endosome transport(GO:0006895)	endosome(GO:0005768);trans-Golgi network(GO:0005802);cytosol(GO:0005829)	0
ENSSSCG00000009427	472.549	-1.3874	1.90687e-11	1.00788e-09	DOWN	Uncharacterized protein;DNAJC15;ortholog	DNAJ HOMOLOG SUBFAMILY C MEMBER 15 (PTHR12763:SF32)	0	0	cellular response to starvation(GO:0009267);regulation of lipid metabolic process(GO:0019216);negative regulation of protein complex assembly(GO:0031333);negative regulation of mitochondrial electron transport, NADH to ubiquinone(GO:1902957)	mitochondrial inner membrane(GO:0005743);integral component of membrane(GO:0016021)	0
ENSSSCG00000011308	228.618	-1.47135	1.91311e-11	1.00788e-09	DOWN	Uncharacterized protein;KIAA1143;ortholog	T25G3.1 (PTHR31195:SF4)	0	0	0	0	0
ENSSSCG00000010107	1189.91	0.704141	2.03831e-11	1.06989e-09	UP	Uncharacterized protein (Fragment);MED15;ortholog	MEDIATOR OF RNA POLYMERASE II TRANSCRIPTION SUBUNIT 15 (PTHR318NA4:SF3)	0	RNA polymerase II transcription cofactor activity(GO:0001104)	regulation of transcription from RNA polymerase II promoter(GO:0006357)	membrane(GO:0016020);mediator complex(GO:0016592)	Gene Expression;Generic Transcription Pathway
ENSSSCG00000013884	631.16	0.669995	2.05165e-11	1.07294e-09	UP	Uncharacterized protein;MAP1S;ortholog	MICROTUBULE-ASSOCIATED PROTEIN 1S (PTHR13843:SF16)	0	DNA binding(GO:0003677);microtubule binding(GO:0008017);identical protein binding(GO:0042802);beta-tubulin binding(GO:0048487);actin filament binding(GO:0051015)	microtubule bundle formation(GO:0001578);apoptotic process(GO:0006915);brain development(GO:0007420);regulation of chromatin disassembly(GO:0010848);neuron projection morphogenesis(GO:0048812)	nucleolus(GO:0005730);cytosol(GO:0005829);microtubule(GO:0005874);cell junction(GO:0030054);dendrite(GO:0030425);neuronal cell body(GO:0043025);synapse(GO:0045202);perinuclear region of cytoplasm(GO:0048471)	0
ENSSSCG00000004624	2401.12	-0.776325	2.07172e-11	1.07949e-09	DOWN	Uncharacterized protein;MAPK6;ortholog	MITOGEN-ACTIVATED PROTEIN KINASE 6 (PTHR24NA55:SF281)	Integrin signalling pathway->Extracellular signal-regulated kinase;;Interleukin signaling pathway->Extracellular signal-regulated kinase family;;Alzheimer disease-amyloid secretase pathway->Mitogen activated protein kinase;;PDGF signaling pathway->Extracellular signal-regulated kinase family;;Angiogenesis->Mitogen-activated protein kinase kinase;;VEGF signaling pathway->Mitogen-activated protein …	MAP kinase activity(GO:0004707);ATP binding(GO:0005524);protein kinase binding(GO:0019901);protein heterodimerization activity(GO:0046982)	MAPK cascade(GO:0000165);positive regulation of dendritic spine development(GO:0060999)	nucleus(GO:0005634);cytosol(GO:0005829);septin cytoskeleton(GO:0032156);protein complex(GO:0043234)	MAPK family signaling cascades;MAPK6/MAPK4 signaling;Signal Transduction
ENSSSCG00000001502	17695.3	-1.72194	2.15083e-11	1.11663e-09	DOWN	4NAS ribosomal protein S18;RPS18;ortholog	4NAS RIBOSOMAL PROTEIN S18 (PTHR1NA871:SF15)	0	structural constituent of ribosome(GO:0003735);rRNA binding(GO:0019843);poly(A) RNA binding(GO:0044822)	translation(GO:0006412);ribosome biogenesis(GO:0042254)	nucleus(GO:0005634);cytosol(GO:0005829);focal adhesion(GO:0005925);small ribosomal subunit(GO:0015935);membrane(GO:0016020);cytosolic small ribosomal subunit(GO:0022627);extracellular matrix(GO:0031012);extracellular exosome(GO:0070062)	Metabolism of proteins;Formation of the ternary complex, and subsequently, the 43S complex;L13a-mediated translational silencing of Ceruloplasmin expression;Nonsense-Mediated Decay (NMD);Translation;Nonsense Mediated Decay (NMD) enhanced by the Exon Junction Complex (EJC);Eukaryotic Translation Initiation;Ribosomal scanning and start codon recognition;Gene Expression;GTP hydrolysis and joining of…
ENSSSCG00000001834	5746.99	1.50411	2.20346e-11	1.13161e-09	UP	NA	NA	NA	NA	NA	NA	NA
ENSSSCG00000007721	2797.55	0.686082	2.20099e-11	1.13161e-09	UP	Uncharacterized protein;GTF2I;ortholog	GENERAL TRANSCRIPTION FACTOR II-I (PTHR11697:SF147)	0	RNA polymerase II transcription factor activity, sequence-specific DNA binding(GO:0000981);DNA binding(GO:0003677);mitogen-activated protein kinase binding(GO:0051019)	transcription, DNA-templated(GO:0006351);regulation of transcription from RNA polymerase II promoter(GO:0006357);multicellular organism development(GO:0007275);transition between slow and fast fiber(GO:0014886);negative regulation of angiogenesis(GO:0016525);regulation of transcription, DNA-templated(GO:0006355)	nucleoplasm(GO:0005654);cytoplasm(GO:0005737);membrane(GO:0016020);cell projection(GO:0042995);neuronal cell body(GO:0043025);nucleus(GO:0005634)	0
ENSSSCG00000027890	78.1103	3.20875	2.19397e-11	1.13161e-09	UP	Uncharacterized protein;RASA4;ortholog	RAS GTPASE-ACTIVATING PROTEIN 4-RELATED (PTHR1NA194:SF1NA3)	EGF receptor signaling pathway->GTPase-Activating Protein;;PDGF signaling pathway->Ras GTPase-Activating Protein;;FGF signaling pathway->Ras GTPase-Activating Protein;;;;	GTPase activator activity(GO:0005096)	intracellular signal transduction(GO:0035556);positive regulation of GTPase activity(GO:0043547);negative regulation of Ras protein signal transduction(GO:0046580)	cytoplasm(GO:0005737);intrinsic component of the cytoplasmic side of the plasma membrane(GO:0031235)	Interleukin-3, 5 and GM-CSF signaling;Insulin receptor signalling cascade;PTK6 Regulates RHO GTPases, RAS GTPase and MAP kinases;Interleukin receptor SHC signaling;IGF1R signaling cascade;Signalling to p38 via RIT and RIN;ARMS-mediated activation;Frs2-mediated activation;SHC1 events in ERBB4 signaling;Signaling by GPCR;FRS-mediated FGFR1 signaling;Signal Transduction;FCERI mediated MAPK activatio…
ENSSSCG00000005385	62.0845	2.14824	2.23756e-11	1.14501e-09	UP	Neuron-derived orphan receptor-1 alfa;NOR-1;ortholog	NUCLEAR RECEPTOR SUBFAMILY 4 GROUP A MEMBER 3 (PTHR24NA85:SF7)	0	RNA polymerase II core promoter proximal region sequence-specific DNA binding(GO:0000978);core promoter sequence-specific DNA binding(GO:0001046);transcriptional activator activity, RNA polymerase II core promoter proximal region sequence-specific binding(GO:0001077);transcription coactivator binding(GO:0001223);steroid hormone receptor activity(GO:0003707);RNA polymerase II transcription factor …	negative regulation of transcription from RNA polymerase II promoter(GO:0000122);mesoderm formation(GO:0001707);transcription from RNA polymerase II promoter(GO:0006366);axon guidance(GO:0007411);pyruvate oxidation(GO:0009444);positive regulation of glucose transport(GO:0010828);hippocampus development(GO:0021766);intracellular receptor signaling pathway(GO:0030522);adult behavior(GO:0030534);pos…	nucleus(GO:0005634);transcription factor complex(GO:0005667);mast cell granule(GO:0042629)	Generic Transcription Pathway;Gene Expression;Nuclear Receptor transcription pathway
ENSSSCG00000006070	2621.5	-1.85561	2.25837e-11	1.15153e-09	DOWN	NA	NA	NA	NA	NA	NA	NA
ENSSSCG00000006081	14423	-1.90491	2.26746e-11	1.15205e-09	DOWN	Uncharacterized protein;RPL3NA;ortholog	6NAS RIBOSOMAL PROTEIN L3NA (PTHR11449:SF5)	0	RNA binding(GO:0003723);structural constituent of ribosome(GO:0003735);poly(A) RNA binding(GO:0044822)	translation(GO:0006412)	nucleus(GO:0005634);focal adhesion(GO:0005925);membrane(GO:0016020);cytosolic large ribosomal subunit(GO:0022625);extracellular matrix(GO:0031012);extracellular exosome(GO:0070062)	Nonsense-Mediated Decay (NMD);Gene Expression;Nonsense Mediated Decay (NMD) enhanced by the Exon Junction Complex (EJC)
ENSSSCG00000009910	4470.48	0.610643	2.3876e-11	1.20878e-09	UP	Uncharacterized protein (Fragment);RNF1NA;ortholog	RING FINGER PROTEIN 1NA (PTHR12983:SF1NA)	0	ubiquitin-protein transferase activity(GO:0004842);zinc ion binding(GO:0008270)	positive regulation of transcription, DNA-templated(GO:0045893);protein autoubiquitination(GO:0051865)	cytoplasm(GO:0005737)	0
ENSSSCG00000000105	5917.35	-1.13006	2.63402e-11	1.32278e-09	DOWN	ER lumen protein-retaining receptor;KDELR3;ortholog	ER LUMEN PROTEIN-RETAINING RECEPTOR 3 (PTHR1NA585:SF46)	0	ER retention sequence binding(GO:0046923)	protein retention in ER lumen(GO:0006621);protein transport(GO:0015031)	endoplasmic reticulum membrane(GO:0005789);integral component of membrane(GO:0016021)	Intra-Golgi and retrograde Golgi-to-ER traffic;Membrane Trafficking;Vesicle-mediated transport;Golgi-to-ER retrograde transport;COPI-dependent Golgi-to-ER retrograde traffic
ENSSSCG00000002860	2273.46	-1.3798	2.62322e-11	1.32278e-09	DOWN	Uncharacterized protein;PDCD5;ortholog	PROGRAMMED CELL DEATH PROTEIN 5 (PTHR1NA84NA:SF1)	0	DNA binding(GO:0003677);heparin binding(GO:0008201);acetyltransferase activator activity(GO:0010698);beta-tubulin binding(GO:0048487)	negative regulation of cell proliferation(GO:0008285);positive regulation of gene expression(GO:0010628);programmed cell death(GO:0012501);positive regulation of cysteine-type endopeptidase activity involved in apoptotic process(GO:0043280);cellular response to transforming growth factor beta stimulus(GO:0071560);positive regulation of release of cytochrome c from mitochondria(GO:0090200);positiv…	nucleus(GO:0005634);cytosol(GO:0005829);extracellular exosome(GO:0070062)	0
ENSSSCG00000016912	601.83	0.978507	2.64056e-11	1.32278e-09	UP	NA	NA	NA	NA	NA	NA	NA
ENSSSCG00000008866	580.044	1.62552	2.67409e-11	1.33024e-09	UP	Uncharacterized protein;GUCY1A3;ortholog	GUANYLATE CYCLASE SOLUBLE SUBUNIT ALPHA-3 (PTHR1192NA:SF4NA6)	Endothelin signaling pathway->guanylate cyclase;;	nucleotide binding(GO:0000166);guanylate cyclase activity(GO:0004383);heme binding(GO:0020037);adenylate cyclase activity(GO:0004016)	cGMP biosynthetic process(GO:0006182);signal transduction(GO:0007165);regulation of blood pressure(GO:0008217);positive regulation of cGMP biosynthetic process(GO:0030828);intracellular signal transduction(GO:0035556);response to defense-related host nitric oxide production(GO:0052565);relaxation of vascular smooth muscle(GO:0060087)	plasma membrane(GO:0005886);guanylate cyclase complex, soluble(GO:0008074)	0
ENSSSCG00000030001	291.354	-1.25627	2.6666e-11	1.33024e-09	DOWN	Uncharacterized protein;MRPL22;ortholog	NA	0	0	0	0	Organelle biogenesis and maintenance;Mitochondrial translation termination;Mitochondrial translation;Mitochondrial translation elongation
ENSSSCG00000008704	230.671	1.01616	2.68881e-11	1.33292e-09	UP	Uncharacterized protein (Fragment);EVC;ortholog	ELLIS-VAN CREVELD SYNDROME PROTEIN (PTHR16795:SF15)	0	0	smoothened signaling pathway(GO:0007224)	0	Signaling by Hedgehog;Activation of SMO;Hedgehog 'on' state;Signal Transduction
ENSSSCG00000001454	19.2346	-3.79349	2.74148e-11	1.35433e-09	DOWN	NA	NA	NA	NA	NA	NA	NA
ENSSSCG00000023788	140.395	1.32518	2.85469e-11	1.40539e-09	UP	Uncharacterized protein;TBC1D3NA;ortholog	TBC1 DOMAIN FAMILY MEMBER 3NA (PTHR22957:SF34NA)	0	GTPase activator activity(GO:0005096);Rab GTPase binding(GO:0017137)	intracellular protein transport(GO:0006886);regulation of vesicle fusion(GO:0031338);activation of GTPase activity(GO:0090630);regulation of cilium assembly(GO:1902017);negative regulation of cilium assembly(GO:1902018)	intracellular(GO:0005622);cytosol(GO:0005829);plasma membrane(GO:0005886);endomembrane system(GO:0012505);ciliary basal body(GO:0036064)	0
ENSSSCG00000014974	501.768	-1.40808	3.00518e-11	1.4744e-09	DOWN	Transcription and mRNA export factor ENY2;ENY2;ortholog	TRANSCRIPTION AND MRNA EXPORT FACTOR ENY2 (PTHR12514:SF2)	0	chromatin binding(GO:0003682);transcription coactivator activity(GO:0003713);ligand-dependent nuclear receptor transcription coactivator activity(GO:0030374)	regulation of transcription from RNA polymerase II promoter(GO:0006357);transcription elongation from RNA polymerase II promoter(GO:0006368);protein transport(GO:0015031);histone deubiquitination(GO:0016578);poly(A)+ mRNA export from nucleus(GO:0016973);positive regulation of transcription, DNA-templated(GO:0045893);mRNA export from nucleus(GO:0006406)	SAGA complex(GO:0000124);nuclear pore(GO:0005643);transcription export complex 2(GO:0070390);DUBm complex(GO:0071819)	0
ENSSSCG00000011779	495.336	-0.978584	3.0407e-11	1.48671e-09	DOWN	Uncharacterized protein;PARL;ortholog	PRESENILINS-ASSOCIATED RHOMBOID-LIKE PROTEIN, MITOCHONDRIAL (PTHR43731:SF2)	0	serine-type endopeptidase activity(GO:0004252)	protein processing(GO:0016485);regulation of proteolysis(GO:0030162);negative regulation of release of cytochrome c from mitochondria(GO:0090201);regulation of mitophagy(GO:1903146);regulation of protein targeting to mitochondrion(GO:1903214);regulation of reactive oxygen species metabolic process(GO:2000377);negative regulation of intrinsic apoptotic signaling pathway(GO:2001243)	mitochondrial inner membrane(GO:0005743);integral component of membrane(GO:0016021)	0
ENSSSCG00000010288	1075.56	0.666268	3.48243e-11	1.69688e-09	UP	Uncharacterized protein;DNAJB12;ortholog	DNAJ HOMOLOG SUBFAMILY B MEMBER 12 (PTHR24NA78:SF515)	0	0	0	integral component of membrane(GO:0016021)	0
ENSSSCG00000004480	2615.56	-1.78601	3.50382e-11	1.7015e-09	DOWN	Uncharacterized protein;COX7A2;ortholog	CYTOCHROME C OXIDASE SUBUNIT 7A2, MITOCHONDRIAL-RELATED (PTHR1NA51NA:SF16)	0	cytochrome-c oxidase activity(GO:0004129)	hydrogen ion transmembrane transport(GO:1902600)	mitochondrial respiratory chain(GO:0005746)	0
ENSSSCG00000015079	1506.19	0.770466	3.64969e-11	1.76633e-09	UP	Uncharacterized protein;BACE1;ortholog	BETA-SECRETASE 1 (PTHR13683:SF4NA8)	Alzheimer disease-presenilin pathway->Pro-beta-secretase 1;;Alzheimer disease-amyloid secretase pathway->Beta-site amyloid precursor protein-cleaving enzyme;;Alzheimer disease-presenilin pathway->BACE-1 pro-domain;;Alzheimer disease-amyloid secretase pathway->BACE-1 pro-domain;;Alzheimer disease-presenilin pathway->Beta-site amyloid precursor protein-cleaving enzyme;;Alzheimer disease-amyloid sec…	beta-amyloid binding(GO:0001540);aspartic-type endopeptidase activity(GO:0004190);enzyme binding(GO:0019899)	membrane protein ectodomain proteolysis(GO:0006509);protein catabolic process(GO:0030163);beta-amyloid metabolic process(GO:0050435);modulation of synaptic transmission(GO:0050804)	multivesicular body(GO:0005771);Golgi apparatus(GO:0005794);trans-Golgi network(GO:0005802);integral component of plasma membrane(GO:0005887);axon(GO:0030424)	0
ENSSSCG00000000107	1614.44	0.559336	3.80624e-11	1.83499e-09	UP	Uncharacterized protein;CSNK1E;ortholog	CASEIN KINASE I ISOFORM EPSILON (PTHR119NA9:SF224)	Wnt signaling pathway->Casein Kinase 1;;Circadian clock system->Casine kinase I;;CCKR signaling map->CK1delta/epsilon;;Hedgehog signaling pathway->Casine kinase I;;Parkinson disease->Casein kinase I;;;;;;	protein serine/threonine kinase activity(GO:0004674);ATP binding(GO:0005524);poly(A) RNA binding(GO:0044822)	endocytosis(GO:0006897);regulation of cell shape(GO:0008360);Wnt signaling pathway(GO:0016055);peptidyl-serine phosphorylation(GO:0018105);negative regulation of Wnt signaling pathway(GO:0030178);negative regulation of protein binding(GO:0032091);positive regulation of proteasomal ubiquitin-dependent protein catabolic process(GO:0032436);circadian regulation of gene expression(GO:0032922);cellula…	nucleus(GO:0005634);cytoplasm(GO:0005737);intracellular ribonucleoprotein complex(GO:0030529)	Signaling by Wnt;Centrosome maturation;Anchoring of the basal body to the plasma membrane;Mitotic G2-G2/M phases;G2/M Transition;Loss of proteins required for interphase microtubule organization from the centrosome;Organelle biogenesis and maintenance;Cell Cycle;WNT mediated activation of DVL;Recruitment of mitotic centrosome proteins and complexes;Signal Transduction;AURKA Activation by TPX2;Cel…
ENSSSCG00000011551	771.764	0.708581	3.81727e-11	1.83499e-09	UP	Uncharacterized protein (Fragment);TADA3;ortholog	TRANSCRIPTIONAL ADAPTER 3 (PTHR13556:SF3)	0	transcription coactivator activity(GO:0003713);ligand-dependent nuclear receptor binding(GO:0016922);protein domain specific binding(GO:0019904);ligand-dependent nuclear receptor transcription coactivator activity(GO:0030374);histone acetyltransferase activity(GO:0004402)	regulation of protein phosphorylation(GO:0001932);regulation of transcription from RNA polymerase II promoter(GO:0006357);mitotic nuclear division(GO:0007067);regulation of histone deacetylation(GO:0031063);regulation of protein stability(GO:0031647);histone H3 acetylation(GO:0043966);histone H4 acetylation(GO:0043967);positive regulation of transcription, DNA-templated(GO:0045893);regulation of …	SAGA complex(GO:0000124);Ada2/Gcn5/Ada3 transcription activator complex(GO:0005671);STAGA complex(GO:0030914);transcription factor TFTC complex(GO:0033276);mitotic spindle(GO:0072686)	Metabolism of proteins;Post-translational protein modification;Ub-specific processing proteases;Deubiquitination
ENSSSCG00000017239	10579.1	-2.02292	3.86737e-11	1.85284e-09	DOWN	Uncharacterized protein;RPL38;ortholog	6NAS RIBOSOMAL PROTEIN L38 (PTHR1NA965:SF11)	0	RNA binding(GO:0003723);structural constituent of ribosome(GO:0003735)	skeletal system development(GO:0001501);ossification(GO:0001503);translation(GO:0006412);regulation of translation(GO:0006417);sensory perception of sound(GO:0007605);ribonucleoprotein complex assembly(GO:0022618);90S preribosome assembly(GO:0034463);middle ear morphogenesis(GO:0042474);axial mesoderm development(GO:0048318)	focal adhesion(GO:0005925);cytosolic large ribosomal subunit(GO:0022625);eukaryotic 80S initiation complex(GO:0033291)	Nonsense Mediated Decay (NMD) enhanced by the Exon Junction Complex (EJC);Gene Expression;Nonsense-Mediated Decay (NMD)
ENSSSCG00000014100	2109.98	-1.57745	4.04824e-11	1.933e-09	DOWN	Uncharacterized protein;TBCA;ortholog	TUBULIN-SPECIFIC CHAPERONE A (PTHR215NANA:SF1)	0	poly(A) RNA binding(GO:0044822);beta-tubulin binding(GO:0048487)	tubulin complex assembly(GO:0007021);post-chaperonin tubulin folding pathway(GO:0007023)	nucleolus(GO:0005730);microtubule cytoskeleton(GO:0015630);extracellular exosome(GO:0070062)	0
ENSSSCG00000014218	2044.78	-0.781918	4.29397e-11	2.03671e-09	DOWN	Uncharacterized protein;TMED7;ortholog	PROTEIN TMED7-TICAM2-RELATED (PTHR22811:SF96)	0	0	transport(GO:0006810)	endoplasmic reticulum(GO:0005783);endoplasmic reticulum-Golgi intermediate compartment(GO:0005793);Golgi apparatus(GO:0005794);integral component of membrane(GO:0016021);extracellular exosome(GO:0070062)	Transport to the Golgi and subsequent modification;Metabolism of proteins;Asparagine N-linked glycosylation;COPI-mediated anterograde transport;Golgi-to-ER retrograde transport;Membrane Trafficking;ER to Golgi Anterograde Transport;COPI-dependent Golgi-to-ER retrograde traffic;Intra-Golgi and retrograde Golgi-to-ER traffic;Vesicle-mediated transport;Post-translational protein modification
ENSSSCG00000022132	3828.08	-1.48649	4.28304e-11	2.03671e-09	DOWN	Uncharacterized protein (Fragment);SUB1;ortholog	ACTIVATED RNA POLYMERASE II TRANSCRIPTIONAL COACTIVATOR P15 (PTHR13215:SF9)	0	single-stranded DNA binding(GO:0003697);transcription coactivator activity(GO:0003713);poly(A) RNA binding(GO:0044822)	positive regulation of transcription initiation from RNA polymerase II promoter(GO:0060261)	nucleus(GO:0005634);transcription factor complex(GO:0005667);nucleolus(GO:0005730);extracellular exosome(GO:0070062)	0
ENSSSCG00000012523	679.072	-1.30666	4.45824e-11	2.10762e-09	DOWN	Uncharacterized protein;TCEAL8;ortholog	TRANSCRIPTION ELONGATION FACTOR A PROTEIN-LIKE 8 (PTHR14754:SF3NA)	0	WW domain binding(GO:0050699)	regulation of transcription from RNA polymerase II promoter(GO:0006357)	nucleus(GO:0005634)	0
ENSSSCG00000005094	101.278	2.00489	4.65071e-11	2.19136e-09	UP	Uncharacterized protein;TMEM3NAB;ortholog	CELL CYCLE CONTROL PROTEIN 5NAB (PTHR1NA926:SF35)	0	0	positive regulation of protein exit from endoplasmic reticulum(GO:0070863)	integral component of membrane(GO:0016021)	0
ENSSSCG00000026934	255.257	-1.30255	4.88719e-11	2.29521e-09	DOWN	Uncharacterized protein;PIGX;ortholog	PHOSPHATIDYLINOSITOL-GLYCAN BIOSYNTHESIS CLASS X PROTEIN (PTHR2865NA:SF2)	0	0	GPI anchor biosynthetic process(GO:0006506)	endoplasmic reticulum membrane(GO:0005789);integral component of membrane(GO:0016021)	Metabolism of proteins;Post-translational protein modification;Synthesis of glycosylphosphatidylinositol (GPI);Post-translational modification: synthesis of GPI-anchored proteins
ENSSSCG00000008928	291.584	-1.30714	5.09469e-11	2.38482e-09	DOWN	NA	NA	NA	NA	NA	NA	NA
ENSSSCG00000015931	179.597	-1.37861	5.35484e-11	2.4984e-09	DOWN	Uncharacterized protein;BBS5;ortholog	SUBFAMILY NOT NAMED (PTHR21351:SF2)	0	phosphatidylinositol-3-phosphate binding(GO:0032266)	intracellular transport(GO:0046907)	BBSome(GO:0034464);ciliary basal body(GO:0036064)	0
ENSSSCG00000016300	599.008	0.839161	6.32696e-11	2.94235e-09	UP	Uncharacterized protein;ATG16L1;ortholog	AUTOPHAGY-RELATED PROTEIN 16-1 (PTHR19878:SF12)	0	identical protein binding(GO:0042802)	autophagosome assembly(GO:0000045);negative stranded viral RNA replication(GO:0039689)	autophagosome membrane(GO:0000421);axoneme(GO:0005930)	Cellular responses to stress;Macroautophagy
ENSSSCG00000003903	1490.58	-1.40197	6.50849e-11	3.01694e-09	DOWN	Cytochrome b-c1 complex subunit 6;LOC1NANA524873;ortholog	CYTOCHROME B-C1 COMPLEX SUBUNIT 6-RELATED (PTHR15336:SF5)	0	ubiquinol-cytochrome-c reductase activity(GO:0008121)	mitochondrial electron transport, ubiquinol to cytochrome c(GO:0006122);aerobic respiration(GO:0009060);hydrogen ion transmembrane transport(GO:1902600)	mitochondrial respiratory chain complex III(GO:0005750)	Respiratory electron transport;Respiratory electron transport, ATP synthesis by chemiosmotic coupling, and heat production by uncoupling proteins.;The citric acid (TCA) cycle and respiratory electron transport;Metabolism
ENSSSCG00000017968	299.136	1.3229	6.68145e-11	3.08709e-09	UP	Uncharacterized protein;CNTROB;ortholog	CENTROBIN (PTHR34439:SF2)	0	protein domain specific binding(GO:0019904)	centriole replication(GO:0007099);centrosome separation(GO:0051299);mitotic cytokinetic process(GO:1902410)	centriole(GO:0005814);cytosol(GO:0005829)	0
ENSSSCG00000016207	1962.25	0.668146	6.72371e-11	3.09659e-09	UP	Uncharacterized protein;FAM134A;ortholog	PROTEIN FAM134A (PTHR2NA952:SF5)	0	0	0	integral component of membrane(GO:0016021)	0
ENSSSCG00000012561	427.125	2.1267	7.01157e-11	3.21878e-09	UP	Uncharacterized protein;FRMPD3;ortholog	NA	0	0	0	0	0
ENSSSCG00000030478	848.263	-1.55803	7.12343e-11	3.25965e-09	DOWN	Uncharacterized protein;MRPL42;ortholog	39S RIBOSOMAL PROTEIN L42, MITOCHONDRIAL (PTHR1345NA:SF5)	0	poly(A) RNA binding(GO:0044822)	0	mitochondrial large ribosomal subunit(GO:0005762);mitochondrial small ribosomal subunit(GO:0005763);plasma membrane(GO:0005886)	Mitochondrial translation termination;Mitochondrial translation elongation;Mitochondrial translation;Organelle biogenesis and maintenance
ENSSSCG00000022099	656.87	1.3793	7.68647e-11	3.50606e-09	UP	Uncharacterized protein;TP53INP2;ortholog	TUMOR PROTEIN P53-INDUCIBLE NUCLEAR PROTEIN 2 (PTHR31671:SF6)	0	ubiquitin binding(GO:0043130)	autophagosome assembly(GO:0000045);osteoblast differentiation(GO:0001649);tissue homeostasis(GO:0001894);ubiquitin-dependent protein catabolic process(GO:0006511);positive regulation of autophagy(GO:0010508);positive regulation of transcription, DNA-templated(GO:0045893);negative regulation of cellular protein localization(GO:1903828)	nucleus(GO:0005634);autophagosome(GO:0005776);cytosol(GO:0005829)	0
ENSSSCG00000009085	299.932	1.97461	7.83514e-11	3.56249e-09	UP	Uncharacterized protein (Fragment);NUDT6;ortholog	NUCLEOSIDE DIPHOSPHATE-LINKED MOIETY X MOTIF 6 (PTHR13994:SF23)	0	hydrolase activity(GO:0016787)	0	0	0
ENSSSCG00000021588	30.9765	2.555	8.31321e-11	3.76786e-09	UP	Uncharacterized protein;DAPK2;ortholog	SUBFAMILY NOT NAMED (PTHR24342:SF16)	0	protein kinase activity(GO:0004672);ATP binding(GO:0005524)	protein phosphorylation(GO:0006468)	0	0
ENSSSCG00000003347	1927.14	-1.73878	8.86023e-11	3.99929e-09	DOWN	Uncharacterized protein;MRPL2NA;ortholog	39S RIBOSOMAL PROTEIN L2NA, MITOCHONDRIAL (PTHR1NA986:SF2NA)	0	structural constituent of ribosome(GO:0003735);rRNA binding(GO:0019843);poly(A) RNA binding(GO:0044822)	ribosomal large subunit assembly(GO:0000027);translation(GO:0006412)	mitochondrial ribosome(GO:0005761);mitochondrial large ribosomal subunit(GO:0005762)	Organelle biogenesis and maintenance;Mitochondrial translation;Mitochondrial translation elongation;Mitochondrial translation termination
ENSSSCG00000024872	26.2081	2.29278	8.90785e-11	3.99929e-09	UP	Uncharacterized protein;CPT1C;ortholog	CARNITINE O-PALMITOYLTRANSFERASE 1, BRAIN ISOFORM (PTHR22589:SF87)	0	transferase activity, transferring acyl groups(GO:0016746)	0	mitochondrion(GO:0005739);endoplasmic reticulum(GO:0005783);axon(GO:0030424);dendrite(GO:0030425);AMPA glutamate receptor complex(GO:0032281)	0
ENSSSCG00000025270	258.179	2.34792	8.90248e-11	3.99929e-09	UP	Chordin;CHRD;ortholog	CHORDIN (PTHR11339:SF3NA8)	SCW signaling pathway->short gastrulation;;DPP-SCW signaling pathway->short gastrulation;;BMP/activin signaling pathway-drosophila->short gastrulation;;DPP signaling pathway->short gastrulation;;;;;	heparin binding(GO:0008201);syndecan binding(GO:0045545)	skeletal system development(GO:0001501);osteoblast differentiation(GO:0001649);gastrulation with mouth forming second(GO:0001702);mesoderm formation(GO:0001707);positive regulation of mesenchymal cell proliferation(GO:0002053);BMP signaling pathway involved in spinal cord dorsal/ventral patterning(GO:0021919);negative regulation of cell migration(GO:0030336);negative regulation of BMP signaling p…	extracellular space(GO:0005615)	0
ENSSSCG00000001134	37.5161	-2.77645	9.31192e-11	4.16759e-09	DOWN	NA	NA	NA	NA	NA	NA	NA
ENSSSCG00000030869	375.402	-1.26173	9.4231e-11	4.20418e-09	DOWN	NA	NA	NA	NA	NA	NA	NA
ENSSSCG00000017114	846.897	-1.27114	9.50462e-11	4.22734e-09	DOWN	Uncharacterized protein;NDUFS6;ortholog	NADH DEHYDROGENASE [UBIQUINONE] IRON-SULFUR PROTEIN 6, MITOCHONDRIAL (PTHR13156:SF1)	0	0	mitochondrial electron transport, NADH to ubiquinone(GO:0006120);fatty acid metabolic process(GO:0006631);muscle contraction(GO:0006936);multicellular organism aging(GO:0010259);multicellular organism growth(GO:0035264);reproductive system development(GO:0061458);mitochondrion morphogenesis(GO:0070584);cardiovascular system development(GO:0072358)	mitochondrial respiratory chain complex I(GO:0005747)	Respiratory electron transport, ATP synthesis by chemiosmotic coupling, and heat production by uncoupling proteins.;Complex I biogenesis;Respiratory electron transport;Metabolism;The citric acid (TCA) cycle and respiratory electron transport
ENSSSCG00000008274	4466.97	0.638315	9.72282e-11	4.31096e-09	UP	Uncharacterized protein;DCTN1;ortholog	DYNACTIN SUBUNIT 1 (PTHR18916:SF54)	Huntington disease->Dynactin;;	microtubule binding(GO:0008017);dynein complex binding(GO:0045502)	centriole-centriole cohesion(GO:0010457);transport along microtubule(GO:0010970);melanosome transport(GO:0032402);microtubule anchoring at centrosome(GO:0034454);retrograde transport, endosome to Golgi(GO:0042147);nuclear envelope disassembly(GO:0051081);positive regulation of microtubule nucleation(GO:0090063);non-motile cilium assembly(GO:1905515)	kinetochore(GO:0000776);spindle pole(GO:0000922);nuclear envelope(GO:0005635);centriole(GO:0005814);cytosol(GO:0005829);dynactin complex(GO:0005869);retromer complex(GO:0030904);cell leading edge(GO:0031252);microtubule plus-end(GO:0035371)	Loss of proteins required for interphase microtubule organization from the centrosome;G2/M Transition;Loss of Nlp from mitotic centrosomes;COPI-mediated anterograde transport;Recruitment of mitotic centrosome proteins and complexes;ER to Golgi Anterograde Transport;Golgi-to-ER retrograde transport;Anchoring of the basal body to the plasma membrane;Regulation of PLK1 Activity at G2/M Transition;Ce…
ENSSSCG00000012046	514.827	-1.37099	9.91425e-11	4.38222e-09	DOWN	Uncharacterized protein;SMIM11;ortholog	SMALL INTEGRAL MEMBRANE PROTEIN 11-RELATED (PTHR35975:SF2)	0	0	0	integral component of membrane(GO:0016021)	0
ENSSSCG00000001064	36.0215	-2.01136	9.97684e-11	4.39628e-09	DOWN	GMP reductase;GMPR;ortholog	GMP REDUCTASE 1 (PTHR4317NA:SF3)	0	GMP reductase activity(GO:0003920);metal ion binding(GO:0046872)	purine nucleobase metabolic process(GO:0006144);purine ribonucleotide interconversion(GO:0015951);oxidation-reduction process(GO:0055114)	cytoplasm(GO:0005737);GMP reductase complex(GO:1902560)	Metabolism;Purine salvage;Metabolism of nucleotides;Purine metabolism
ENSSSCG00000015370	508.328	-1.14493	1.00139e-10	4.39902e-09	DOWN	Uncharacterized protein (Fragment);TWIST1;ortholog	TWIST-RELATED PROTEIN 1 (PTHR23349:SF88)	0	protein dimerization activity(GO:0046983)	0	0	0
ENSSSCG00000002311	705.983	1.02155	1.00762e-10	4.41283e-09	UP	Uncharacterized protein;SUSD6;ortholog	SUSHI DOMAIN-CONTAINING PROTEIN 6 (PTHR19325:SF458)	0	0	cellular response to DNA damage stimulus(GO:0006974);cell death(GO:0008219)	integral component of membrane(GO:0016021)	0
ENSSSCG00000008368	3583.93	-1.04918	1.0401e-10	4.54113e-09	DOWN	NA	NA	NA	NA	NA	NA	NA
ENSSSCG00000015407	1204.48	1.35882	1.12012e-10	4.87559e-09	UP	Uncharacterized protein (Fragment);GNAI1;ortholog	GUANINE NUCLEOTIDE-BINDING PROTEIN G(I) SUBUNIT ALPHA-1 (PTHR1NA218:SF283)	Inflammation mediated by chemokine and cytokine signaling pathway->Gi/q-protein, alpha subunit;;PI3 kinase pathway->G-protein, alpha subunit;;5HT1 type receptor mediated signaling pathway->G-protein;;Metabotropic glutamate receptor group III pathway->Gi-protein;;Dopamine receptor mediated signaling pathway->Gi-protein, alpha subunit;;Opioid prodynorphin pathway->G-protein;;Enkephalin release->Gi-…	GTPase activity(GO:0003924);signal transducer activity(GO:0004871);GTP binding(GO:0005525);G-protein beta/gamma-subunit complex binding(GO:0031683);G-protein coupled serotonin receptor binding(GO:0031821)	adenylate cyclase-modulating G-protein coupled receptor signaling pathway(GO:0007188);cell division(GO:0051301)	nucleolus(GO:0005730);lysosomal membrane(GO:0005765);centrosome(GO:0005813);heterotrimeric G-protein complex(GO:0005834);midbody(GO:0030496);extracellular exosome(GO:0070062)	Protein folding;Metabolism;PLC beta mediated events;ADP signalling through P2Y purinoceptor 12;Cooperation of PDCL (PhLP1) and TRiC/CCT in G-protein beta folding;Adenylate cyclase inhibitory pathway;Integration of energy metabolism;Signal Transduction;Chaperonin-mediated protein folding;G alpha (i) signalling events;GPCR downstream signaling;Transmission across Chemical Synapses;Hemostasis;Metabo…
ENSSSCG00000023772	85.4434	-3.95345	1.12669e-10	4.88927e-09	DOWN	Uncharacterized protein;SPN;ortholog	LEUKOSIALIN (PTHR35265:SF2)	0	0	response to protozoan(GO:0001562);negative regulation of type IV hypersensitivity(GO:0001808);positive regulation of protein phosphorylation(GO:0001934);cell surface receptor signaling pathway(GO:0007166);T cell costimulation(GO:0031295);positive regulation of T cell proliferation(GO:0042102);negative regulation of T cell proliferation(GO:0042130);positive regulation of tumor necrosis factor bios…	uropod(GO:0001931);basement membrane(GO:0005604);extracellular space(GO:0005615);integral component of plasma membrane(GO:0005887);external side of plasma membrane(GO:0009897);extracellular exosome(GO:0070062)	Cell surface interactions at the vascular wall;Basigin interactions;Hemostasis
ENSSSCG00000002682	2760.32	0.498581	1.17509e-10	5.08386e-09	UP	Uncharacterized protein;MBTPS1;ortholog	MEMBRANE-BOUND TRANSCRIPTION FACTOR SITE-1 PROTEASE (PTHR438NA6:SF6)	0	serine-type endopeptidase activity(GO:0004252)	proteolysis(GO:0006508);lipid metabolic process(GO:0006629);lysosome organization(GO:0007040);regulation of transcription factor import into nucleus(GO:0042990)	Golgi stack(GO:0005795);integral component of membrane(GO:0016021)	Metabolism of lipids and lipoproteins;Metabolism of proteins;Chylomicron-mediated lipid transport;Regulation of cholesterol biosynthesis by SREBP (SREBF);Unfolded Protein Response (UPR);Lipoprotein metabolism;Metabolism;ATF6-alpha activates chaperones;Lipid digestion, mobilization, and transport
ENSSSCG00000012470	134.269	-1.27512	1.25389e-10	5.40841e-09	DOWN	NA	NA	NA	NA	NA	NA	NA
ENSSSCG00000000905	967.175	-1.32715	1.26205e-10	5.42721e-09	DOWN	Uncharacterized protein (Fragment);NDUFA12;ortholog	NADH DEHYDROGENASE [UBIQUINONE] 1 ALPHA SUBCOMPLEX SUBUNIT 12 (PTHR1291NA:SF6)	0	NADH dehydrogenase (ubiquinone) activity(GO:0008137);electron carrier activity(GO:0009055)	response to oxidative stress(GO:0006979);oxidation-reduction process(GO:0055114)	mitochondrial respiratory chain complex I(GO:0005747);cytosol(GO:0005829)	Respiratory electron transport, ATP synthesis by chemiosmotic coupling, and heat production by uncoupling proteins.;Respiratory electron transport;Metabolism;The citric acid (TCA) cycle and respiratory electron transport;Complex I biogenesis
ENSSSCG00000016714	2170	-1.41485	1.27097e-10	5.44916e-09	DOWN	Cytochrome c;CYCS;ortholog	CYTOCHROME C (PTHR11961:SF2NA)	Apoptosis signaling pathway->Cytochrome C;;ATP synthesis->cytochrome c;;;	electron carrier activity(GO:0009055);heme binding(GO:0020037);metal ion binding(GO:0046872)	mitochondrial electron transport, ubiquinol to cytochrome c(GO:0006122);mitochondrial electron transport, cytochrome c to oxygen(GO:0006123);apoptotic process(GO:0006915);positive regulation of cysteine-type endopeptidase activity involved in apoptotic process(GO:0043280)	mitochondrial intermembrane space(GO:0005758);respiratory chain(GO:0070469)	Metabolism;Cytochrome c-mediated apoptotic response;Respiratory electron transport;Release of apoptotic factors from the mitochondria;Apoptosis;Transcriptional activation of mitochondrial biogenesis;Detoxification of Reactive Oxygen Species;Mitochondrial biogenesis;Respiratory electron transport, ATP synthesis by chemiosmotic coupling, and heat production by uncoupling proteins.;Programmed Cell D…
ENSSSCG00000008558	1835.11	-1.27109	1.28143e-10	5.47753e-09	DOWN	Uncharacterized protein;AGBL5;ortholog	CYTOSOLIC CARBOXYPEPTIDASE-LIKE PROTEIN 5 (PTHR12756:SF31)	0	metallocarboxypeptidase activity(GO:0004181);zinc ion binding(GO:0008270);tubulin binding(GO:0015631)	proteolysis(GO:0006508);protein branching point deglutamylation(GO:0035611);defense response to virus(GO:0051607);protein deglutamylation(GO:0035608)	nucleus(GO:0005634);cytosol(GO:0005829);midbody(GO:0030496);mitotic spindle(GO:0072686)	0
ENSSSCG00000000981	977.522	-0.855364	1.3121e-10	5.59189e-09	DOWN	Uncharacterized protein;CRELD2;ortholog	CYSTEINE-RICH WITH EGF-LIKE DOMAIN PROTEIN 2 (PTHR24NA44:SF373)	0	calcium ion binding(GO:0005509)	0	extracellular space(GO:0005615);endoplasmic reticulum(GO:0005783);Golgi apparatus(GO:0005794)	0
ENSSSCG00000004970	16774.4	-1.72646	1.31984e-10	5.60815e-09	DOWN	Uncharacterized protein;LOC1NANA523874;ortholog	6NAS ACIDIC RIBOSOMAL PROTEIN P1 (PTHR21141:SF55)	0	structural constituent of ribosome(GO:0003735);protein kinase activator activity(GO:0030295);large ribosomal subunit rRNA binding(GO:0070180)	cytoplasmic translation(GO:0002181);translational elongation(GO:0006414);activation of protein kinase activity(GO:0032147);positive regulation of protein kinase activity(GO:0045860)	cytosolic large ribosomal subunit(GO:0022625);preribosome, large subunit precursor(GO:0030687)	0
ENSSSCG00000004464	736.297	-1.43692	1.35455e-10	5.73856e-09	DOWN	Uncharacterized protein;FAM46A;ortholog	PROTEIN FAM46A (PTHR12974:SF53)	0	poly(A) RNA binding(GO:0044822)	regulation of gene expression(GO:0010468);regulation of blood coagulation(GO:0030193)	0	0
ENSSSCG00000008162	1459.7	0.778321	1.38513e-10	5.85076e-09	UP	Uncharacterized protein (Fragment);IL1R1;ortholog	INTERLEUKIN-1 RECEPTOR TYPE 1 (PTHR1189NA:SF38)	p38 MAPK pathway->interleukin-1 receptor;;	protease binding(GO:0002020);interleukin-1, Type I, activating receptor activity(GO:0004909);platelet-derived growth factor receptor binding(GO:0005161);interleukin-1 binding(GO:0019966)	regulation of inflammatory response(GO:0050727);interleukin-1-mediated signaling pathway(GO:0070498);positive regulation of neutrophil extravasation(GO:2000391);positive regulation of interleukin-1-mediated signaling pathway(GO:2000661)	cell surface(GO:0009986);integral component of membrane(GO:0016021);intracellular membrane-bounded organelle(GO:0043231)	Signaling by Interleukins;Immune System;Cytokine Signaling in Immune system;Interleukin-1 signaling
ENSSSCG00000000269	205.729	-1.57781	1.40132e-10	5.90168e-09	DOWN	Uncharacterized protein (Fragment);SP7;ortholog	TRANSCRIPTION FACTOR SP7 (PTHR23235:SF22)	0	DNA binding(GO:0003677);DEAD/H-box RNA helicase binding(GO:0017151);metal ion binding(GO:0046872)	osteoblast differentiation(GO:0001649);positive regulation of transcription from RNA polymerase II promoter(GO:0045944);hematopoietic stem cell differentiation(GO:0060218);positive regulation of stem cell differentiation(GO:2000738)	nucleus(GO:0005634);cytoplasm(GO:0005737)	0
ENSSSCG00000016985	417.949	-1.07727	1.43453e-10	6.02374e-09	DOWN	Uncharacterized protein;BNIP1;ortholog	VESICLE TRANSPORT PROTEIN SEC2NA (PTHR12825:SF3)	0	SNAP receptor activity(GO:0005484)	apoptotic process(GO:0006915);endoplasmic reticulum organization(GO:0007029);endoplasmic reticulum membrane fusion(GO:0016320)	nuclear envelope(GO:0005635);endoplasmic reticulum(GO:0005783);integral component of membrane(GO:0016021);SNARE complex(GO:0031201)	Membrane Trafficking;Intra-Golgi and retrograde Golgi-to-ER traffic;COPI-dependent Golgi-to-ER retrograde traffic;Vesicle-mediated transport;Golgi-to-ER retrograde transport
ENSSSCG00000011003	1125.05	-1.5449	1.4583e-10	6.10561e-09	DOWN	NADH dehydrogenase 1 beta subcomplex 6;LOC7336NA5;ortholog	NADH DEHYDROGENASE [UBIQUINONE] 1 BETA SUBCOMPLEX SUBUNIT 6 (PTHR15NA83:SF1)	0	0	0	nucleoplasm(GO:0005654);mitochondrial respiratory chain complex I(GO:0005747);integral component of membrane(GO:0016021)	Respiratory electron transport;The citric acid (TCA) cycle and respiratory electron transport;Metabolism;Complex I biogenesis;Respiratory electron transport, ATP synthesis by chemiosmotic coupling, and heat production by uncoupling proteins.
ENSSSCG00000010052	915.775	0.980139	1.46403e-10	6.11169e-09	UP	Uncharacterized protein;BCR;ortholog	BREAKPOINT CLUSTER REGION PROTEIN (PTHR23182:SF1NA)	0	Rho guanyl-nucleotide exchange factor activity(GO:0005089);GTPase activator activity(GO:0005096)	regulation of Rho protein signal transduction(GO:0035023);intracellular signal transduction(GO:0035556);positive regulation of GTPase activity(GO:0043547)	intracellular(GO:0005622);membrane(GO:0016020)	Rho GTPase cycle;Signaling by Rho GTPases;Signal Transduction
ENSSSCG00000004704	199.326	1.33553	1.4887e-10	6.19656e-09	UP	Uncharacterized protein;PPIP5K1;ortholog	INOSITOL HEXAKISPHOSPHATE AND DIPHOSPHOINOSITOL-PENTAKISPHOSPHATE KINASE 1 (PTHR1275NA:SF15)	0	inositol-1,3,4,5,6-pentakisphosphate kinase activity(GO:0000827);inositol hexakisphosphate kinase activity(GO:0000828);inositol heptakisphosphate kinase activity(GO:0000829);inositol hexakisphosphate 5-kinase activity(GO:0000832);acid phosphatase activity(GO:0003993);diphosphoinositol-pentakisphosphate kinase activity(GO:0033857)	inositol metabolic process(GO:0006020);phosphorylation(GO:0016310);dephosphorylation(GO:0016311);inositol phosphate biosynthetic process(GO:0032958)	nucleoplasm(GO:0005654);cytosol(GO:0005829)	Synthesis of pyrophosphates in the cytosol;Inositol phosphate metabolism;Metabolism
ENSSSCG00000004962	47.4062	2.79556	1.50816e-10	6.25929e-09	UP	Coronin;CORO2B;ortholog	CORONIN-2B (PTHR1NA856:SF28)	0	actin filament binding(GO:0051015)	actin cytoskeleton organization(GO:0030036)	actin cytoskeleton(GO:0015629);membrane(GO:0016020)	0
ENSSSCG00000030010	8008.35	-1.59037	1.51794e-10	6.28163e-09	DOWN	6NAS ribosomal protein L36;RPL36;ortholog	6NAS RIBOSOMAL PROTEIN L36 (PTHR1NA114:SF4)	0	structural constituent of ribosome(GO:0003735);poly(A) RNA binding(GO:0044822)	cytoplasmic translation(GO:0002181)	nucleolus(GO:0005730);membrane(GO:0016020);cytosolic large ribosomal subunit(GO:0022625)	Nonsense-Mediated Decay (NMD);Nonsense Mediated Decay (NMD) enhanced by the Exon Junction Complex (EJC);Gene Expression
ENSSSCG00000013046	3050.8	-1.53351	1.54054e-10	6.35674e-09	DOWN	Uncharacterized protein;LOC1NANA522725;ortholog	CYTOCHROME C OXIDASE SUBUNIT 8A, MITOCHONDRIAL (PTHR16717:SF6)	0	cytochrome-c oxidase activity(GO:0004129)	mitochondrial electron transport, cytochrome c to oxygen(GO:0006123);hydrogen ion transmembrane transport(GO:1902600)	mitochondrial respiratory chain complex IV(GO:0005751);integral component of membrane(GO:0016021)	0
ENSSSCG00000002815	1274.24	1.33215	1.5504e-10	6.37899e-09	UP	Uncharacterized protein;GPR56;ortholog	G-PROTEIN COUPLED RECEPTOR 56 (PTHR12NA11:SF338)	0	G-protein coupled receptor activity(GO:0004930);collagen binding(GO:0005518);heparin binding(GO:0008201);extracellular matrix binding(GO:0050840)	angiogenesis(GO:0001525);cell adhesion(GO:0007155);cell surface receptor signaling pathway(GO:0007166);G-protein coupled receptor signaling pathway(GO:0007186);Rho protein signal transduction(GO:0007266);negative regulation of cell proliferation(GO:0008285);vascular endothelial growth factor production(GO:0010573);cerebral cortex regionalization(GO:0021796);layer formation in cerebral cortex(GO:0…	intracellular(GO:0005622);integral component of membrane(GO:0016021);extracellular exosome(GO:0070062);glial limiting end-foot(GO:0097451)	0
ENSSSCG00000022357	23617.5	-1.81409	1.61186e-10	6.6128e-09	DOWN	Uncharacterized protein;RPS27A;ortholog	POLYUBIQUITIN-C (PTHR1NA666:SF17NA)	0	structural constituent of ribosome(GO:0003735);poly(A) RNA binding(GO:0044822)	translation(GO:0006412)	extracellular space(GO:0005615);nucleolus(GO:0005730);membrane(GO:0016020);cytosolic small ribosomal subunit(GO:0022627);myelin sheath(GO:0043209);extracellular exosome(GO:0070062)	0
ENSSSCG00000030970	2017.92	-1.63033	1.63217e-10	6.67694e-09	DOWN	Uncharacterized protein;LOC1NANA51648NA;ortholog	CYTOCHROME C OXIDASE SUBUNIT 7B, MITOCHONDRIAL (PTHR16716:SF2)	0	cytochrome-c oxidase activity(GO:0004129)	hydrogen ion transmembrane transport(GO:1902600)	mitochondrion(GO:0005739);mitochondrial respiratory chain(GO:0005746);respiratory chain complex IV(GO:0045277);integral component of membrane(GO:0016021)	0
ENSSSCG00000022705	304.016	1.54557	1.65738e-10	6.7607e-09	UP	Uncharacterized protein;SALL2;ortholog	SAL-LIKE PROTEIN 2 (PTHR23233:SF58)	0	transcription factor activity, sequence-specific DNA binding(GO:0003700);sequence-specific DNA binding(GO:0043565);transcription regulatory region DNA binding(GO:0044212);metal ion binding(GO:0046872)	negative regulation of transcription from RNA polymerase II promoter(GO:0000122);eye development(GO:0001654);transcription from RNA polymerase II promoter(GO:0006366);signal transduction(GO:0007165);multicellular organism development(GO:0007275);neural tube development(GO:0021915)	nucleus(GO:0005634);NuRD complex(GO:0016581)	0
ENSSSCG00000003964	477.295	-1.16765	1.70848e-10	6.94928e-09	DOWN	Peptidyl-prolyl cis-trans isomerase;PPIH;ortholog	PEPTIDYL-PROLYL CIS-TRANS ISOMERASE H (PTHR11NA71:SF358)	0	peptidyl-prolyl cis-trans isomerase activity(GO:0003755);ribonucleoprotein complex binding(GO:0043021)	protein peptidyl-prolyl isomerization(GO:0000413);protein folding(GO:0006457);positive regulation of viral genome replication(GO:0045070)	cytoplasm(GO:0005737);nuclear speck(GO:0016607);U4/U6 x U5 tri-snRNP complex(GO:0046540);U4/U6 snRNP(GO:0071001)	0
ENSSSCG00000003253	5783.03	0.991754	1.7296e-10	6.99534e-09	UP	Uncharacterized protein;LOC1NANA519316;ortholog	MYELOID-ASSOCIATED DIFFERENTIATION MARKER (PTHR17NA68:SF1NA)	0	0	0	integral component of membrane(GO:0016021)	0
ENSSSCG00000026568	239.002	-1.31176	1.72707e-10	6.99534e-09	DOWN	2'-deoxynucleoside 5'-phosphate N-hydrolase 1;LOC1NANA1579NA2;ortholog	2'-DEOXYNUCLEOSIDE 5'-PHOSPHATE N-HYDROLASE 1 (PTHR15364:SF3)	0	protein homodimerization activity(GO:0042803);nucleoside deoxyribosyltransferase activity(GO:0050144);deoxyribonucleoside 5'-monophosphate N-glycosidase activity(GO:0070694)	nucleoside metabolic process(GO:0009116);nucleotide metabolic process(GO:0009117);deoxyribonucleoside monophosphate catabolic process(GO:0009159);epithelial cell differentiation(GO:0030855)	nucleus(GO:0005634);cytoplasm(GO:0005737);extracellular exosome(GO:0070062)	0
ENSSSCG00000002390	76.0891	1.53206	1.74154e-10	7.02371e-09	UP	Uncharacterized protein;ANGEL1;ortholog	PROTEIN ANGEL HOMOLOG 1 (PTHR12121:SF55)	0	eukaryotic initiation factor 4E binding(GO:0008190);protein domain specific binding(GO:0019904)	biological_process(GO:0008150)	nucleus(GO:0005634);endoplasmic reticulum(GO:0005783);cis-Golgi network(GO:0005801);cytosol(GO:0005829);perinuclear region of cytoplasm(GO:0048471)	0
ENSSSCG00000027353	21871	-1.65688	1.81076e-10	7.28231e-09	DOWN	Uncharacterized protein;RPS7;ortholog	4NAS RIBOSOMAL PROTEIN S7 (PTHR11278:SF5)	0	structural constituent of ribosome(GO:0003735)	rRNA processing(GO:0006364);translation(GO:0006412);ribosomal small subunit biogenesis(GO:0042274)	cytosolic small ribosomal subunit(GO:0022627);90S preribosome(GO:0030686);small-subunit processome(GO:0032040)	0
ENSSSCG00000024776	1651.37	-1.94625	1.82256e-10	7.28871e-09	DOWN	Uncharacterized protein;SNRPG;ortholog	SMALL NUCLEAR RIBONUCLEOPROTEIN G-RELATED (PTHR1NA553:SF14)	0	RNA binding(GO:0003723)	spliceosomal snRNP assembly(GO:0000387);mRNA splicing, via spliceosome(GO:0000398)	U5 snRNP(GO:0005682);U1 snRNP(GO:0005685);U2 snRNP(GO:0005686);U4 snRNP(GO:0005687);U12-type spliceosomal complex(GO:0005689);SMN-Sm protein complex(GO:0034719);P granule(GO:0043186);U2-type prespliceosome(GO:0071004);precatalytic spliceosome(GO:0071011);catalytic step 2 spliceosome(GO:0071013);spliceosomal tri-snRNP complex(GO:0097526)	snRNP Assembly;mRNA Splicing;RNA Polymerase II Transcription Termination;SLBP independent Processing of Histone Pre-mRNAs;Processing of Capped Intron-Containing Pre-mRNA;Metabolism of non-coding RNA;Gene Expression;mRNA Splicing - Minor Pathway;Cleavage of Growing Transcript in the Termination Region ;RNA Polymerase II Transcription;Processing of Capped Intronless Pre-mRNA;SLBP Dependent Processi…
ENSSSCG00000027877	33.1296	-3.74846	1.82045e-10	7.28871e-09	DOWN	Toll-like receptor;TLR1NA;ortholog	TOLL-LIKE RECEPTOR 1NA (PTHR24365:SF4NA6)	Toll receptor signaling pathway->Toll-like receptor 1, 2, 3, 4, 5, 6, 7, 8, 9, 10, 11, 12;;	transmembrane signaling receptor activity(GO:0004888)	toll-like receptor signaling pathway(GO:0002224);MyD88-dependent toll-like receptor signaling pathway(GO:0002755);inflammatory response(GO:0006954);toll-like receptor 10 signaling pathway(GO:0034166);innate immune response(GO:0045087);regulation of cytokine secretion(GO:0050707);positive regulation of inflammatory response(GO:0050729)	integral component of plasma membrane(GO:0005887)	Toll-Like Receptors Cascades;Toll Like Receptor 10 (TLR10) Cascade;Innate Immune System;Immune System
ENSSSCG00000021972	995.39	-1.26346	1.88284e-10	7.50874e-09	DOWN	Uncharacterized protein;UBL4A;ortholog	UBIQUITIN-LIKE PROTEIN 4A (PTHR1NA666:SF227)	0	chaperone binding(GO:0051087)	tail-anchored membrane protein insertion into ER membrane(GO:0071816)	nucleus(GO:0005634);membrane(GO:0016020);BAT3 complex(GO:0071818)	0
ENSSSCG00000027611	47.4042	2.62892	1.94482e-10	7.73433e-09	UP	Uncharacterized protein (Fragment);LOC1NANA524114;ortholog	NA	0	zinc ion binding(GO:0008270)	0	0	0
ENSSSCG00000012842	16944.8	-1.67366	2.04248e-10	8.10014e-09	DOWN	NA	NA	NA	NA	NA	NA	NA
ENSSSCG00000013888	25.037	-3.11006	2.06075e-10	8.14993e-09	DOWN	Tyrosine-protein kinase;JAK3;ortholog	TYROSINE-PROTEIN KINASE JAK3 (PTHR24418:SF287)	Interleukin signaling pathway->Jak;;JAK/STAT signaling pathway->Jak;;PDGF signaling pathway->Jak;;;;	non-membrane spanning protein tyrosine kinase activity(GO:0004715);receptor binding(GO:0005102);ATP binding(GO:0005524);protein phosphatase binding(GO:0019903)	transmembrane receptor protein tyrosine kinase signaling pathway(GO:0007169);cell migration(GO:0016477);B cell differentiation(GO:0030183);intracellular signal transduction(GO:0035556);interleukin-4-mediated signaling pathway(GO:0035771);peptidyl-tyrosine autophosphorylation(GO:0038083);positive regulation of T cell proliferation(GO:0042102);T cell homeostasis(GO:0043029);innate immune response(G…	cytoskeleton(GO:0005856);extrinsic component of cytoplasmic side of plasma membrane(GO:0031234);membrane(GO:0016020)	SHC1 events in EGFR signaling;Interleukin-7 signaling;FRS-mediated FGFR4 signaling;Signaling by Type 1 Insulin-like Growth Factor 1 Receptor (IGF1R);Developmental Biology;Fc epsilon receptor (FCERI) signaling;Signaling by Interleukins;IRS-related events triggered by IGF1R;IRS-mediated signalling;FCERI mediated MAPK activation;FRS-mediated FGFR2 signaling;Interleukin-3, 5 and GM-CSF signaling;Immu…
ENSSSCG00000016571	9531.77	-1.49804	2.11931e-10	8.35838e-09	DOWN	Uncharacterized protein (Fragment);unassigned;ortholog	4NAS RIBOSOMAL PROTEIN S2NA (PTHR117NANA:SF13)	0	structural constituent of ribosome(GO:0003735)	translation(GO:0006412)	cytosolic small ribosomal subunit(GO:0022627)	Formation of a pool of free 40S subunits;Gene Expression;Translation initiation complex formation;Metabolism of proteins;Formation of the ternary complex, and subsequently, the 43S complex;Cap-dependent Translation Initiation;Translation;Nonsense-Mediated Decay (NMD);Ribosomal scanning and start codon recognition;Nonsense Mediated Decay (NMD) enhanced by the Exon Junction Complex (EJC);L13a-media…
ENSSSCG00000009372	567.635	-1.20655	2.20605e-10	8.67653e-09	DOWN	Uncharacterized protein;MRPS31;ortholog	28S RIBOSOMAL PROTEIN S31, MITOCHONDRIAL (PTHR13231:SF4)	0	structural constituent of ribosome(GO:0003735);protein domain specific binding(GO:0019904);poly(A) RNA binding(GO:0044822)	0	nucleolus(GO:0005730);mitochondrial small ribosomal subunit(GO:0005763)	Mitochondrial translation elongation;Organelle biogenesis and maintenance;Mitochondrial translation termination;Mitochondrial translation
ENSSSCG00000003775	1231.75	-1.00719	2.26643e-10	8.8895e-09	DOWN	Uncharacterized protein;RABGGTB;ortholog	GERANYLGERANYL TRANSFERASE TYPE-2 SUBUNIT BETA (PTHR11774:SF13)	0	Rab geranylgeranyltransferase activity(GO:0004663)	protein geranylgeranylation(GO:0018344)	Rab-protein geranylgeranyltransferase complex(GO:0005968)	Transcriptional Regulation by TP53;Generic Transcription Pathway;TP53 Regulates Transcription of Cell Death Genes;Gene Expression;TP53 regulates transcription of several additional cell death genes whose specific roles in p53-dependent apoptosis remain uncertain
ENSSSCG00000014135	219.782	-1.10578	2.29751e-10	8.98673e-09	DOWN	Uncharacterized protein;XRCC4;ortholog	DNA REPAIR PROTEIN XRCC4 (PTHR28559:SF2)	0	DNA binding(GO:0003677);protein C-terminus binding(GO:0008022);identical protein binding(GO:0042802)	double-strand break repair via nonhomologous end joining(GO:0006303);DNA recombination(GO:0006310);response to X-ray(GO:0010165);DNA ligation involved in DNA repair(GO:0051103);positive regulation of ligase activity(GO:0051351)	nucleus(GO:0005634);nucleoplasm(GO:0005654);cytosol(GO:0005829);DNA-dependent protein kinase-DNA ligase 4 complex(GO:0005958);DNA ligase IV complex(GO:0032807)	Metabolism of proteins;DNA Double-Strand Break Repair;SUMO E3 ligases SUMOylate target proteins;Nonhomologous End-Joining (NHEJ);DNA Repair;Post-translational protein modification;SUMOylation;SUMOylation of DNA damage response and repair proteins
ENSSSCG00000027602	130.062	-3.23372	2.35891e-10	9.20168e-09	DOWN	Uncharacterized protein;PLBD1;ortholog	PHOSPHOLIPASE B-LIKE 1 (PTHR1237NA:SF17)	0	0	0	0	Acyl chain remodelling of PC;Metabolism of lipids and lipoproteins;Metabolism;Acyl chain remodelling of PI;Glycerophospholipid biosynthesis;Phospholipid metabolism;Hydrolysis of LPC;Acyl chain remodelling of PE
ENSSSCG00000001963	32.9899	3.33308	2.36781e-10	9.21123e-09	UP	Uncharacterized protein (Fragment);EGLN3;ortholog	EGL NINE HOMOLOG 3 (PTHR129NA7:SF18)	Hypoxia response via HIF activation->HIF-1 alpha prolyl hydroxylase 2;;	iron ion binding(GO:0005506);L-ascorbic acid binding(GO:0031418);peptidyl-proline 4-dioxygenase activity(GO:0031545)	response to hypoxia(GO:0001666);apoptotic process(GO:0006915);activation of cysteine-type endopeptidase activity involved in apoptotic process(GO:0006919);peptidyl-proline hydroxylation to 4-hydroxy-L-proline(GO:0018401);regulation of cell proliferation(GO:0042127);oxidation-reduction process(GO:0055114)	nucleus(GO:0005634);cytosol(GO:0005829)	Regulation of Hypoxia-inducible Factor (HIF) by oxygen;Cellular responses to stress;Cellular response to hypoxia;Oxygen-dependent proline hydroxylation of Hypoxia-inducible Factor Alpha
ENSSSCG00000023903	1476.43	-1.66537	2.39334e-10	9.28526e-09	DOWN	ATP synthase subunit e, mitochondrial;ATP5I;ortholog	ATP SYNTHASE SUBUNIT E, MITOCHONDRIAL (PTHR12427:SF2)	0	hydrogen ion transmembrane transporter activity(GO:0015078)	ATP synthesis coupled proton transport(GO:0015986)	mitochondrial proton-transporting ATP synthase complex, coupling factor F(o)(GO:0000276);mitochondrial proton-transporting ATP synthase complex(GO:0005753)	Metabolism;Formation of ATP by chemiosmotic coupling;Respiratory electron transport, ATP synthesis by chemiosmotic coupling, and heat production by uncoupling proteins.;The citric acid (TCA) cycle and respiratory electron transport
ENSSSCG00000000520	653.322	-1.0798	2.45761e-10	9.50877e-09	DOWN	KRR1 small subunit processome component;KRR1;ortholog	KRR1 SMALL SUBUNIT PROCESSOME COMPONENT HOMOLOG (PTHR12581:SF1)	0	poly(A) RNA binding(GO:0044822)	maturation of SSU-rRNA from tricistronic rRNA transcript (SSU-rRNA, 5.8S rRNA, LSU-rRNA)(GO:0000462)	nucleolus(GO:0005730);membrane(GO:0016020);small-subunit processome(GO:0032040);intercellular bridge(GO:0045171)	rRNA processing in the nucleus and cytosol;Major pathway of rRNA processing in the nucleolus and cytosol;rRNA processing;Gene Expression
ENSSSCG00000002559	412.634	-1.57149	2.52695e-10	9.7506e-09	DOWN	Uncharacterized protein;CDCA4;ortholog	CELL DIVISION CYCLE-ASSOCIATED PROTEIN 4 (PTHR16277:SF16)	0	0	0	nucleoplasm(GO:0005654);cytosol(GO:0005829);plasma membrane(GO:0005886)	0
ENSSSCG00000010163	86.582	-2.7527	2.55176e-10	9.81979e-09	DOWN	Uncharacterized protein;KCNK1;ortholog	POTASSIUM CHANNEL SUBFAMILY K MEMBER 1 (PTHR11NANA3:SF223)	0	inward rectifier potassium channel activity(GO:0005242);sodium channel activity(GO:0005272);potassium ion leak channel activity(GO:0022841)	stabilization of membrane potential(GO:0030322);sodium ion transmembrane transport(GO:0035725);regulation of resting membrane potential(GO:0060075);potassium ion transmembrane transport(GO:0071805)	endosome(GO:0005768);integral component of plasma membrane(GO:0005887);intracellular membrane-bounded organelle(GO:0043231);inward rectifier potassium channel complex(GO:1902937)	Potassium Channels;Tandem of pore domain in a weak inwardly rectifying K+ channels (TWIK);Phase 4 - resting membrane potential;Cardiac conduction;Tandem pore domain potassium channels;Muscle contraction;Neuronal System
ENSSSCG00000003885	493.393	-1.11445	2.58233e-10	9.88416e-09	DOWN	UMP-CMP kinase;CMPK1;ortholog	UMP-CMP KINASE (PTHR23359:SF123)	De novo purine biosynthesis->Adenylate kinase;;Salvage pyrimidine ribonucleotides->Cytidylate kinase;;De novo pyrimidine ribonucleotides biosythesis->Uridylate kinase;;;;	cytidylate kinase activity(GO:0004127);nucleoside diphosphate kinase activity(GO:0004550);ATP binding(GO:0005524);uridylate kinase activity(GO:0009041)	nucleoside diphosphate phosphorylation(GO:0006165);'de novo' pyrimidine nucleobase biosynthetic process(GO:0006207);pyrimidine nucleotide biosynthetic process(GO:0006221);nucleoside triphosphate biosynthetic process(GO:0009142)	nucleus(GO:0005634);cytoplasm(GO:0005737)	0
ENSSSCG00000020790	1438.4	-1.38569	2.57653e-10	9.88416e-09	DOWN	Uncharacterized protein;MYEOV2;ortholog	MYELOMA-OVEREXPRESSED GENE 2 PROTEIN (PTHR28562:SF2)	0	0	0	0	0
ENSSSCG00000001973	1295.84	-1.07397	2.6675e-10	1.01829e-08	DOWN	Uncharacterized protein;SCFD1;ortholog	SEC1 FAMILY DOMAIN-CONTAINING PROTEIN 1 (PTHR11679:SF52)	0	0	vesicle docking involved in exocytosis(GO:0006904);response to toxic substance(GO:0009636);regulation of protein transport(GO:0051223);toxin transport(GO:1901998);negative regulation of autophagosome assembly(GO:1902902)	cis-Golgi network(GO:0005801)	Asparagine N-linked glycosylation;Vesicle-mediated transport;Metabolism of proteins;COPII (Coat Protein 2) Mediated Vesicle Transport;ER to Golgi Anterograde Transport;Post-translational protein modification;Membrane Trafficking;Transport to the Golgi and subsequent modification
ENSSSCG00000001934	5804.75	-1.04675	2.6975e-10	1.02699e-08	DOWN	Uncharacterized protein;SEC23A;ortholog	PROTEIN TRANSPORT PROTEIN SEC23A (PTHR11141:SF1NA)	0	zinc ion binding(GO:0008270)	intracellular protein transport(GO:0006886);ER to Golgi vesicle-mediated transport(GO:0006888)	Golgi membrane(GO:0000139);COPII vesicle coat(GO:0030127);perinuclear region of cytoplasm(GO:0048471)	Metabolism of proteins;Cargo concentration in the ER;ER to Golgi Anterograde Transport;COPII (Coat Protein 2) Mediated Vesicle Transport;Membrane Trafficking;Transport to the Golgi and subsequent modification;Adaptive Immune System;Vesicle-mediated transport;Post-translational protein modification;Antigen Presentation: Folding, assembly and peptide loading of class I MHC;Asparagine N-linked glyco…
ENSSSCG00000006366	1050.48	-1.1179	2.72192e-10	1.03242e-08	DOWN	Uncharacterized protein;PFDN2;ortholog	PREFOLDIN SUBUNIT 2 (PTHR133NA3:SF1)	0	protein binding involved in protein folding(GO:0044183);unfolded protein binding(GO:0051082)	protein folding(GO:0006457);positive regulation of cytoskeleton organization(GO:0051495)	nucleus(GO:0005634);cytoplasm(GO:0005737);mitochondrion(GO:0005739);cytosol(GO:0005829);prefoldin complex(GO:0016272);extracellular exosome(GO:0070062)	0
ENSSSCG00000012953	1317.81	-0.889034	2.72621e-10	1.03242e-08	DOWN	Uncharacterized protein;YIF1A;ortholog	PROTEIN YIF1A (PTHR14NA83:SF11)	0	0	ER to Golgi vesicle-mediated transport(GO:0006888)	endoplasmic reticulum membrane(GO:0005789);endoplasmic reticulum-Golgi intermediate compartment(GO:0005793);ER to Golgi transport vesicle(GO:0030134);integral component of Golgi membrane(GO:0030173)	0
ENSSSCG00000016962	106.424	-1.45312	2.79514e-10	1.05572e-08	DOWN	NA	NA	NA	NA	NA	NA	NA
ENSSSCG00000024886	112.632	-1.55619	3.06846e-10	1.1559e-08	DOWN	F-actin-capping protein subunit alpha-2;CAPZA2;ortholog	F-ACTIN-CAPPING PROTEIN SUBUNIT ALPHA-2 (PTHR1NA653:SF11)	0	actin binding(GO:0003779)	barbed-end actin filament capping(GO:0051016)	F-actin capping protein complex(GO:0008290)	Hemostasis;Immune System;Innate Immune System;Factors involved in megakaryocyte development and platelet production;Advanced glycosylation endproduct receptor signaling
ENSSSCG00000010447	232235	0.952187	3.09757e-10	1.16379e-08	UP	Actin alpha 2;ACTA2;ortholog	ACTIN, AORTIC SMOOTH MUSCLE (PTHR11937:SF346)	Nicotinic acetylcholine receptor signaling pathway->Actin;;Inflammation mediated by chemokine and cytokine signaling pathway->F-actin;;Cytoskeletal regulation by Rho GTPase->Actin;;Huntington disease->Actin;;Cadherin signaling pathway->Filamentous F-actin;;Wnt signaling pathway->NFAT Target Genes;;Alzheimer disease-presenilin pathway->actin;;Integrin signalling pathway->Actin;;;;;;;;;	ATP binding(GO:0005524);protein kinase binding(GO:0019901)	regulation of blood pressure(GO:0008217);response to virus(GO:0009615);positive regulation of gene expression(GO:0010628);vascular smooth muscle contraction(GO:0014829);glomerular mesangial cell development(GO:0072144);mesenchyme migration(GO:0090131)	extracellular space(GO:0005615);cytoplasm(GO:0005737);actin cytoskeleton(GO:0015629);lamellipodium(GO:0030027);filopodium(GO:0030175);smooth muscle contractile fiber(GO:0030485);protein complex(GO:0043234);cell body(GO:0044297);extracellular exosome(GO:0070062)	RHO GTPases activate IQGAPs;Clathrin-mediated endocytosis;Signal Transduction;Fcgamma receptor (FCGR) dependent phagocytosis;RHO GTPases Activate Formins;Membrane Trafficking;Gap junction trafficking and regulation;Developmental Biology;Cell junction organization;Adherens junctions interactions;RHO GTPases Activate WASPs and WAVEs;EPHB-mediated forward signaling;Axon guidance;VEGFA-VEGFR2 Pathway…
ENSSSCG00000013002	10521.4	-1.4404	3.14823e-10	1.17972e-08	DOWN	Uncharacterized protein;LOC1NANA738725;ortholog	RIBOSOMAL PROTEIN S3NA, ISOFORM A (PTHR1265NA:SF23)	0	structural constituent of ribosome(GO:0003735)	translation(GO:0006412)	ribosome(GO:0005840)	Cap-dependent Translation Initiation;L13a-mediated translational silencing of Ceruloplasmin expression;Nonsense Mediated Decay (NMD) enhanced by the Exon Junction Complex (EJC);Ribosomal scanning and start codon recognition;Eukaryotic Translation Initiation;Metabolism of proteins;Formation of the ternary complex, and subsequently, the 43S complex;Formation of a pool of free 40S subunits;Activatio…
ENSSSCG00000029741	2010.3	-0.935267	3.1619e-10	1.18174e-08	DOWN	Uncharacterized protein;RALA;ortholog	RAS-RELATED PROTEIN RAL-A (PTHR24NA7NA:SF277)	Ras Pathway->Ral;;	GTPase activity(GO:0003924);GTP binding(GO:0005525);myosin binding(GO:0017022);GDP binding(GO:0019003);ubiquitin protein ligase binding(GO:0031625);Edg-2 lysophosphatidic acid receptor binding(GO:0031755);ATPase binding(GO:0051117)	cytokinesis(GO:0000910);neural tube closure(GO:0001843);Ras protein signal transduction(GO:0007265);regulation of exocytosis(GO:0017157);actin cytoskeleton reorganization(GO:0031532);positive regulation of filopodium assembly(GO:0051491);membrane raft localization(GO:0051665)	plasma membrane(GO:0005886);focal adhesion(GO:0005925);endocytic vesicle(GO:0030139);cleavage furrow(GO:0032154);myelin sheath(GO:0043209);extracellular exosome(GO:0070062)	Translocation of GLUT4 to the plasma membrane;Membrane Trafficking;Vesicle-mediated transport
ENSSSCG00000009848	719.24	-1.58075	3.33028e-10	1.24142e-08	DOWN	Uncharacterized protein (Fragment);LOC1NANA156825;ortholog	6NAS RIBOSOMAL PROTEIN L12 (PTHR11661:SF11)	0	structural constituent of ribosome(GO:0003735);rRNA binding(GO:0019843)	ribosomal large subunit assembly(GO:0000027);translation(GO:0006412)	cytosolic large ribosomal subunit(GO:0022625)	0
ENSSSCG00000016578	7453.75	1.56908	3.4014e-10	1.26463e-08	UP	Uncharacterized protein;FLNC;ortholog	FILAMIN-C (PTHR11915:SF353)	0	ankyrin binding(GO:0030506);actin filament binding(GO:0051015)	muscle fiber development(GO:0048747)	cytosol(GO:0005829);focal adhesion(GO:0005925);sarcolemma(GO:0042383)	Cell-Cell communication;Cell-extracellular matrix interactions;Cell junction organization
ENSSSCG00000023760	166.519	2.89097	3.75674e-10	1.39312e-08	UP	Uncharacterized protein;CLEC14A;ortholog	C-TYPE LECTIN DOMAIN FAMILY 14 MEMBER A (PTHR24NA44:SF337)	0	extracellular matrix protein binding(GO:1990430)	0	external side of plasma membrane(GO:0009897);integral component of membrane(GO:0016021);extracellular matrix(GO:0031012);extracellular exosome(GO:0070062)	0
ENSSSCG00000017676	206.765	1.15585	3.84094e-10	1.42065e-08	UP	Uncharacterized protein;BCAS3;ortholog	BREAST CARCINOMA-AMPLIFIED SEQUENCE 3 (PTHR13268:SF5)	0	chromatin binding(GO:0003682);transcription factor binding(GO:0008134);acetyltransferase activator activity(GO:0010698);histone acetyltransferase binding(GO:0035035);nuclear hormone receptor binding(GO:0035257);histone binding(GO:0042393);beta-tubulin binding(GO:0048487)	Golgi organization(GO:0007030);positive regulation of endothelial cell migration(GO:0010595);vesicle-mediated transport(GO:0016192);microtubule organizing center organization(GO:0031023);negative regulation of GTPase activity(GO:0034260);tube formation(GO:0035148);response to starvation(GO:0042594);positive regulation of transcription from RNA polymerase II promoter(GO:0045944);positive regulatio…	nucleolus(GO:0005730);cytoplasm(GO:0005737);cytoplasmic microtubule(GO:0005881);cell leading edge(GO:0031252);transcriptionally active chromatin(GO:0035327);intermediate filament cytoskeleton(GO:0045111);cell periphery(GO:0071944)	0
ENSSSCG00000012119	108847	-1.18902	4.57843e-10	1.68905e-08	DOWN	Thymosin beta-4;TMSB4;ortholog	SUBFAMILY NOT NAMED (PTHR12NA21:SF16)	0	actin monomer binding(GO:0003785)	actin filament organization(GO:0007015);actin cytoskeleton organization(GO:0030036);sequestering of actin monomers(GO:0042989)	nucleus(GO:0005634);cytoplasm(GO:0005737);filamentous actin(GO:0031941)	Platelet degranulation ;Platelet activation, signaling and aggregation;Hemostasis;Response to elevated platelet cytosolic Ca2+
ENSSSCG00000017012	3044.3	3.19085	4.59142e-10	1.68948e-08	UP	Uncharacterized protein;SLIT3;ortholog	SLIT HOMOLOG 3 PROTEIN (PTHR24373:SF197)	Axon guidance mediated by Slit/Robo->Slit;;	calcium ion binding(GO:0005509);heparin binding(GO:0008201);Roundabout binding(GO:0048495)	negative regulation of cell proliferation(GO:0008285);animal organ morphogenesis(GO:0009887);negative regulation of gene expression(GO:0010629);negative regulation of cell growth(GO:0030308);cellular response to hormone stimulus(GO:0032870);Roundabout signaling pathway(GO:0035385);axon extension involved in axon guidance(GO:0048846);regulation of axonogenesis(GO:0050770);negative chemotaxis(GO:00…	proteinaceous extracellular matrix(GO:0005578);extracellular space(GO:0005615)	0
ENSSSCG00000026340	395.978	1.07822	4.67158e-10	1.71455e-08	UP	Uncharacterized protein;LOC1NANA738329;ortholog	NA	0	0	0	0	0
ENSSSCG00000002511	938.74	1.37296	4.8013e-10	1.75764e-08	UP	Uncharacterized protein;HHIPL1;ortholog	HHIP-LIKE PROTEIN 1 (PTHR19328:SF42)	0	scavenger receptor activity(GO:0005044);oxidoreductase activity, acting on the CH-OH group of donors, quinone or similar compound as acceptor(GO:0016901);quinone binding(GO:0048038)	carbohydrate metabolic process(GO:0005975);receptor-mediated endocytosis(GO:0006898);oxidation-reduction process(GO:0055114)	membrane(GO:0016020)	0
ENSSSCG00000010476	4048.98	0.947943	4.88589e-10	1.78404e-08	UP	Uncharacterized protein;unassigned;ortholog	MYOFERLIN (PTHR12546:SF46)	0	0	myoblast fusion(GO:0007520)	integral component of membrane(GO:0016021)	0
ENSSSCG00000014369	310.554	-1.57393	4.94851e-10	1.80229e-08	DOWN	Monocyte differentiation antigen CD14;CD14;ortholog	MONOCYTE DIFFERENTIATION ANTIGEN CD14 (PTHR1NA63NA:SF4)	Toll receptor signaling pathway->CD14;;	lipopolysaccharide binding(GO:0001530);lipoteichoic acid binding(GO:0070891)	receptor-mediated endocytosis(GO:0006898);inflammatory response(GO:0006954);lipopolysaccharide-mediated signaling pathway(GO:0031663);positive regulation of type I interferon production(GO:0032481);positive regulation of interferon-gamma production(GO:0032729);positive regulation of tumor necrosis factor production(GO:0032760);toll-like receptor 4 signaling pathway(GO:0034142);innate immune respo…	extracellular space(GO:0005615);Golgi apparatus(GO:0005794);anchored component of external side of plasma membrane(GO:0031362);membrane raft(GO:0045121);lipopolysaccharide receptor complex(GO:0046696);extracellular exosome(GO:0070062)	Activated TLR4 signalling;MyD88-independent TLR3/TLR4 cascade ;Toll Like Receptor 3 (TLR3) Cascade;Innate Immune System;Immune System;Toll-Like Receptors Cascades;Regulation of TLR by endogenous ligand;Toll Like Receptor 4 (TLR4) Cascade;Transfer of LPS from LBP carrier to CD14
ENSSSCG00000006177	847.185	-0.86757	4.96996e-10	1.8055e-08	DOWN	Uncharacterized protein;UBE2W;ortholog	UBIQUITIN-CONJUGATING ENZYME E2 W (PTHR24NA67:SF173)	0	ubiquitin protein ligase binding(GO:0031625);ubiquitin protein ligase activity(GO:0061630)	protein polyubiquitination(GO:0000209);proteasome-mediated ubiquitin-dependent protein catabolic process(GO:0043161)	nucleus(GO:0005634);cytoplasm(GO:0005737)	0
ENSSSCG00000028481	870.86	1.64349	5.04264e-10	1.82725e-08	UP	Uncharacterized protein;CALCOCO1;ortholog	CALCIUM-BINDING AND COILED-COIL DOMAIN-CONTAINING PROTEIN 1 (PTHR31915:SF12)	0	core promoter binding(GO:0001047);chromatin binding(GO:0003682);beta-catenin binding(GO:0008013);protein C-terminus binding(GO:0008022);ligand-dependent nuclear receptor transcription coactivator activity(GO:0030374);sequence-specific DNA binding(GO:0043565);armadillo repeat domain binding(GO:0070016)	transcription, DNA-templated(GO:0006351);intracellular steroid hormone receptor signaling pathway(GO:0030518);positive regulation of transcription from RNA polymerase II promoter(GO:0045944)	nuclear chromatin(GO:0000790);cytosol(GO:0005829)	0
ENSSSCG00000016211	1115.28	0.839429	5.43093e-10	1.96297e-08	UP	Uncharacterized protein;ATG9A;ortholog	AUTOPHAGY-RELATED PROTEIN 9A (PTHR13NA38:SF17)	0	0	autophagosome assembly(GO:0000045);mitophagy(GO:0000422);protein localization to pre-autophagosomal structure(GO:0034497);piecemeal microautophagy of nucleus(GO:0034727);late nucleophagy(GO:0044805)	pre-autophagosomal structure(GO:0000407);late endosome(GO:0005770);autophagosome(GO:0005776);trans-Golgi network(GO:0005802);integral component of membrane(GO:0016021);recycling endosome(GO:0055037)	Macroautophagy;Cellular responses to stress
ENSSSCG00000005234	269.91	1.61291	5.52938e-10	1.99351e-08	UP	NA	NA	NA	NA	NA	NA	NA
ENSSSCG00000001787	104.421	1.575	5.7109e-10	2.05377e-08	UP	Uncharacterized protein;IL16;ortholog	PRO-INTERLEUKIN-16 (PTHR11324:SF22)	Interleukin signaling pathway->Interleukin;;	cytokine activity(GO:0005125)	0	0	Cytokine Signaling in Immune system;Signaling by Interleukins;Immune System
ENSSSCG00000009909	4521.75	-1.25554	5.78686e-10	2.07585e-08	DOWN	Cytochrome c oxidase subunit 6A, mitochondrial;COX6A1;ortholog	CYTOCHROME C OXIDASE SUBUNIT 6A1, MITOCHONDRIAL (PTHR115NA4:SF12)	0	enzyme regulator activity(GO:0030234);cytochrome-c oxidase activity(GO:0004129)	mitochondrial electron transport, cytochrome c to oxygen(GO:0006123);aerobic respiration(GO:0009060);regulation of catalytic activity(GO:0050790);hydrogen ion transmembrane transport(GO:1902600)	mitochondrial respiratory chain complex IV(GO:0005751)	0
ENSSSCG00000004575	8011.54	-1.71872	6.00261e-10	2.14785e-08	DOWN	NA	NA	NA	NA	NA	NA	NA
ENSSSCG00000000895	1422.08	-1.79031	6.0547e-10	2.15032e-08	DOWN	Small nuclear ribonucleoprotein F;SNRPF;ortholog	SMALL NUCLEAR RIBONUCLEOPROTEIN F (PTHR11NA21:SF7)	0	RNA binding(GO:0003723)	spliceosomal snRNP assembly(GO:0000387);mRNA splicing, via spliceosome(GO:0000398)	U7 snRNP(GO:0005683);U1 snRNP(GO:0005685);U4 snRNP(GO:0005687);U12-type spliceosomal complex(GO:0005689);small nucleolar ribonucleoprotein complex(GO:0005732);cytosol(GO:0005829);methylosome(GO:0034709);pICln-Sm protein complex(GO:0034715);SMN-Sm protein complex(GO:0034719);catalytic step 2 spliceosome(GO:0071013)	Processing of Capped Intronless Pre-mRNA;SLBP Dependent Processing of Replication-Dependent Histone Pre-mRNAs;SLBP independent Processing of Histone Pre-mRNAs;RNA Polymerase II Transcription Termination;snRNP Assembly;Processing of Capped Intron-Containing Pre-mRNA;RNA Polymerase II Transcription;mRNA Splicing - Major Pathway;Cleavage of Growing Transcript in the Termination Region ;Metabolism of…
ENSSSCG00000003396	920.359	1.18913	6.03365e-10	2.15032e-08	UP	Uncharacterized protein;CLSTN1;ortholog	CALSYNTENIN-1 (PTHR14139:SF1NA)	0	calcium ion binding(GO:0005509)	homophilic cell adhesion via plasma membrane adhesion molecules(GO:0007156)	integral component of membrane(GO:0016021)	0
ENSSSCG00000023784	2609.64	1.53406	6.04013e-10	2.15032e-08	UP	Uncharacterized protein;SEMA3C;ortholog	SEMAPHORIN-3C (PTHR11NA36:SF117)	0	semaphorin receptor binding(GO:0030215);neuropilin binding(GO:0038191);chemorepellent activity(GO:0045499)	neural crest cell migration(GO:0001755);positive regulation of cell migration(GO:0030335);negative regulation of axon extension involved in axon guidance(GO:0048843);negative chemotaxis(GO:0050919);semaphorin-plexin signaling pathway(GO:0071526)	extracellular space(GO:0005615)	0
ENSSSCG00000005689	1439.15	1.06668	6.11045e-10	2.15938e-08	UP	Uncharacterized protein (Fragment);FNBP1;ortholog	FORMIN-BINDING PROTEIN 1 (PTHR1NA663:SF3NA8)	0	ARF guanyl-nucleotide exchange factor activity(GO:0005086);identical protein binding(GO:0042802)	endocytosis(GO:0006897);vesicle-mediated transport(GO:0016192);positive regulation of GTPase activity(GO:0043547)	trans-Golgi network(GO:0005802)	Membrane Trafficking;Vesicle-mediated transport;Clathrin-mediated endocytosis
ENSSSCG00000013392	4375.66	-1.08682	6.10542e-10	2.15938e-08	DOWN	NA	NA	NA	NA	NA	NA	NA
ENSSSCG00000017639	1494.38	-1.3728	6.2153e-10	2.19101e-08	DOWN	Transcription elongation factor SPT4;SUPT4H1;ortholog	TRANSCRIPTION ELONGATION FACTOR SPT4 (PTHR12882:SF2)	0	RNA polymerase II core binding(GO:0000993);transcription factor activity, sequence-specific DNA binding(GO:0003700);single-stranded RNA binding(GO:0003727);zinc ion binding(GO:0008270);protein heterodimerization activity(GO:0046982)	chromatin organization(GO:0006325);transcription elongation from RNA polymerase II promoter(GO:0006368);mRNA processing(GO:0006397);positive regulation of DNA-templated transcription, elongation(GO:0032786);regulation of transcription elongation from RNA polymerase II promoter(GO:0034243);negative regulation of transcription elongation from RNA polymerase II promoter(GO:0034244);positive regulati…	DSIF complex(GO:0032044)	RNA Polymerase II Transcription;Transcriptional Regulation by TP53;RNA Polymerase II Pre-transcription Events;RNA Polymerase II Transcription Elongation;Formation of RNA Pol II elongation complex ;Gene Expression;TP53 Regulates Transcription of DNA Repair Genes;Generic Transcription Pathway;Formation of the Early Elongation Complex
ENSSSCG00000016893	1093.24	-1.39768	6.32261e-10	2.22335e-08	DOWN	Uncharacterized protein;NDUFS4;ortholog	NADH DEHYDROGENASE [UBIQUINONE] IRON-SULFUR PROTEIN 4, MITOCHONDRIAL (PTHR12219:SF19)	0	NADH dehydrogenase (ubiquinone) activity(GO:0008137);oxidoreductase activity, acting on NAD(P)H(GO:0016651)	electron transport chain(GO:0022900)	mitochondrial respiratory chain complex I(GO:0005747)	Complex I biogenesis;The citric acid (TCA) cycle and respiratory electron transport;Respiratory electron transport, ATP synthesis by chemiosmotic coupling, and heat production by uncoupling proteins.;Respiratory electron transport;Metabolism
ENSSSCG00000005486	805.319	2.88751	6.48841e-10	2.27605e-08	UP	Kinesin-like protein;KIF12;ortholog	KINESIN-LIKE PROTEIN KIF12 (PTHR24115:SF68NA)	0	microtubule motor activity(GO:0003777);ATP binding(GO:0005524);microtubule binding(GO:0008017);ATPase activity(GO:0016887)	microtubule-based movement(GO:0007018)	microtubule organizing center(GO:0005815);kinesin complex(GO:0005871);microtubule(GO:0005874)	0
ENSSSCG00000010953	867.406	-1.26283	6.71502e-10	2.34976e-08	DOWN	Uncharacterized protein (Fragment);ISCA1;ortholog	IRON-SULFUR CLUSTER ASSEMBLY 1 HOMOLOG, MITOCHONDRIAL (PTHR1NANA72:SF58)	0	structural molecule activity(GO:0005198);ferrous iron binding(GO:0008198);2 iron, 2 sulfur cluster binding(GO:0051537);4 iron, 4 sulfur cluster binding(GO:0051539)	sulfur compound metabolic process(GO:0006790);iron-sulfur cluster assembly(GO:0016226);protein maturation by iron-sulfur cluster transfer(GO:0097428)	mitochondrial matrix(GO:0005759)	0
ENSSSCG00000030325	3064.09	-1.49939	6.73308e-10	2.35032e-08	DOWN	C1q and tumor necrosis factor-like protein 6 protein;C1QTNF6;ortholog	COMPLEMENT C1Q TUMOR NECROSIS FACTOR-RELATED PROTEIN 6 (PTHR22923:SF69)	0	identical protein binding(GO:0042802)	protein heterotrimerization(GO:0070208)	collagen trimer(GO:0005581);extracellular space(GO:0005615)	0
ENSSSCG00000012365	23171.5	0.787689	7.03693e-10	2.4504e-08	UP	NA	NA	NA	NA	NA	NA	NA
ENSSSCG00000013773	304.605	2.12019	7.10533e-10	2.46819e-08	UP	Uncharacterized protein;ADGRL1;ortholog	LATROPHILIN-1 (PTHR12NA11:SF412)	0	G-protein coupled receptor activity(GO:0004930);carbohydrate binding(GO:0030246)	cell surface receptor signaling pathway(GO:0007166);G-protein coupled receptor signaling pathway(GO:0007186);positive regulation of synapse assembly(GO:0051965)	integral component of membrane(GO:0016021)	0
ENSSSCG00000003809	880.959	0.754428	7.30319e-10	2.53077e-08	UP	Uncharacterized protein;JAK1;ortholog	NA	0	0	0	cytoskeleton(GO:0005856)	SHC1 events in EGFR signaling;Interleukin-7 signaling;Signaling by Type 1 Insulin-like Growth Factor 1 Receptor (IGF1R);Fc epsilon receptor (FCERI) signaling;ISG15 antiviral mechanism;IRS-related events triggered by IGF1R;IRS-mediated signalling;Immune System;MAPK family signaling cascades;Signaling by EGFR;Interleukin-2 signaling;Interleukin-6 family signaling;Prolonged ERK activation events;NGF…
ENSSSCG00000006688	158.111	1.6397	7.64832e-10	2.64284e-08	UP	Uncharacterized protein;ANKRD35;ortholog	ANKYRIN REPEAT DOMAIN-CONTAINING PROTEIN 35 (PTHR24161:SF35)	0	0	0	0	0
ENSSSCG00000021442	1290.08	-1.21417	7.67134e-10	2.64284e-08	DOWN	Uncharacterized protein;FCF1;ortholog	RRNA-PROCESSING PROTEIN FCF1 HOMOLOG (PTHR12416:SF6)	0	poly(A) RNA binding(GO:0044822)	endonucleolytic cleavage in ITS1 to separate SSU-rRNA from 5.8S rRNA and LSU-rRNA from tricistronic rRNA transcript (SSU-rRNA, 5.8S rRNA, LSU-rRNA)(GO:0000447);maturation of SSU-rRNA from tricistronic rRNA transcript (SSU-rRNA, 5.8S rRNA, LSU-rRNA)(GO:0000462);endonucleolytic cleavage in 5'-ETS of tricistronic rRNA transcript (SSU-rRNA, 5.8S rRNA, LSU-rRNA)(GO:0000480)	nucleolus(GO:0005730);small-subunit processome(GO:0032040)	rRNA processing in the nucleus and cytosol;Gene Expression;Major pathway of rRNA processing in the nucleolus and cytosol;rRNA processing
ENSSSCG00000023820	1429.9	0.729346	7.68214e-10	2.64284e-08	UP	Uncharacterized protein;LOC1NANA739821;ortholog	ZINC FINGER MIZ DOMAIN-CONTAINING PROTEIN 2 (PTHR1NA782:SF53)	0	zinc ion binding(GO:0008270)	0	0	0
ENSSSCG00000001697	1539.21	1.29532	7.73433e-10	2.6544e-08	UP	Uncharacterized protein;TMEM63B;ortholog	CSC1-LIKE PROTEIN 2 (PTHR13NA18:SF75)	0	nucleotide binding(GO:0000166)	0	plasma membrane(GO:0005886);actin cytoskeleton(GO:0015629);integral component of membrane(GO:0016021)	0
ENSSSCG00000012808	120.266	-2.31599	7.77582e-10	2.66224e-08	DOWN	Chloride intracellular channel protein;CLIC2;ortholog	CHLORIDE INTRACELLULAR CHANNEL PROTEIN 2 (PTHR1126NA:SF4NA9)	0	glutathione peroxidase activity(GO:0004602);voltage-gated ion channel activity(GO:0005244);chloride channel activity(GO:0005254);glutathione transferase activity(GO:0004364)	regulation of release of sequestered calcium ion into cytosol by sarcoplasmic reticulum(GO:0010880);positive regulation of binding(GO:0051099);negative regulation of ryanodine-sensitive calcium-release channel activity(GO:0060315);cellular oxidant detoxification(GO:0098869);chloride transmembrane transport(GO:1902476);glutathione metabolic process(GO:0006749)	nucleus(GO:0005634);cytoplasm(GO:0005737);chloride channel complex(GO:0034707)	Transmembrane transport of small molecules;Ion homeostasis;Stimuli-sensing channels;Ion channel transport;Muscle contraction;Cardiac conduction
ENSSSCG00000016684	1280.16	1.33813	7.83877e-10	2.67737e-08	UP	Uncharacterized protein (Fragment);SCRN1;ortholog	SECERNIN-1 (PTHR12994:SF22)	0	dipeptidase activity(GO:0016805)	proteolysis(GO:0006508);exocytosis(GO:0006887)	nuclear membrane(GO:0031965)	0
ENSSSCG00000009844	145.305	1.98829	7.86674e-10	2.68051e-08	UP	Uncharacterized protein;HSPB8;ortholog	HEAT SHOCK PROTEIN BETA-8 (PTHR11527:SF2NA4)	0	identical protein binding(GO:0042802)	0	nucleus(GO:0005634);cytosol(GO:0005829)	HSF1-dependent transactivation;Cellular responses to stress;Cellular response to heat stress
ENSSSCG00000011644	456.23	-1.421	7.91708e-10	2.69124e-08	DOWN	Uncharacterized protein;ANAPC13;ortholog	ANAPHASE-PROMOTING COMPLEX SUBUNIT 13 (PTHR28672:SF2)	0	0	protein K11-linked ubiquitination(GO:0070979)	anaphase-promoting complex(GO:0005680)	0
ENSSSCG00000003965	18.2504	2.73234	8.38512e-10	2.84357e-08	UP	Uncharacterized protein;CCDC3NA;ortholog	COILED-COIL DOMAIN-CONTAINING PROTEIN 3NA (PTHR34479:SF4)	0	0	0	extracellular exosome(GO:0070062)	0
ENSSSCG00000016017	4996.96	-0.9564	9.01265e-10	3.04914e-08	DOWN	Uncharacterized protein (Fragment);DNAJC1NA;ortholog	DNAJ HOMOLOG SUBFAMILY C MEMBER 1NA (PTHR24NA78:SF4NA7)	0	ATPase activator activity(GO:0001671);protein disulfide oxidoreductase activity(GO:0015035);oxidoreductase activity, acting on a sulfur group of donors, disulfide as acceptor(GO:0016671);Hsp70 protein binding(GO:0030544);chaperone binding(GO:0051087);ATPase binding(GO:0051117);misfolded protein binding(GO:0051787)	negative regulation of protein phosphorylation(GO:0001933);ER-associated ubiquitin-dependent protein catabolic process(GO:0030433);positive regulation of ATPase activity(GO:0032781);protein folding in endoplasmic reticulum(GO:0034975);cell redox homeostasis(GO:0045454);oxidation-reduction process(GO:0055114);intrinsic apoptotic signaling pathway in response to endoplasmic reticulum stress(GO:0070…	endoplasmic reticulum lumen(GO:0005788);membrane(GO:0016020);endoplasmic reticulum chaperone complex(GO:0034663)	0
ENSSSCG00000016002	102.255	1.14912	9.14216e-10	3.08564e-08	UP	Uncharacterized protein;CCDC141;ortholog	COILED-COIL DOMAIN-CONTAINING PROTEIN 141 (PTHR1NA489:SF8NA6)	0	0	cerebral cortex radially oriented cell migration(GO:0021799);centrosome localization(GO:0051642)	cytoplasm(GO:0005737);centrosome(GO:0005813)	0
ENSSSCG00000016078	4506.39	-1.61689	9.33494e-10	3.14328e-08	DOWN	Uncharacterized protein;HSPE1;ortholog	1NA KDA HEAT SHOCK PROTEIN, MITOCHONDRIAL (PTHR1NA772:SF21)	0	ATP binding(GO:0005524);poly(A) RNA binding(GO:0044822);metal ion binding(GO:0046872);unfolded protein binding(GO:0051082);chaperone binding(GO:0051087)	osteoblast differentiation(GO:0001649);response to unfolded protein(GO:0006986);chaperone mediated protein folding requiring cofactor(GO:0051085)	mitochondrial matrix(GO:0005759);membrane(GO:0016020);extracellular exosome(GO:0070062)	0
ENSSSCG00000010328	17037.9	-1.73354	9.38277e-10	3.15195e-08	DOWN	4NAS ribosomal protein S24;RPS24;ortholog	4NAS RIBOSOMAL PROTEIN S24 (PTHR1NA496:SF6)	0	nucleotide binding(GO:0000166);structural constituent of ribosome(GO:0003735)	maturation of SSU-rRNA from tricistronic rRNA transcript (SSU-rRNA, 5.8S rRNA, LSU-rRNA)(GO:0000462);translation(GO:0006412)	cytosolic small ribosomal subunit(GO:0022627);ribosome(GO:0005840)	0
ENSSSCG00000010292	8488.21	-0.843091	9.48726e-10	3.17957e-08	DOWN	Procollagen-proline 2-oxoglutarate-4-dioxygenase;P4HA1;ortholog	PROLYL 4-HYDROXYLASE SUBUNIT ALPHA-1 (PTHR1NA869:SF1NA4)	0	procollagen-proline 4-dioxygenase activity(GO:0004656);iron ion binding(GO:0005506);oxidoreductase activity, acting on single donors with incorporation of molecular oxygen, incorporation of two atoms of oxygen(GO:0016702);L-ascorbic acid binding(GO:0031418)	peptidyl-proline hydroxylation to 4-hydroxy-L-proline(GO:0018401);collagen fibril organization(GO:0030199);oxidation-reduction process(GO:0055114)	collagen trimer(GO:0005581);mitochondrion(GO:0005739);membrane(GO:0016020);procollagen-proline 4-dioxygenase complex(GO:0016222)	0
ENSSSCG00000007758	15.6747	-3.45384	9.51459e-10	3.18126e-08	DOWN	Uncharacterized protein;LOC1NANA522NA11;ortholog	APOPTOSIS-ASSOCIATED SPECK-LIKE PROTEIN CONTAINING A CARD (PTHR1NA454:SF169)	0	protein dimerization activity(GO:0046983);cysteine-type endopeptidase activity involved in apoptotic process(GO:0097153)	activation of innate immune response(GO:0002218);positive regulation of defense response to virus by host(GO:0002230);myeloid dendritic cell activation involved in immune response(GO:0002277);positive regulation of antigen processing and presentation of peptide antigen via MHC class II(GO:0002588);apoptotic process(GO:0006915);activation of cysteine-type endopeptidase activity involved in apoptot…	extracellular region(GO:0005576);nucleus(GO:0005634);cytoplasm(GO:0005737);cytosol(GO:0005829)	Nucleotide-binding domain, leucine rich repeat containing receptor (NLR) signaling pathways;Inflammasomes;CLEC7A/inflammasome pathway;CLEC7A (Dectin-1) signaling;C-type lectin receptors (CLRs);The NLRP3 inflammasome;Immune System;Innate Immune System
ENSSSCG00000017811	108.895	-2.48757	9.84337e-10	3.2835e-08	DOWN	Uncharacterized protein;LOC1NANA523NA2NA;ortholog	CYTOCHROME C (PTHR11961:SF2NA)	Apoptosis signaling pathway->Cytochrome C;;ATP synthesis->cytochrome c;;;	electron carrier activity(GO:0009055);heme binding(GO:0020037);metal ion binding(GO:0046872)	mitochondrial electron transport, ubiquinol to cytochrome c(GO:0006122);mitochondrial electron transport, cytochrome c to oxygen(GO:0006123);positive regulation of cysteine-type endopeptidase activity involved in apoptotic process(GO:0043280)	mitochondrial intermembrane space(GO:0005758);respiratory chain(GO:0070469)	The citric acid (TCA) cycle and respiratory electron transport;Mitochondrial biogenesis;Release of apoptotic factors from the mitochondria;Cytochrome c-mediated apoptotic response;Detoxification of Reactive Oxygen Species;Respiratory electron transport, ATP synthesis by chemiosmotic coupling, and heat production by uncoupling proteins.;Metabolism;Programmed Cell Death;Respiratory electron transpo…
ENSSSCG00000004799	266.837	-0.845126	9.98458e-10	3.31511e-08	DOWN	Uncharacterized protein;ZNF77NA;ortholog	ZINC FINGER PROTEIN 77NA (PTHR1NANA32:SF253)	0	RNA polymerase II transcription factor activity, sequence-specific DNA binding(GO:0000981);nucleic acid binding(GO:0003676);metal ion binding(GO:0046872)	transcription, DNA-templated(GO:0006351);regulation of transcription from RNA polymerase II promoter(GO:0006357)	nucleus(GO:0005634)	0
ENSSSCG00000026204	132.571	-1.12278	9.97605e-10	3.31511e-08	DOWN	Uncharacterized protein;SDHAF4;ortholog	SUCCINATE DEHYDROGENASE ASSEMBLY FACTOR 4, MITOCHONDRIAL (PTHR28524:SF4)	0	0	innate immune response(GO:0045087)	mitochondrion(GO:0005739)	0
ENSSSCG00000005384	3222.29	-1.80705	1.0046e-09	3.32776e-08	DOWN	Uncharacterized protein;SEC61B;ortholog	PROTEIN TRANSPORT PROTEIN SEC61 SUBUNIT BETA (PTHR135NA9:SF7)	0	ARF guanyl-nucleotide exchange factor activity(GO:0005086);poly(A) RNA binding(GO:0044822);epidermal growth factor binding(GO:0048408);P-P-bond-hydrolysis-driven protein transmembrane transporter activity(GO:0015450)	protein import into nucleus, translocation(GO:0000060);SRP-dependent cotranslational protein targeting to membrane, translocation(GO:0006616);ER-associated ubiquitin-dependent protein catabolic process(GO:0030433);retrograde protein transport, ER to cytosol(GO:0030970);posttranslational protein targeting to membrane, translocation(GO:0031204);positive regulation of GTPase activity(GO:0043547)	Sec61 translocon complex(GO:0005784);integral component of membrane(GO:0016021);endoplasmic reticulum Sec complex(GO:0031205)	Metabolism of proteins;Unfolded Protein Response (UPR);IRE1alpha activates chaperones;XBP1(S) activates chaperone genes
ENSSSCG00000024813	489.413	0.739911	1.02005e-09	3.37112e-08	UP	Uncharacterized protein;MAP3K3;ortholog	MITOGEN-ACTIVATED PROTEIN KINASE KINASE KINASE 3 (PTHR24361:SF482)	EGF receptor signaling pathway->Mitogen-activated protein kinase kinase kinase;;Gonadotropin-releasing hormone receptor pathway->MAP3Ks;;FGF signaling pathway->Mitogen-activated protein kinase kinase kinase;;B cell activation->Mitogen-activated protein kinase kinase kinase;;Integrin signalling pathway->Extracellular signal-regulated kinase;;;;;;	signal transducer, downstream of receptor, with serine/threonine kinase activity(GO:0004702);ATP binding(GO:0005524);protein kinase activity(GO:0004672)	blood vessel development(GO:0001568);signal transduction by protein phosphorylation(GO:0023014);intracellular signal transduction(GO:0035556);positive regulation of I-kappaB kinase/NF-kappaB signaling(GO:0043123);protein autophosphorylation(GO:0046777);positive regulation of p38MAPK cascade(GO:1900745);protein phosphorylation(GO:0006468)	cytoplasm(GO:0005737)	Cytokine Signaling in Immune system;Interleukin-1 signaling;Signaling by Interleukins;Immune System
ENSSSCG00000012366	728.238	0.972757	1.02616e-09	3.38348e-08	UP	Uncharacterized protein;LAS1L;ortholog	RIBOSOMAL BIOGENESIS PROTEIN LAS1L (PTHR15NANA2:SF1)	0	poly(A) RNA binding(GO:0044822)	maturation of 5.8S rRNA(GO:0000460);maturation of LSU-rRNA(GO:0000470);endonucleolytic cleavage involved in rRNA processing(GO:0000478);chromatin organization(GO:0006325)	membrane(GO:0016020);preribosome, large subunit precursor(GO:0030687);MLL1 complex(GO:0071339)	Major pathway of rRNA processing in the nucleolus and cytosol;rRNA processing in the nucleus and cytosol;Gene Expression;rRNA processing
ENSSSCG00000015783	965.622	-1.43607	1.04899e-09	3.45081e-08	DOWN	NA	NA	NA	NA	NA	NA	NA
ENSSSCG00000009361	1653.83	3.76967	1.10151e-09	3.61524e-08	UP	Uncharacterized protein;POSTN;ortholog	PERIOSTIN (PTHR1NA9NANA:SF97)	0	heparin binding(GO:0008201);metal ion binding(GO:0046872);cell adhesion molecule binding(GO:0050839)	cell adhesion(GO:0007155);regulation of Notch signaling pathway(GO:0008593);tissue development(GO:0009888);extracellular matrix organization(GO:0030198);cellular response to vitamin K(GO:0071307)	proteinaceous extracellular matrix(GO:0005578);extracellular space(GO:0005615);trans-Golgi network(GO:0005802)	0
ENSSSCG00000002050	3781.78	-1.5406	1.12849e-09	3.69528e-08	DOWN	Dolichyl-diphosphooligosaccharide--protein glycosyltransferase subunit DAD1;DAD1;ortholog	DOLICHYL-DIPHOSPHOOLIGOSACCHARIDE--PROTEIN GLYCOSYLTRANSFERASE SUBUNIT DAD1 (PTHR1NA7NA5:SF1)	0	dolichyl-diphosphooligosaccharide-protein glycotransferase activity(GO:0004579);oligosaccharyl transferase activity(GO:0004576)	blastocyst development(GO:0001824);protein glycosylation(GO:0006486);protein N-linked glycosylation(GO:0006487);apoptotic process(GO:0006915);negative regulation of apoptotic process(GO:0043066)	oligosaccharyltransferase complex(GO:0008250);integral component of membrane(GO:0016021);extracellular exosome(GO:0070062)	0
ENSSSCG00000017065	342.266	-1.25384	1.14561e-09	3.74275e-08	DOWN	Uncharacterized protein;LOC1NANA739413;ortholog	39S RIBOSOMAL PROTEIN L22, MITOCHONDRIAL (PTHR135NA1:SF6)	0	structural constituent of ribosome(GO:0003735)	translation(GO:0006412)	mitochondrial large ribosomal subunit(GO:0005762)	Mitochondrial translation elongation;Mitochondrial translation termination;Mitochondrial translation;Organelle biogenesis and maintenance
ENSSSCG00000011856	2442.88	-1.91564	1.16328e-09	3.7918e-08	DOWN	Uncharacterized protein;RPL35A;ortholog	SUBFAMILY NOT NAMED (PTHR1NA9NA2:SF6)	0	0	0	0	0
ENSSSCG00000025774	250.547	-1.11147	1.18386e-09	3.85009e-08	DOWN	Uncharacterized protein;STRADB;ortholog	NA	0	0	0	0	IGF1R signaling cascade;Energy dependent regulation of mTOR by LKB1-AMPK;Signal Transduction;PKB-mediated events;Signaling by Type 1 Insulin-like Growth Factor 1 Receptor (IGF1R);Insulin receptor signalling cascade;IRS-related events triggered by IGF1R;Signaling by Insulin receptor;mTOR signalling;PI3K Cascade;IRS-mediated signalling
ENSSSCG00000014289	2328.49	-1.45148	1.19301e-09	3.87105e-08	DOWN	Uncharacterized protein;UQCRQ;ortholog	CYTOCHROME B-C1 COMPLEX SUBUNIT 8 (PTHR12119:SF4)	0	ubiquinol-cytochrome-c reductase activity(GO:0008121)	mitochondrial electron transport, ubiquinol to cytochrome c(GO:0006122);subthalamus development(GO:0021539);pons development(GO:0021548);cerebellar Purkinje cell layer development(GO:0021680);hippocampus development(GO:0021766);thalamus development(GO:0021794);hypothalamus development(GO:0021854);pyramidal neuron development(GO:0021860);midbrain development(GO:0030901);hydrogen ion transmembrane …	mitochondrial respiratory chain complex III(GO:0005750)	Respiratory electron transport, ATP synthesis by chemiosmotic coupling, and heat production by uncoupling proteins.;Respiratory electron transport;The citric acid (TCA) cycle and respiratory electron transport;Metabolism
ENSSSCG00000003591	1566.33	0.912508	1.19933e-09	3.88273e-08	UP	Uncharacterized protein;unassigned;ortholog	PUMILIO HOMOLOG 1 (PTHR12537:SF1NA3)	0	RNA binding(GO:0003723)	0	0	0
ENSSSCG00000005432	2734.06	-2.19957	1.2045e-09	3.88607e-08	DOWN	NA	NA	NA	NA	NA	NA	NA
ENSSSCG00000022236	1075.84	-2.79486	1.20581e-09	3.88607e-08	DOWN	Secreted folate binding protein;FOLR1;ortholog	SUBFAMILY NOT NAMED (PTHR1NA517:SF23)	0	folic acid binding(GO:0005542);folic acid transporter activity(GO:0008517)	folic acid transport(GO:0015884)	0	Vesicle-mediated transport;ER to Golgi Anterograde Transport;Cargo concentration in the ER;COPI-mediated anterograde transport;Membrane Trafficking;Transport to the Golgi and subsequent modification;Metabolism of proteins;COPII (Coat Protein 2) Mediated Vesicle Transport;Asparagine N-linked glycosylation;Post-translational protein modification
ENSSSCG00000024536	307.952	0.683944	1.25019e-09	4.02004e-08	UP	Uncharacterized protein;RUNDC1;ortholog	RUN DOMAIN-CONTAINING PROTEIN 1 (PTHR22957:SF374)	0	GTPase activator activity(GO:0005096);Rab GTPase binding(GO:0017137)	intracellular protein transport(GO:0006886);regulation of vesicle fusion(GO:0031338);activation of GTPase activity(GO:0090630)	intracellular(GO:0005622);endomembrane system(GO:0012505)	0
ENSSSCG00000002337	626.642	1.1907	1.26125e-09	4.04649e-08	UP	Uncharacterized protein;ZFYVE1;ortholog	ZINC FINGER FYVE DOMAIN-CONTAINING PROTEIN 1 (PTHR22835:SF381)	0	1-phosphatidylinositol binding(GO:0005545);phosphatidylinositol-3,4,5-trisphosphate binding(GO:0005547);phosphatidylinositol-3,4-bisphosphate binding(GO:0043325);metal ion binding(GO:0046872)	cellular response to starvation(GO:0009267);negative regulation of phosphatase activity(GO:0010923);macroautophagy(GO:0016236)	pre-autophagosomal structure(GO:0000407);autophagosome(GO:0005776);endoplasmic reticulum(GO:0005783);Golgi stack(GO:0005795);ER-mitochondrion membrane contact site(GO:0044233);perinuclear region of cytoplasm(GO:0048471);extrinsic component of omegasome membrane(GO:0097629)	0
ENSSSCG00000013651	656.789	-1.07124	1.26698e-09	4.05577e-08	DOWN	Uncharacterized protein;FDX1L;ortholog	ADRENODOXIN-LIKE PROTEIN, MITOCHONDRIAL (PTHR23426:SF37)	Vitamin D metabolism and pathway->Ferredoxin;;	electron carrier activity(GO:0009055);2 iron, 2 sulfur cluster binding(GO:0051537);iron-sulfur cluster binding(GO:0051536)	0	0	0
ENSSSCG00000000942	518.318	-1.34794	1.29896e-09	4.13956e-08	DOWN	Uncharacterized protein;CCDC59;ortholog	THYROID TRANSCRIPTION FACTOR 1-ASSOCIATED PROTEIN 26 (PTHR15657:SF2)	0	poly(A) RNA binding(GO:0044822)	maturation of SSU-rRNA from tricistronic rRNA transcript (SSU-rRNA, 5.8S rRNA, LSU-rRNA)(GO:0000462)	nucleus(GO:0005634)	Surfactant metabolism;Metabolism of proteins
ENSSSCG00000003532	3066.31	1.25688	1.29693e-09	4.13956e-08	UP	Uncharacterized protein;LUZP1;ortholog	LEUCINE ZIPPER PROTEIN 1 (PTHR23166:SF13)	0	0	ventricular septum development(GO:0003281);neural fold bending(GO:0021503);artery development(GO:0060840)	nucleus(GO:0005634);membrane(GO:0016020);extracellular exosome(GO:0070062)	0
ENSSSCG00000013266	36.7248	-1.61753	1.32584e-09	4.21582e-08	DOWN	Uncharacterized protein;GYLTL1B;ortholog	GLYCOSYLTRANSFERASE-LIKE PROTEIN LARGE2 (PTHR1227NA:SF4NA)	0	transferase activity, transferring glycosyl groups(GO:0016757)	protein O-linked mannosylation(GO:0035269)	0	Metabolism of proteins;O-linked glycosylation;Post-translational protein modification
ENSSSCG00000009170	43.0555	-3.17718	1.33071e-09	4.22189e-08	DOWN	Uncharacterized protein;LOC1NANA524883;ortholog	B-CELL SCAFFOLD PROTEIN WITH ANKYRIN REPEATS (PTHR16267:SF16)	0	0	0	0	0
ENSSSCG00000005038	3631.71	-1.1912	1.34723e-09	4.26483e-08	DOWN	Uncharacterized protein;PSMC6;ortholog	26S PROTEASE REGULATORY SUBUNIT 1NAB (PTHR23NA73:SF49)	Ubiquitin proteasome pathway->26S proteasome;;	ATP binding(GO:0005524);TBP-class protein binding(GO:0017025);proteasome-activating ATPase activity(GO:0036402)	ER-associated ubiquitin-dependent protein catabolic process(GO:0030433);positive regulation of RNA polymerase II transcriptional preinitiation complex assembly(GO:0045899);positive regulation of proteasomal protein catabolic process(GO:1901800)	proteasome regulatory particle, base subcomplex(GO:0008540);nuclear proteasome complex(GO:0031595);cytosolic proteasome complex(GO:0031597)	M/G1 Transition;Immune System;Regulation of mitotic cell cycle;TCF dependent signaling in response to WNT;Beta-catenin independent WNT signaling;VEGFR2 mediated cell proliferation;TNFR2 non-canonical NF-kB pathway;G2/M Transition;Class I MHC mediated antigen processing & presentation;Cell Cycle, Mitotic;ABC-family proteins mediated transport;Ubiquitin-dependent degradation of Cyclin D1;Signaling …
ENSSSCG00000024019	522.041	-1.61308	1.38131e-09	4.36303e-08	DOWN	Uncharacterized protein;GTF2H5;ortholog	GENERAL TRANSCRIPTION FACTOR IIH SUBUNIT 5 (PTHR2858NA:SF2)	0	rDNA binding(GO:0000182)	nucleotide-excision repair, preincision complex assembly(GO:0006294);regulation of transcription, DNA-templated(GO:0006355);transcription elongation from RNA polymerase I promoter(GO:0006362);rRNA processing(GO:0006364);cellular response to gamma radiation(GO:0071480)	core TFIIH complex(GO:0000439);transcription factor TFIID complex(GO:0005669);nucleolus(GO:0005730)	RNA Polymerase I, RNA Polymerase III, and Mitochondrial Transcription;Transcription-Coupled Nucleotide Excision Repair (TC-NER);Transcriptional Regulation by TP53;Gene Expression;Formation of Incision Complex in GG-NER;Formation of the Early Elongation Complex;Dual Incision in GG-NER;Formation of TC-NER Pre-Incision Complex;RNA Polymerase I Promoter Clearance;RNA Polymerase II Transcription Initi…
ENSSSCG00000016543	504.713	0.665727	1.43237e-09	4.51434e-08	UP	Uncharacterized protein;LOC1NA2163641;ortholog	EXOCYST COMPLEX COMPONENT 4 (PTHR14146:SF1)	0	0	0	0	Organelle biogenesis and maintenance;VxPx cargo-targeting to cilium;Assembly of the primary cilium;Cargo trafficking to the periciliary membrane
ENSSSCG00000009219	720.203	-3.7255	1.46691e-09	4.60287e-08	DOWN	Bone sialoprotein 2;IBSP;ortholog	BONE SIALOPROTEIN 2 (PTHR1NA345:SF1)	0	0	ossification(GO:0001503);cell adhesion(GO:0007155);biomineral tissue development(GO:0031214);osteoblast differentiation(GO:0001649);extracellular matrix organization(GO:0030198);bone mineralization(GO:0030282);cellular response to growth factor stimulus(GO:0071363)	extracellular matrix(GO:0031012);extracellular space(GO:0005615);membrane(GO:0016020);vesicle(GO:0031982)	Integrin cell surface interactions;Extracellular matrix organization
ENSSSCG00000028850	20169.8	-1.67227	1.46629e-09	4.60287e-08	DOWN	Uncharacterized protein;RPL26;ortholog	6NAS RIBOSOMAL PROTEIN L26 (PTHR11143:SF16)	0	structural constituent of ribosome(GO:0003735);poly(A) RNA binding(GO:0044822)	cytoplasmic translation(GO:0002181);rRNA processing(GO:0006364);ribosomal large subunit biogenesis(GO:0042273)	membrane(GO:0016020);cytosolic large ribosomal subunit(GO:0022625);extracellular exosome(GO:0070062)	0
ENSSSCG00000030668	865.847	-1.35353	1.4915e-09	4.66976e-08	DOWN	Uncharacterized protein;UQCC2;ortholog	UBIQUINOL-CYTOCHROME-C REDUCTASE COMPLEX ASSEMBLY FACTOR 2 (PTHR3426NA:SF2)	0	0	regulation of oxidative phosphorylation(GO:0002082);mitochondrial respiratory chain complex III assembly(GO:0034551);regulation of insulin secretion(GO:0050796);positive regulation of mitochondrial translation(GO:0070131);positive regulation of cellular protein catabolic process(GO:1903364);regulation of skeletal muscle cell differentiation(GO:2001014)	mitochondrial inner membrane(GO:0005743);mitochondrial intermembrane space(GO:0005758);nuclear body(GO:0016604);mitochondrial nucleoid(GO:0042645)	0
ENSSSCG00000006335	34.1564	2.98905	1.53534e-09	4.79651e-08	UP	Uncharacterized protein;RGS4;ortholog	REGULATOR OF G-PROTEIN SIGNALING 4 (PTHR1NA845:SF225)	Heterotrimeric G-protein signaling pathway-Gq alpha and Go alpha mediated pathway->Regulator of G-protein signaling;;Heterotrimeric G-protein signaling pathway-Gi alpha and Gs alpha mediated pathway->Regulator of G-protein signaling;;Inflammation mediated by chemokine and cytokine signaling pathway->Regulator of G-protein signaling;;;;	GTPase activator activity(GO:0005096)	positive regulation of GTPase activity(GO:0043547)	nucleus(GO:0005634);cytoplasm(GO:0005737);plasma membrane(GO:0005886)	0
ENSSSCG00000011046	16618.7	1.36408	1.60868e-09	5.01467e-08	UP	Uncharacterized protein;ITGA8;ortholog	INTEGRIN ALPHA-8 (PTHR2322NA:SF11NA)	Integrin signalling pathway->Collagen;;Integrin signalling pathway->Integrin alpha;;;	0	metanephros development(GO:0001656);cell-matrix adhesion(GO:0007160);integrin-mediated signaling pathway(GO:0007229);memory(GO:0007613);cell projection organization(GO:0030030);extracellular matrix organization(GO:0030198);positive regulation of transforming growth factor beta receptor signaling pathway(GO:0030511);substrate adhesion-dependent cell spreading(GO:0034446);inner ear morphogenesis(GO…	endoplasmic reticulum(GO:0005783);focal adhesion(GO:0005925);integrin complex(GO:0008305);cell surface(GO:0009986);apical part of cell(GO:0045177)	ECM proteoglycans;Integrin cell surface interactions;Extracellular matrix organization
ENSSSCG00000025104	1248.45	-1.53613	1.62574e-09	5.05678e-08	DOWN	Uncharacterized protein;unassigned;ortholog	ATP SYNTHASE SUBUNIT D, MITOCHONDRIAL (PTHR127NANA:SF13)	0	proton-transporting ATP synthase activity, rotational mechanism(GO:0046933)	ATP synthesis coupled proton transport(GO:0015986);ATP hydrolysis coupled cation transmembrane transport(GO:0099132)	mitochondrial proton-transporting ATP synthase, stator stalk(GO:0000274)	0
ENSSSCG00000017553	860.403	0.674341	1.6379e-09	5.08355e-08	UP	Histone acetyltransferase;KAT7;ortholog	HISTONE ACETYLTRANSFERASE KAT7 (PTHR1NA615:SF136)	Alzheimer disease-presenilin pathway->HIV-1 Tat interactive protein, 60kDa;;	transcription factor activity, sequence-specific DNA binding(GO:0003700);histone acetyltransferase activity(GO:0004402);zinc ion binding(GO:0008270)	DNA replication(GO:0006260);regulation of transcription, DNA-templated(GO:0006355);histone H3 acetylation(GO:0043966);histone H4-K5 acetylation(GO:0043981);histone H4-K8 acetylation(GO:0043982);histone H4-K12 acetylation(GO:0043983);positive regulation of protein localization to nucleus(GO:1900182)	histone acetyltransferase complex(GO:0000123);cytosol(GO:0005829)	Chromatin organization;HATs acetylate histones;Chromatin modifying enzymes
ENSSSCG00000005768	2538.97	-1.14119	1.66695e-09	5.16249e-08	DOWN	Uncharacterized protein;IER3IP1;ortholog	IMMEDIATE EARLY RESPONSE 3-INTERACTING PROTEIN 1 (PTHR15858:SF4)	0	0	ER to Golgi vesicle-mediated transport(GO:0006888)	endoplasmic reticulum membrane(GO:0005789);ER to Golgi transport vesicle(GO:0030134);integral component of Golgi membrane(GO:0030173)	0
ENSSSCG00000016009	193.417	-2.03546	1.70322e-09	5.2634e-08	DOWN	Integrin, alpha 4 (Antigen CD49D, alpha 4 subunit of VLA-4 receptor);ITGA4;ortholog	INTEGRIN ALPHA-4 (PTHR2322NA:SF98)	Integrin signalling pathway->Integrin alpha;;Inflammation mediated by chemokine and cytokine signaling pathway->Integrin;;;	C-X3-C chemokine binding(GO:0019960);cell adhesion molecule binding(GO:0050839)	cell-matrix adhesion involved in ameboidal cell migration(GO:0003366);integrin-mediated signaling pathway(GO:0007229);heterotypic cell-cell adhesion(GO:0034113);substrate adhesion-dependent cell spreading(GO:0034446);endodermal cell differentiation(GO:0035987);receptor clustering(GO:0043113);leukocyte tethering or rolling(GO:0050901);negative regulation of protein homodimerization activity(GO:009…	focal adhesion(GO:0005925);cell surface(GO:0009986);integrin alpha4-beta7 complex(GO:0034669);extracellular exosome(GO:0070062)	Integrin cell surface interactions;Adaptive Immune System;Extracellular matrix organization;Cell surface interactions at the vascular wall;Immunoregulatory interactions between a Lymphoid and a non-Lymphoid cell;Hemostasis;Immune System
ENSSSCG00000030002	876.038	-1.18626	1.76705e-09	5.44884e-08	DOWN	Uncharacterized protein;C6H18orf21;ortholog	UPFNA711 PROTEIN C18ORF21 (PTHR314NA2:SF3)	0	0	0	0	0
ENSSSCG00000000466	4125.71	-0.679068	1.7939e-09	5.51973e-08	DOWN	Uncharacterized protein;XPOT;ortholog	EXPORTIN-T (PTHR15952:SF12)	0	tRNA binding(GO:0000049);Ran GTPase binding(GO:0008536);nucleobase-containing compound transmembrane transporter activity(GO:0015932)	intracellular protein transport(GO:0006886);tRNA re-export from nucleus(GO:0071528)	nuclear pore(GO:0005643);cytoplasm(GO:0005737);nuclear matrix(GO:0016363)	0
ENSSSCG00000008195	3613.36	-1.58005	1.88337e-09	5.78255e-08	DOWN	Cytochrome c oxidase subunit 5B, mitochondrial;COX5B;ortholog	CYTOCHROME C OXIDASE SUBUNIT 5B, MITOCHONDRIAL (PTHR1NA122:SF4)	0	metal ion binding(GO:0046872);cytochrome-c oxidase activity(GO:0004129)	mitochondrial electron transport, cytochrome c to oxygen(GO:0006123);mitochondrial ATP synthesis coupled proton transport(GO:0042776)	mitochondrial respiratory chain complex IV(GO:0005751)	0
ENSSSCG00000007853	465.578	-1.10734	1.91755e-09	5.87485e-08	DOWN	Uncharacterized protein;LYRM1;ortholog	LYR MOTIF-CONTAINING PROTEIN 1 (PTHR14273:SF1)	0	0	0	nucleoplasm(GO:0005654);mitochondrion(GO:0005739);midbody(GO:0030496)	0
ENSSSCG00000016757	152.365	-1.27396	1.92978e-09	5.89966e-08	DOWN	Uncharacterized protein;LOC1NANA5167NA9;ortholog	CYTOCHROME C OXIDASE ASSEMBLY FACTOR 1 HOMOLOG (PTHR1NA768:SF6)	0	RNA binding(GO:0003723);structural constituent of ribosome(GO:0003735)	translation(GO:0006412)	cytosolic large ribosomal subunit(GO:0022625)	0
ENSSSCG00000010120	88.4752	-1.3227	2.07588e-09	6.33276e-08	DOWN	Uncharacterized protein;C22orf39;ortholog	UPFNA545 PROTEIN C22ORF39 (PTHR28NA52:SF2)	0	0	0	0	0
ENSSSCG00000002307	3757.74	-1.78096	2.08137e-09	6.33598e-08	DOWN	NA	NA	NA	NA	NA	NA	NA
ENSSSCG00000022925	216.551	-1.19736	2.09494e-09	6.36372e-08	DOWN	Uncharacterized protein;unassigned;ortholog	SOLUTE CARRIER FAMILY 2, FACILITATED GLUCOSE TRANSPORTER MEMBER 3 (PTHR235NA3:SF75)	0	dehydroascorbic acid transporter activity(GO:0033300);D-glucose transmembrane transporter activity(GO:0055056)	dehydroascorbic acid transport(GO:0070837);glucose transmembrane transport(GO:1904659)	acrosomal membrane(GO:0002080);plasma membrane(GO:0005886);integral component of membrane(GO:0016021)	Metabolism of carbohydrates;Transmembrane transport of small molecules;SLC-mediated transmembrane transport;Hexose transport;Metabolism of vitamins and cofactors;Metabolism of water-soluble vitamins and cofactors;Glucose transport;Vitamin C (ascorbate) metabolism;Transport of glucose and other sugars, bile salts and organic acids, metal ions and amine compounds;Facilitative Na+-independent glucos…
ENSSSCG00000027492	359.441	-1.49768	2.10095e-09	6.36843e-08	DOWN	Uncharacterized protein;NFU1;ortholog	NA	0	iron ion binding(GO:0005506);iron-sulfur cluster binding(GO:0051536)	iron-sulfur cluster assembly(GO:0016226)	0	0
ENSSSCG00000025007	371.977	-1.58555	2.11233e-09	6.38934e-08	DOWN	NA	NA	NA	NA	NA	NA	NA
ENSSSCG00000029470	993.658	-1.67317	2.16525e-09	6.53559e-08	DOWN	Uncharacterized protein (Fragment);POMP;ortholog	PROTEASOME MATURATION PROTEIN (PTHR12828:SF4)	0	0	proteasome assembly(GO:0043248)	nucleus(GO:0005634);cytoplasm(GO:0005737)	0
ENSSSCG00000014371	369.396	-1.30267	2.1788e-09	6.5626e-08	DOWN	NADH dehydrogenase [ubiquinone] 1 alpha subcomplex subunit 2;LOC1NANA52NA95NA;ortholog	NADH DEHYDROGENASE [UBIQUINONE] 1 ALPHA SUBCOMPLEX SUBUNIT 2 (PTHR12878:SF1)	0	NADH dehydrogenase (ubiquinone) activity(GO:0008137)	oxidation-reduction process(GO:0055114)	mitochondrial respiratory chain complex I(GO:0005747)	Respiratory electron transport, ATP synthesis by chemiosmotic coupling, and heat production by uncoupling proteins.;Respiratory electron transport;The citric acid (TCA) cycle and respiratory electron transport;Metabolism;Complex I biogenesis
ENSSSCG00000002328	395.364	-1.05747	2.19336e-09	6.59256e-08	DOWN	Uncharacterized protein (Fragment);MED6;ortholog	MEDIATOR OF RNA POLYMERASE II TRANSCRIPTION SUBUNIT 6 (PTHR131NA4:SF3)	0	RNA polymerase II transcription coactivator activity involved in preinitiation complex assembly(GO:0001128)	regulation of transcription from RNA polymerase II promoter(GO:0006357);RNA polymerase II transcriptional preinitiation complex assembly(GO:0051123)	mediator complex(GO:0016592);core mediator complex(GO:0070847)	Gene Expression;Generic Transcription Pathway
ENSSSCG00000029219	642.252	1.5159	2.24398e-09	6.73052e-08	UP	Uncharacterized protein;SH3BGR;ortholog	SH3 DOMAIN-BINDING GLUTAMIC ACID-RICH PROTEIN (PTHR12232:SF11)	0	0	0	cytoplasm(GO:0005737);cytosol(GO:0005829)	0
ENSSSCG00000003512	1985.4	1.04792	2.26952e-09	6.79287e-08	UP	Uncharacterized protein;EIF4G3;ortholog	EUKARYOTIC TRANSLATION INITIATION FACTOR 4 GAMMA 3 (PTHR23253:SF46)	0	RNA binding(GO:0003723)	0	0	Cytokine Signaling in Immune system;Interferon Signaling;ISG15 antiviral mechanism;Immune System;Antiviral mechanism by IFN-stimulated genes
ENSSSCG00000029151	79.4657	1.57155	2.29674e-09	6.85994e-08	UP	Uncharacterized protein;RASIP1;ortholog	RAS-INTERACTING PROTEIN 1 (PTHR16NA27:SF7)	0	0	angiogenesis(GO:0001525);vasculogenesis(GO:0001570);signal transduction(GO:0007165);negative regulation of autophagy(GO:0010507);regulation of GTPase activity(GO:0043087);branching morphogenesis of an epithelial tube(GO:0048754)	0	0
ENSSSCG00000012255	1534.16	-2.05825	2.3382e-09	6.96919e-08	DOWN	NA	NA	NA	NA	NA	NA	NA
ENSSSCG00000025782	476.113	-1.56972	2.3543e-09	7.00257e-08	DOWN	Uncharacterized protein;TMEM256;ortholog	TRANSMEMBRANE PROTEIN 256 (PTHR43461:SF1)	0	0	0	mitochondrial inner membrane(GO:0005743);integral component of membrane(GO:0016021)	0
ENSSSCG00000017741	207.289	-1.3357	2.39158e-09	7.09866e-08	DOWN	Uncharacterized protein (Fragment);TEFM;ortholog	TRANSCRIPTION ELONGATION FACTOR, MITOCHONDRIAL (PTHR21NA53:SF3)	0	DNA polymerase processivity factor activity(GO:0030337);poly(A) RNA binding(GO:0044822)	oxidative phosphorylation(GO:0006119);DNA metabolic process(GO:0006259);transcription from mitochondrial promoter(GO:0006390)	intracellular ribonucleoprotein complex(GO:0030529);mitochondrial nucleoid(GO:0042645)	0
ENSSSCG00000009406	37.3607	2.74686	2.45818e-09	7.28121e-08	UP	NA	NA	NA	NA	NA	NA	NA
ENSSSCG00000000959	262.135	1.01486	2.4696e-09	7.29989e-08	UP	Uncharacterized protein;LOC1NANA516442;ortholog	GLYCOSYLTRANSFERASE-LIKE PROTEIN LARGE1 (PTHR1227NA:SF3NA)	0	0	0	0	Metabolism of proteins;O-linked glycosylation;Post-translational protein modification
ENSSSCG00000021651	13.3014	-3.5415	2.58605e-09	7.62832e-08	DOWN	Uncharacterized protein;SCN2B;ortholog	SODIUM CHANNEL SUBUNIT BETA-2 (PTHR13869:SF34)	0	sodium channel regulator activity(GO:0017080);voltage-gated sodium channel activity involved in cardiac muscle cell action potential(GO:0086006)	sodium ion transmembrane transport(GO:0035725);regulation of atrial cardiac muscle cell membrane depolarization(GO:0060371);cardiac muscle cell action potential involved in contraction(GO:0086002);membrane depolarization during cardiac muscle cell action potential(GO:0086012);regulation of heart rate by cardiac conduction(GO:0086091);regulation of sodium ion transmembrane transporter activity(GO:…	voltage-gated sodium channel complex(GO:0001518)	0
ENSSSCG00000016079	716.099	-1.17451	2.6208e-09	7.71489e-08	DOWN	Uncharacterized protein;MOBKL3;ortholog	MOB-LIKE PROTEIN PHOCEIN-RELATED (PTHR22599:SF41)	0	0	0	0	0
ENSSSCG00000007764	1507.11	-1.24686	2.62782e-09	7.71964e-08	DOWN	Uncharacterized protein;VKORC1;ortholog	VITAMIN K EPOXIDE REDUCTASE COMPLEX SUBUNIT 1 (PTHR14519:SF8)	0	0	0	integral component of membrane(GO:0016021)	Metabolism of fat-soluble vitamins;Metabolism of vitamins and cofactors;Metabolism of vitamin K;Metabolism
ENSSSCG00000006689	1680.81	0.662715	2.65156e-09	7.75743e-08	UP	Uncharacterized protein;PIAS3;ortholog	E3 SUMO-PROTEIN LIGASE PIAS3 (PTHR1NA782:SF54)	JAK/STAT signaling pathway->Protein inhibitors of activated STATs;;Interferon-gamma signaling pathway->Protein inhibitors of activated STATs;;;	protein C-terminus binding(GO:0008022);zinc ion binding(GO:0008270);SUMO transferase activity(GO:0019789);enzyme binding(GO:0019899)	protein sumoylation(GO:0016925);negative regulation of protein sumoylation(GO:0033234);positive regulation of protein sumoylation(GO:0033235)	nucleus(GO:0005634);cytoplasm(GO:0005737)	Nucleotide Excision Repair;Post-translational protein modification;SUMOylation;Global Genome Nucleotide Excision Repair (GG-NER);DNA Repair;Metabolism of proteins;SUMOylation of transcription factors;Formation of Incision Complex in GG-NER;SUMO E3 ligases SUMOylate target proteins
ENSSSCG00000030093	1817.52	-1.43576	2.65074e-09	7.75743e-08	DOWN	NA	NA	NA	NA	NA	NA	NA
ENSSSCG00000023719	1051.2	-1.00566	2.7373e-09	7.99192e-08	DOWN	Uncharacterized protein;IFT2NA;ortholog	INTRAFLAGELLAR TRANSPORT PROTEIN 2NA HOMOLOG (PTHR31978:SF2)	0	opsin binding(GO:0002046);Rab GTPase binding(GO:0017137)	establishment of planar polarity(GO:0001736);kidney development(GO:0001822);smoothened signaling pathway(GO:0007224);visual learning(GO:0008542);protein localization to Golgi apparatus(GO:0034067);photoreceptor cell outer segment organization(GO:0035845);opsin transport(GO:0036372);intraciliary transport(GO:0042073);centrosome localization(GO:0051642);cardiac muscle cell differentiation(GO:005500…	photoreceptor outer segment(GO:0001750);Golgi apparatus(GO:0005794);cis-Golgi network(GO:0005801);centrosome(GO:0005813);centriole(GO:0005814);microvillus(GO:0005902);cilium(GO:0005929);intraciliary transport particle B(GO:0030992);motile cilium(GO:0031514);photoreceptor connecting cilium(GO:0032391);stereocilium(GO:0032420);dendrite terminus(GO:0044292);extracellular exosome(GO:0070062);ciliary …	Organelle biogenesis and maintenance;Intraflagellar transport;Assembly of the primary cilium
ENSSSCG00000027100	951.101	-1.27926	2.77715e-09	8.09171e-08	DOWN	Uncharacterized protein;MED31;ortholog	MEDIATOR OF RNA POLYMERASE II TRANSCRIPTION SUBUNIT 31 (PTHR13186:SF1)	0	RNA polymerase II transcription cofactor activity(GO:0001104);transcription coactivator activity(GO:0003713)	regulation of transcription from RNA polymerase II promoter(GO:0006357);negative regulation of fibroblast proliferation(GO:0048147);limb development(GO:0060173)	mediator complex(GO:0016592);core mediator complex(GO:0070847)	Gene Expression;Generic Transcription Pathway
ENSSSCG00000020858	116.29	1.05886	2.88537e-09	8.38991e-08	UP	Kinesin-like protein;KIF13A;ortholog	KINESIN-LIKE PROTEIN KIF13A (PTHR24115:SF558)	0	microtubule motor activity(GO:0003777);ATP binding(GO:0005524);microtubule binding(GO:0008017);ATPase activity(GO:0016887)	cytokinesis(GO:0000910);intracellular protein transport(GO:0006886);microtubule-based movement(GO:0007018);endosome to lysosome transport(GO:0008333);cytoskeleton-dependent intracellular transport(GO:0030705);melanosome organization(GO:0032438);cargo loading into vesicle(GO:0035459);plus-end-directed vesicle transport along microtubule(GO:0072383)	centrosome(GO:0005813);kinesin complex(GO:0005871);endosome membrane(GO:0010008);midbody(GO:0030496);intracellular(GO:0005622)	0
ENSSSCG00000000166	2189.66	-1.05816	2.89971e-09	8.41447e-08	DOWN	Uncharacterized protein;TMEM263;ortholog	TRANSMEMBRANE PROTEIN 263 (PTHR31443:SF7)	0	0	0	0	0
ENSSSCG00000002980	37.0691	-3.48861	2.96658e-09	8.59106e-08	DOWN	Uncharacterized protein (Fragment);AWN;ortholog	NA	0	0	single fertilization(GO:0007338)	0	0
ENSSSCG00000016892	53.8765	3.32362	3.03721e-09	8.77778e-08	UP	Follistatin;FST;ortholog	FOLLISTATIN (PTHR1NA913:SF63)	Gonadotropin-releasing hormone receptor pathway->Follistatin;;Gonadotropin-releasing hormone receptor pathway->Follistatin;;Gonadotropin-releasing hormone receptor pathway->Follistatin;;;;	activin binding(GO:0048185)	negative regulation of transcription from RNA polymerase II promoter(GO:0000122);hematopoietic progenitor cell differentiation(GO:0002244);negative regulation of activin receptor signaling pathway(GO:0032926);positive regulation of hair follicle development(GO:0051798)	extracellular region(GO:0005576)	0
ENSSSCG00000024230	19970.6	0.958422	3.23645e-09	9.31589e-08	UP	Myosin regulatory light polypeptide 9;MYL9;ortholog	MYOSIN REGULATORY LIGHT POLYPEPTIDE 9 (PTHR23NA49:SF47)	0	calcium ion binding(GO:0005509);myosin heavy chain binding(GO:0032036)	platelet aggregation(GO:0070527)	stress fiber(GO:0001725);myosin II complex(GO:0016460);Z disc(GO:0030018)	RHO GTPase Effectors;RHO GTPases activate PAKs;Smooth Muscle Contraction;Signaling by Rho GTPases;Muscle contraction;Signal Transduction
ENSSSCG00000024263	10338.7	-1.38038	3.23566e-09	9.31589e-08	DOWN	Uncharacterized protein;SERF2;ortholog	SMALL EDRK-RICH FACTOR 2 (PTHR13596:SF1NA)	0	0	0	0	0
ENSSSCG00000007743	2550.15	-1.26862	3.29385e-09	9.43049e-08	DOWN	Uncharacterized protein;CHCHD2;ortholog	COILED-COIL-HELIX-COILED-COIL-HELIX DOMAIN-CONTAINING PROTEIN 2-RELATED (PTHR13523:SF8)	0	transcription factor binding(GO:0008134);sequence-specific DNA binding(GO:0043565)	mitochondrion organization(GO:0007005);positive regulation of transcription from RNA polymerase II promoter(GO:0045944);regulation of cellular response to hypoxia(GO:1900037)	nucleus(GO:0005634);mitochondrion(GO:0005739);mitochondrial intermembrane space(GO:0005758)	0
ENSSSCG00000013396	103.731	-1.14798	3.28534e-09	9.43049e-08	DOWN	Uncharacterized protein (Fragment);ARNTL;ortholog	ARYL HYDROCARBON RECEPTOR NUCLEAR TRANSLOCATOR-LIKE PROTEIN 1 (PTHR23NA42:SF81)	Circadian clock system->Brain and Muscle Arnt-Like 1;;Circadian clock system->Brain and Muscle Arnt-Like 1;;Circadian clock system->Brain and Muscle Arnt-Like 1;;;;	transcription factor activity, sequence-specific DNA binding(GO:0003700)	regulation of transcription, DNA-templated(GO:0006355)	nucleus(GO:0005634);transcription factor complex(GO:0005667);cytoplasm(GO:0005737)	0
ENSSSCG00000027352	410.08	-0.817162	3.29608e-09	9.43049e-08	DOWN	Uncharacterized protein;unassigned;ortholog	MRNA CAP GUANINE-N7 METHYLTRANSFERASE (PTHR12189:SF6)	0	mRNA (guanine-N7-)-methyltransferase activity(GO:0004482)	7-methylguanosine mRNA capping(GO:0006370);RNA (guanine-N7)-methylation(GO:0036265)	nucleus(GO:0005634);mRNA cap binding complex(GO:0005845)	mRNA Capping;Gene Expression;RNA Pol II CTD phosphorylation and interaction with CE;RNA Polymerase II Transcription
ENSSSCG00000008792	295.756	-1.01352	3.44306e-09	9.8313e-08	DOWN	Uncharacterized protein;N4BP2;ortholog	NEDD4-BINDING PROTEIN 2 (PTHR133NA8:SF33)	0	endonuclease activity(GO:0004519);ATP binding(GO:0005524);ATP-dependent polydeoxyribonucleotide 5'-hydroxyl-kinase activity(GO:0046404)	phosphorylation(GO:0016310);nucleic acid phosphodiester bond hydrolysis(GO:0090305)	cytosol(GO:0005829)	0
ENSSSCG00000005102	1490.83	0.680872	3.49395e-09	9.95672e-08	UP	Uncharacterized protein;AEN;ortholog	APOPTOSIS-ENHANCING NUCLEASE (PTHR128NA1:SF93)	0	nucleic acid binding(GO:0003676);exonuclease activity(GO:0004527)	response to ionizing radiation(GO:0010212);intrinsic apoptotic signaling pathway in response to DNA damage by p53 class mediator(GO:0042771);nucleic acid phosphodiester bond hydrolysis(GO:0090305)	nucleoplasm(GO:0005654);nucleolus(GO:0005730);nuclear membrane(GO:0031965)	0
ENSSSCG00000006756	362.684	-1.19158	3.52699e-09	1.00309e-07	DOWN	Uncharacterized protein;BCAS2;ortholog	PRE-MRNA-SPLICING FACTOR SPF27 (PTHR13296:SF1)	0	0	mRNA splicing, via spliceosome(GO:0000398)	Prp19 complex(GO:0000974);precatalytic spliceosome(GO:0071011);catalytic step 1 spliceosome(GO:0071012);catalytic step 2 spliceosome(GO:0071013)	Processing of Capped Intron-Containing Pre-mRNA;Gene Expression;mRNA Splicing;mRNA Splicing - Major Pathway
ENSSSCG00000024328	120.701	-1.19547	3.53951e-09	1.00464e-07	DOWN	Uncharacterized protein;BRF2;ortholog	TRANSCRIPTION FACTOR IIIB 5NA KDA SUBUNIT (PTHR11618:SF31)	Transcription regulation by bZIP transcription factor->Transcription factor IIB;;General transcription regulation->Transcription factor IIB;;;	transcription factor activity, RNA polymerase III transcription factor binding(GO:0001007);RNA polymerase III type 3 promoter DNA binding(GO:0001032);zinc ion binding(GO:0008270)	DNA-templated transcription, initiation(GO:0006352);regulation of transcription from RNA polymerase III promoter(GO:0006359);cellular response to oxidative stress(GO:0034599)	0	Gene Expression;RNA Polymerase III Transcription Initiation;RNA Polymerase III Transcription;RNA Polymerase III Transcription Initiation From Type 3 Promoter;RNA Polymerase I, RNA Polymerase III, and Mitochondrial Transcription
ENSSSCG00000012267	450.898	1.00215	3.54832e-09	1.00515e-07	UP	Uncharacterized protein;JADE3;ortholog	PROTEIN JADE-3 (PTHR13793:SF124)	0	zinc ion binding(GO:0008270)	histone H3 acetylation(GO:0043966);histone H4-K5 acetylation(GO:0043981);histone H4-K8 acetylation(GO:0043982);histone H4-K12 acetylation(GO:0043983)	histone acetyltransferase complex(GO:0000123)	0
ENSSSCG00000005235	217.822	1.45143	3.57681e-09	1.00921e-07	UP	Uncharacterized protein;KANK1;ortholog	KN MOTIF AND ANKYRIN REPEAT DOMAIN-CONTAINING PROTEIN 1 (PTHR24168:SF32)	0	0	0	0	0
ENSSSCG00000012163	1168.58	-1.0488	3.57513e-09	1.00921e-07	DOWN	Uncharacterized protein;RPS6KA3;ortholog	RIBOSOMAL PROTEIN S6 KINASE ALPHA-3 (PTHR24351:SF133)	CCKR signaling map->RSK1/2;;Insulin/IGF pathway-mitogen activated protein kinase kinase/MAP kinase cascade->Ribosomal protein S6 kinase, 90kD;;Interleukin signaling pathway->Ribosomal protein S6 kinase, 90kD;;PDGF signaling pathway->Ribosomal protein S6 kinase, 90kD;;Ras Pathway->Ribosomal protein S6 kinase, 90kD;;;;;;	magnesium ion binding(GO:0000287);protein serine/threonine kinase activity(GO:0004674);ATP binding(GO:0005524);protein kinase binding(GO:0019901);cysteine-type endopeptidase inhibitor activity involved in apoptotic process(GO:0043027);protein kinase activity(GO:0004672)	toll-like receptor signaling pathway(GO:0002224);protein phosphorylation(GO:0006468);apoptotic process(GO:0006915);response to lipopolysaccharide(GO:0032496);intracellular signal transduction(GO:0035556);negative regulation of cysteine-type endopeptidase activity involved in apoptotic process(GO:0043154);positive regulation of transcription from RNA polymerase II promoter(GO:0045944)	nucleus(GO:0005634);cytoplasm(GO:0005737);intracellular(GO:0005622)	Senescence-Associated Secretory Phenotype (SASP);Cellular responses to stress;Neurotransmitter Receptor Binding And Downstream Transmission In The Postsynaptic Cell;Activation of NMDA receptor upon glutamate binding and postsynaptic events;Toll Like Receptor TLR6:TLR2 Cascade;MyD88 cascade initiated on plasma membrane;Toll Like Receptor 9 (TLR9) Cascade;ERK/MAPK targets;TRIF-mediated TLR3/TLR4 si…
ENSSSCG00000015506	81.6232	-1.97779	3.60997e-09	1.01656e-07	DOWN	Uncharacterized protein;TNN;ortholog	TENASCIN-N (PTHR19143:SF286)	0	integrin binding(GO:0005178);identical protein binding(GO:0042802)	cell-matrix adhesion(GO:0007160);axonogenesis(GO:0007409);cell growth(GO:0016049);cell migration(GO:0016477)	proteinaceous extracellular matrix(GO:0005578);cell surface(GO:0009986)	0
ENSSSCG00000009063	839.534	-1.71124	3.62938e-09	1.02001e-07	DOWN	Uncharacterized protein;NDUFC1;ortholog	NADH DEHYDROGENASE [UBIQUINONE] 1 SUBUNIT C1, MITOCHONDRIAL (PTHR17NA97:SF1)	0	0	0	mitochondrial respiratory chain complex I(GO:0005747)	Metabolism;Complex I biogenesis;The citric acid (TCA) cycle and respiratory electron transport;Respiratory electron transport;Respiratory electron transport, ATP synthesis by chemiosmotic coupling, and heat production by uncoupling proteins.
ENSSSCG00000005377	14.4625	3.36345	3.6516e-09	1.02424e-07	UP	Uncharacterized protein;unassigned;ortholog	NA	0	G-protein coupled GABA receptor activity(GO:0004965)	G-protein coupled receptor signaling pathway(GO:0007186)	integral component of membrane(GO:0016021)	Signaling by GPCR;Signal Transduction;Neurotransmitter Receptor Binding And Downstream Transmission In The Postsynaptic Cell;Activation of G protein gated Potassium channels;Activation of GABAB receptors;Potassium Channels;Class C/3 (Metabotropic glutamate/pheromone receptors);Inhibition of voltage gated Ca2+ channels via Gbeta/gamma subunits;G protein gated Potassium channels;G alpha (i) signall…
ENSSSCG00000010314	2427.87	-0.59536	3.79328e-09	1.0619e-07	DOWN	Uncharacterized protein;AP3M1;ortholog	AP-3 COMPLEX SUBUNIT MU-1 (PTHR1NA529:SF297)	0	Rab GTPase binding(GO:0017137)	intracellular protein transport(GO:0006886);anterograde synaptic vesicle transport(GO:0048490)	lysosomal membrane(GO:0005765);clathrin adaptor complex(GO:0030131);axon cytoplasm(GO:1904115)	0
ENSSSCG00000011371	447.634	-1.1453	3.94862e-09	1.10322e-07	DOWN	Uncharacterized protein;NDUFAF3;ortholog	NADH DEHYDROGENASE [UBIQUINONE] 1 ALPHA SUBCOMPLEX ASSEMBLY FACTOR 3 (PTHR21192:SF4)	0	0	mitochondrial respiratory chain complex I assembly(GO:0032981)	nucleus(GO:0005634);mitochondrial inner membrane(GO:0005743)	Respiratory electron transport;Complex I biogenesis;Metabolism;The citric acid (TCA) cycle and respiratory electron transport;Respiratory electron transport, ATP synthesis by chemiosmotic coupling, and heat production by uncoupling proteins.
ENSSSCG00000002965	10790	1.39522	4.05609e-09	1.13103e-07	UP	Uncharacterized protein;ACTN4;ortholog	ALPHA-ACTININ-4 (PTHR11915:SF4NA8)	Integrin signalling pathway->alpha actinin;;	RNA polymerase II regulatory region sequence-specific DNA binding(GO:0000977);nucleoside binding(GO:0001882);calcium ion binding(GO:0005509);ligand-dependent nuclear receptor transcription coactivator activity(GO:0030374);chromatin DNA binding(GO:0031490);protein homodimerization activity(GO:0042803);retinoic acid receptor binding(GO:0042974);ion channel binding(GO:0044325);poly(A) RNA binding(GO…	vesicle transport along actin filament(GO:0030050);positive regulation of cell migration(GO:0030335);peroxisome proliferator activated receptor signaling pathway(GO:0035357);retinoic acid receptor signaling pathway(GO:0048384);positive regulation of pinocytosis(GO:0048549);actin filament bundle assembly(GO:0051017);negative regulation of cellular component movement(GO:0051271);bicellular tight ju…	stress fiber(GO:0001725);extracellular space(GO:0005615);cytosol(GO:0005829);brush border(GO:0005903);cell-cell junction(GO:0005911);focal adhesion(GO:0005925);nuclear body(GO:0016604);Z disc(GO:0030018);intracellular ribonucleoprotein complex(GO:0030529);cortical cytoskeleton(GO:0030863);pseudopodium(GO:0031143);protein complex(GO:0043234);perinuclear region of cytoplasm(GO:0048471);extracellula…	Platelet activation, signaling and aggregation;Hemostasis;Platelet degranulation ;Response to elevated platelet cytosolic Ca2+
ENSSSCG00000009402	158.663	-1.57735	4.07697e-09	1.13464e-07	DOWN	Uncharacterized protein (Fragment);LPAR6;ortholog	LYSOPHOSPHATIDIC ACID RECEPTOR 6 (PTHR24232:SF72)	0	lysophosphatidic acid receptor activity(GO:0070915)	positive regulation of Rho protein signal transduction(GO:0035025);positive regulation of cytosolic calcium ion concentration involved in phospholipase C-activating G-protein coupled signaling pathway(GO:0051482)	integral component of plasma membrane(GO:0005887);intracellular membrane-bounded organelle(GO:0043231)	Class A/1 (Rhodopsin-like receptors);Nucleotide-like (purinergic) receptors;GPCR downstream signaling;G alpha (q) signalling events;Signal Transduction;Signaling by GPCR;P2Y receptors;GPCR ligand binding;Gastrin-CREB signalling pathway via PKC and MAPK
ENSSSCG00000001955	2234.93	-0.87059	4.11315e-09	1.14248e-07	DOWN	Uncharacterized protein;SRP54;ortholog	SIGNAL RECOGNITION PARTICLE 54 KDA PROTEIN (PTHR11564:SF2NA)	0	GTPase activity(GO:0003924);GTP binding(GO:0005525);drug binding(GO:0008144);7S RNA binding(GO:0008312);GDP binding(GO:0019003);endoplasmic reticulum signal peptide binding(GO:0030942);ribonucleoprotein complex binding(GO:0043021);poly(A) RNA binding(GO:0044822)	SRP-dependent cotranslational protein targeting to membrane(GO:0006614);response to drug(GO:0042493)	nucleus(GO:0005634);signal recognition particle, endoplasmic reticulum targeting(GO:0005786);cytosol(GO:0005829)	0
ENSSSCG00000010388	69.0455	-3.59659	4.13979e-09	1.14765e-07	DOWN	Uncharacterized protein;C1NAorf128;ortholog	PROTEIN 181NANA11H11RIK (PTHR37857:SF2)	0	0	0	integral component of membrane(GO:0016021)	0
ENSSSCG00000009103	34.203	-1.84911	4.16047e-09	1.15114e-07	DOWN	NA	NA	NA	NA	NA	NA	NA
ENSSSCG00000015954	343.731	1.91543	4.30918e-09	1.18998e-07	UP	Uncharacterized protein;DLX2;ortholog	HOMEOBOX PROTEIN DLX-2 (PTHR24327:SF45)	0	RNA polymerase II regulatory region sequence-specific DNA binding(GO:0000977);transcriptional activator activity, RNA polymerase II transcription regulatory region sequence-specific binding(GO:0001228);chromatin binding(GO:0003682);single-stranded RNA binding(GO:0003727)	negative regulation of transcription from RNA polymerase II promoter(GO:0000122);transcription from RNA polymerase II promoter(GO:0006366);proximal/distal pattern formation(GO:0009954);subpallium development(GO:0021544);hippocampus development(GO:0021766);olfactory bulb development(GO:0021772);regulation of transcription from RNA polymerase II promoter involved in forebrain neuron fate commitment…	nucleus(GO:0005634)	0
ENSSSCG00000017902	1542.13	1.23901	4.41372e-09	1.2165e-07	UP	Uncharacterized protein;CAMTA2;ortholog	CALMODULIN-BINDING TRANSCRIPTION ACTIVATOR 2 (PTHR23335:SF21)	0	transcriptional activator activity, RNA polymerase II core promoter proximal region sequence-specific binding(GO:0001077);chromatin binding(GO:0003682);transcription factor binding(GO:0008134);histone deacetylase binding(GO:0042826);sequence-specific DNA binding(GO:0043565)	transcription from RNA polymerase II promoter(GO:0006366);cardiac muscle hypertrophy in response to stress(GO:0014898);positive regulation of transcription from RNA polymerase II promoter(GO:0045944)	nucleus(GO:0005634)	0
ENSSSCG00000000374	3955.2	-1.60388	4.53075e-09	1.24635e-07	DOWN	NA	NA	NA	NA	NA	NA	NA
ENSSSCG00000009004	18792.3	2.51511	4.63019e-09	1.27125e-07	UP	Uncharacterized protein;SFRP2;ortholog	SECRETED FRIZZLED-RELATED PROTEIN 2 (PTHR113NA9:SF124)	Wnt signaling pathway->secreted frizzled-related protein;;	G-protein coupled receptor activity(GO:0004930);Wnt-protein binding(GO:0017147);Wnt-activated receptor activity(GO:0042813);receptor agonist activity(GO:0048018);endopeptidase activator activity(GO:0061133)	branching involved in blood vessel morphogenesis(GO:0001569);chondrocyte development(GO:0002063);outflow tract morphogenesis(GO:0003151);cardiac left ventricle morphogenesis(GO:0003214);apoptotic process(GO:0006915);G-protein coupled receptor signaling pathway(GO:0007186);positive regulation of cell proliferation(GO:0008284);male gonad development(GO:0008584);negative regulation of cardiac muscle…	extracellular space(GO:0005615);integral component of membrane(GO:0016021)	0
ENSSSCG00000016018	313.532	1.86815	4.76292e-09	1.30519e-07	UP	Secreted frizzled-related protein 3;FRZB;ortholog	SECRETED FRIZZLED-RELATED PROTEIN 3 (PTHR113NA9:SF1NA9)	Angiogenesis->Frizzled-Related Protein;;Wnt signaling pathway->Frizzled-related protein;;;	G-protein coupled receptor activity(GO:0004930);Wnt-protein binding(GO:0017147);Wnt-activated receptor activity(GO:0042813)	G-protein coupled receptor signaling pathway(GO:0007186);negative regulation of cell proliferation(GO:0008285);negative regulation of cell development(GO:0010721);neural crest cell differentiation(GO:0014033);negative regulation of cell growth(GO:0030308);non-canonical Wnt signaling pathway(GO:0035567);positive regulation of apoptotic process(GO:0043065);positive regulation of fat cell differenti…	extracellular space(GO:0005615);integral component of membrane(GO:0016021)	0
ENSSSCG00000010157	496.617	-0.92458	4.78184e-09	1.30786e-07	DOWN	Uncharacterized protein;RBM34;ortholog	RNA-BINDING PROTEIN 34 (PTHR24NA12:SF587)	0	nucleotide binding(GO:0000166);poly(A) RNA binding(GO:0044822)	0	nucleolus(GO:0005730)	0
ENSSSCG00000001921	1221.23	1.41509	4.84971e-09	1.32389e-07	UP	Uncharacterized protein (Fragment);NEO1;ortholog	NEOGENIN (PTHR1NA489:SF837)	0	receptor activity(GO:0004872);co-receptor binding(GO:0039706)	axon guidance(GO:0007411);positive regulation of BMP signaling pathway(GO:0030513);iron ion homeostasis(GO:0055072)	nucleoplasm(GO:0005654);Golgi apparatus(GO:0005794);integral component of plasma membrane(GO:0005887);plasma membrane protein complex(GO:0098797)	0
ENSSSCG00000027229	263.734	-1.42308	4.88101e-09	1.32989e-07	DOWN	Uncharacterized protein;B3GNTL1;ortholog	UDP-GLCNAC:BETAGAL BETA-1,3-N-ACETYLGLUCOSAMINYLTRANSFERASE-LIKE PROTEIN 1 (PTHR22916:SF4NA)	0	transferase activity, transferring glycosyl groups(GO:0016757)	0	0	0
ENSSSCG00000022301	5566.27	-1.48744	4.89754e-09	1.33185e-07	DOWN	Uncharacterized protein (Fragment);EIF4EBP1;ortholog	EUKARYOTIC TRANSLATION INITIATION FACTOR 4E-BINDING PROTEIN 1 (PTHR12669:SF17)	p53 pathway by glucose deprivation->Eukaryotic translation initiation factor 4E-binding protein 1;;CCKR signaling map->4E-BP1;;p38 MAPK pathway->Eukaryotic translation initiation factor 4E-binding protein 1;;;;	eukaryotic initiation factor 4E binding(GO:0008190)	negative regulation of translational initiation(GO:0045947)	cytoplasm(GO:0005737)	Signal Transduction;mTORC1-mediated signalling;PKB-mediated events;Translation;Gene Expression;Metabolism of proteins;IGF1R signaling cascade;Eukaryotic Translation Initiation;Signaling by Type 1 Insulin-like Growth Factor 1 Receptor (IGF1R);IRS-mediated signalling;PI3K Cascade;IRS-related events triggered by IGF1R;Insulin receptor signalling cascade;mTOR signalling;Cap-dependent Translation Init…
ENSSSCG00000002828	164.012	-1.93469	4.97744e-09	1.35101e-07	DOWN	Uncharacterized protein;LPCAT2;ortholog	LYSOPHOSPHATIDYLCHOLINE ACYLTRANSFERASE 2 (PTHR23NA63:SF31)	0	calcium ion binding(GO:0005509);1-acylglycerophosphocholine O-acyltransferase activity(GO:0047184);1-alkylglycerophosphocholine O-acetyltransferase activity(GO:0047192)	platelet activating factor biosynthetic process(GO:0006663);phosphatidylcholine acyl-chain remodeling(GO:0036151);membrane organization(GO:0061024)	endoplasmic reticulum(GO:0005783);Golgi stack(GO:0005795);lipid particle(GO:0005811);integral component of membrane(GO:0016021)	Glycerophospholipid biosynthesis;Phospholipid metabolism;Metabolism;Acyl chain remodelling of PC;Metabolism of lipids and lipoproteins
ENSSSCG00000007586	645.788	-1.19096	5.0547e-09	1.36937e-07	DOWN	Fascin;FSCN1;ortholog	FASCIN (PTHR1NA551:SF19)	0	protein binding, bridging(GO:0030674);actin filament binding(GO:0051015)	establishment or maintenance of cell polarity(GO:0007163);anatomical structure morphogenesis(GO:0009653);cell migration(GO:0016477);actin filament bundle assembly(GO:0051017)	ruffle(GO:0001726);cytoplasm(GO:0005737);microvillus(GO:0005902);lamellipodium(GO:0030027);filopodium(GO:0030175);growth cone(GO:0030426);cell projection membrane(GO:0031253);filamentous actin(GO:0031941)	0
ENSSSCG00000007369	515.818	2.70823	5.14504e-09	1.39121e-07	UP	Uncharacterized protein;JPH2;ortholog	JUNCTOPHILIN-2 (PTHR23NA85:SF23)	0	0	0	integral component of membrane(GO:0016021)	0
ENSSSCG00000013911	1181.22	1.27808	5.17073e-09	1.39551e-07	UP	Uncharacterized protein;TMEM59L;ortholog	TRANSMEMBRANE PROTEIN 59-LIKE (PTHR28652:SF5)	0	0	0	integral component of membrane(GO:0016021)	0
ENSSSCG00000029179	1759.93	-1.3182	5.30344e-09	1.42863e-07	DOWN	Uncharacterized protein;HIGD2A;ortholog	HIG1 DOMAIN FAMILY MEMBER 2A (PTHR12297:SF13)	0	0	mitochondrial respiratory chain supercomplex assembly(GO:0097250)	mitochondrion(GO:0005739);integral component of membrane(GO:0016021)	0
ENSSSCG00000011848	2334.33	-0.924238	5.31923e-09	1.43018e-07	DOWN	NA	NA	NA	NA	NA	NA	NA
ENSSSCG00000004221	376.139	-0.845005	5.33709e-09	1.43229e-07	DOWN	Uncharacterized protein;HINT3;ortholog	HISTIDINE TRIAD NUCLEOTIDE-BINDING PROTEIN 3 (PTHR12486:SF6)	0	catalytic activity(GO:0003824)	0	extracellular exosome(GO:0070062)	0
ENSSSCG00000026780	1594.66	1.58488	5.3621e-09	1.4363e-07	UP	Uncharacterized protein;unassigned;ortholog	NA	0	integrin binding(GO:0005178)	0	0	0
ENSSSCG00000006839	63.882	-2.10396	5.39227e-09	1.43898e-07	DOWN	Uncharacterized protein;LOC1NANA624NA71;ortholog	TRANSCRIPTION INITIATION FACTOR TFIID SUBUNIT 13 (PTHR1138NA:SF7)	0	0	0	0	0
ENSSSCG00000021059	33.6644	2.82696	5.38289e-09	1.43898e-07	UP	Adenosine receptor A1;ADORA1;ortholog	ADENOSINE RECEPTOR A1 (PTHR24246:SF35)	Heterotrimeric G-protein signaling pathway-Gq alpha and Go alpha mediated pathway->Go-protein coupled receptor;;Heterotrimeric G-protein signaling pathway-Gi alpha and Gs alpha mediated pathway->Gi protein coupled receptor;;;	G-protein coupled adenosine receptor activity(GO:0001609)	adenosine receptor signaling pathway(GO:0001973);negative regulation of leukocyte migration(GO:0002686);regulation of glomerular filtration(GO:0003093);negative regulation of vasodilation(GO:0045908);negative regulation of inflammatory response(GO:0050728);regulation of sensory perception of pain(GO:0051930);excitatory postsynaptic potential(GO:0060079);negative regulation of mucus secretion(GO:0…	plasma membrane(GO:0005886);integral component of membrane(GO:0016021);dendritic spine(GO:0043197)	G alpha (i) signalling events;Signal Transduction;GPCR downstream signaling;GPCR ligand binding;Adenosine P1 receptors;Nucleotide-like (purinergic) receptors;Class A/1 (Rhodopsin-like receptors);Signaling by GPCR
ENSSSCG00000014820	503.134	1.03686	5.49521e-09	1.46372e-07	UP	Uncharacterized protein;FCHSD2;ortholog	F-BAR AND DOUBLE SH3 DOMAINS PROTEIN 2 (PTHR15735:SF14)	0	0	neuromuscular synaptic transmission(GO:0007274);regulation of actin filament polymerization(GO:0030833)	neuromuscular junction(GO:0031594);recycling endosome(GO:0055037)	0
ENSSSCG00000010185	5734.9	0.618293	5.61562e-09	1.49023e-07	UP	Polypeptide N-acetylgalactosaminyltransferase;GALNT2;ortholog	POLYPEPTIDE N-ACETYLGALACTOSAMINYLTRANSFERASE 2 (PTHR11675:SF83)	0	polypeptide N-acetylgalactosaminyltransferase activity(GO:0004653);manganese ion binding(GO:0030145);carbohydrate binding(GO:0030246)	immunoglobulin biosynthetic process(GO:0002378);O-glycan processing(GO:0016266);protein O-linked glycosylation via serine(GO:0018242);protein O-linked glycosylation via threonine(GO:0018243)	Golgi membrane(GO:0000139);Golgi stack(GO:0005795);integral component of membrane(GO:0016021);perinuclear region of cytoplasm(GO:0048471);extracellular exosome(GO:0070062)	Golgi-to-ER retrograde transport;COPI-independent Golgi-to-ER retrograde traffic;O-linked glycosylation of mucins;Metabolism of proteins;Post-translational protein modification;Intra-Golgi and retrograde Golgi-to-ER traffic;Vesicle-mediated transport;O-linked glycosylation;Membrane Trafficking
ENSSSCG00000017052	8709.79	1.09649	5.61508e-09	1.49023e-07	UP	Uncharacterized protein;ADAM19;ortholog	DISINTEGRIN AND METALLOPROTEINASE DOMAIN-CONTAINING PROTEIN 19 (PTHR119NA5:SF163)	0	metalloendopeptidase activity(GO:0004222);SH3 domain binding(GO:0017124);metal ion binding(GO:0046872)	membrane protein ectodomain proteolysis(GO:0006509);heart development(GO:0007507)	Golgi apparatus(GO:0005794);integral component of membrane(GO:0016021)	0
ENSSSCG00000004342	272.895	-1.45533	5.79119e-09	1.53397e-07	DOWN	Uncharacterized protein;NDUFAF4;ortholog	NADH DEHYDROGENASE [UBIQUINONE] 1 ALPHA SUBCOMPLEX ASSEMBLY FACTOR 4 (PTHR13338:SF5)	0	0	mitochondrial respiratory chain complex I assembly(GO:0032981)	mitochondrial membrane(GO:0031966)	Metabolism;Respiratory electron transport, ATP synthesis by chemiosmotic coupling, and heat production by uncoupling proteins.;The citric acid (TCA) cycle and respiratory electron transport;Respiratory electron transport;Complex I biogenesis
ENSSSCG00000020907	284.846	-0.950992	5.98146e-09	1.58143e-07	DOWN	Uncharacterized protein;LOC1NANA516629;ortholog	SUBFAMILY NOT NAMED (PTHR23237:SF1NA)	0	box H/ACA snoRNA binding(GO:0034513)	snoRNA guided rRNA pseudouridine synthesis(GO:0000454)	box H/ACA snoRNP complex(GO:0031429)	0
ENSSSCG00000010491	145.479	2.60496	6.23315e-09	1.64493e-07	UP	Uncharacterized protein (Fragment);unassigned;ortholog	NA	0	iron ion binding(GO:0005506);oxidoreductase activity, acting on paired donors, with incorporation or reduction of molecular oxygen(GO:0016705);heme binding(GO:0020037)	oxidation-reduction process(GO:0055114)	0	0
ENSSSCG00000012881	244.25	1.16024	6.24781e-09	1.64576e-07	UP	Uncharacterized protein;LOC1NA21612NA5;ortholog	CARNITINE O-PALMITOYLTRANSFERASE 1, LIVER ISOFORM (PTHR22589:SF83)	0	transferase activity, transferring acyl groups(GO:0016746)	0	0	Metabolism;Signal Transduction;Fatty acid, triacylglycerol, and ketone body metabolism;Metabolism of lipids and lipoproteins;Signaling by Retinoic Acid;Import of palmitoyl-CoA into the mitochondrial matrix
ENSSSCG00000003654	5093.84	1.73071	6.30515e-09	1.6578e-07	UP	Uncharacterized protein;MACF1;ortholog	MICROTUBULE-ACTIN CROSS-LINKING FACTOR 1, ISOFORMS 1/2/3/5 (PTHR11915:SF382)	0	actin binding(GO:0003779);calcium ion binding(GO:0005509);microtubule binding(GO:0008017);ATPase activity(GO:0016887);poly(A) RNA binding(GO:0044822);cadherin binding involved in cell-cell adhesion(GO:0098641)	Wnt signaling pathway(GO:0016055);regulation of microtubule-based process(GO:0032886);Golgi to plasma membrane protein transport(GO:0043001);positive regulation of axon extension(GO:0045773);cell-cell adhesion(GO:0098609)	Golgi apparatus(GO:0005794);microtubule(GO:0005874);cell-cell adherens junction(GO:0005913);ruffle membrane(GO:0032587)	0
ENSSSCG00000009680	758.6	1.00914	6.41178e-09	1.68274e-07	UP	Uncharacterized protein;EXTL3;ortholog	EXOSTOSIN-LIKE 3 (PTHR11NA62:SF178)	0	0	glycosaminoglycan biosynthetic process(GO:0006024);heparan sulfate proteoglycan biosynthetic process(GO:0015012)	endoplasmic reticulum(GO:0005783);integral component of membrane(GO:0016021)	0
ENSSSCG00000003554	1151.19	0.450573	6.49894e-09	1.70248e-07	UP	Uncharacterized protein;SEPN1;ortholog	NA	0	0	0	0	0
ENSSSCG00000002045	9951.81	-1.52349	6.6848e-09	1.74796e-07	DOWN	NA	NA	NA	NA	NA	NA	NA
ENSSSCG00000003038	33.1128	2.82575	6.85113e-09	1.78818e-07	UP	Uncharacterized protein;GRIK5;ortholog	GLUTAMATE RECEPTOR IONOTROPIC, KAINATE 5 (PTHR18966:SF27NA)	Ionotropic glutamate receptor pathway->Kainate Receptor;;Metabotropic glutamate receptor group III pathway->AMPA/Kainate Receptor;;Ionotropic glutamate receptor pathway->AMPA/Kainate Receptor;;Huntington disease->Kainate receptor;;Metabotropic glutamate receptor group I pathway->Kainate Receptor;;Ionotropic glutamate receptor pathway->Glutamate receptor, ionotropic kainate 5;;;;;;;	ionotropic glutamate receptor activity(GO:0004970);extracellular-glutamate-gated ion channel activity(GO:0005234)	ion transmembrane transport(GO:0034220);ionotropic glutamate receptor signaling pathway(GO:0035235);excitatory postsynaptic potential(GO:0060079)	plasma membrane(GO:0005886);integral component of membrane(GO:0016021);postsynapse(GO:0098794)	Ionotropic activity of Kainate Receptors;Neurotransmitter Receptor Binding And Downstream Transmission In The Postsynaptic Cell;Activation of Ca-permeable Kainate Receptor;Transmission across Chemical Synapses;Activation of Kainate Receptors upon glutamate binding;Neuronal System
ENSSSCG00000026281	1263.39	0.836525	6.88421e-09	1.79354e-07	UP	NA	NA	NA	NA	NA	NA	NA
ENSSSCG00000008659	356.85	-1.25848	7.23068e-09	1.88037e-07	DOWN	Low molecular weight phosphotyrosine protein phosphatase;ACP1;ortholog	SUBFAMILY NOT NAMED (PTHR11717:SF22)	0	acid phosphatase activity(GO:0003993);non-membrane spanning protein tyrosine phosphatase activity(GO:0004726)	peptidyl-tyrosine dephosphorylation(GO:0035335)	cytoplasm(GO:0005737);cytoplasmic side of plasma membrane(GO:0009898);extracellular exosome(GO:0070062)	0
ENSSSCG00000030295	913.342	-0.922051	7.357e-09	1.90974e-07	DOWN	Uncharacterized protein;LOC1NANA52NA245;ortholog	NUCLEAR TRANSPORT FACTOR 2 (PTHR12612:SF13)	0	0	transport(GO:0006810)	intracellular(GO:0005622)	0
ENSSSCG00000004150	414.633	-1.72909	7.44637e-09	1.92944e-07	DOWN	Uncharacterized protein;HEBP2;ortholog	HEME-BINDING PROTEIN 2 (PTHR1122NA:SF49)	0	0	negative regulation of mitochondrial membrane potential(GO:0010917);positive regulation of necrotic cell death(GO:0010940);positive regulation of mitochondrial membrane permeability(GO:0035794)	mitochondrion(GO:0005739);extracellular exosome(GO:0070062)	0
ENSSSCG00000016604	731.141	0.755242	7.48445e-09	1.93579e-07	UP	Uncharacterized protein;WASL;ortholog	NEURAL WISKOTT-ALDRICH SYNDROME PROTEIN (PTHR232NA2:SF41)	Cytoskeletal regulation by Rho GTPase->Wiskott-Aldrich syndrome protein family member 1;;Huntington disease->neural Wiskott-Aldrich syndrome protein;;;	actin binding(GO:0003779)	actin filament organization(GO:0007015);response to bacterium(GO:0009617);regulation of protein localization(GO:0032880);cellular protein complex localization(GO:0034629);spindle localization(GO:0051653);negative regulation of membrane tubulation(GO:1903526);negative regulation of lymphocyte migration(GO:2000402);positive regulation of Arp2/3 complex-mediated actin nucleation(GO:2000601)	cytosol(GO:0005829);lamellipodium(GO:0030027);actin cap(GO:0030478);extracellular exosome(GO:0070062)	Fcgamma receptor (FCGR) dependent phagocytosis;Clathrin-mediated endocytosis;Vesicle-mediated transport;EPH-Ephrin signaling;Metabolism of nitric oxide;RHO GTPases Activate WASPs and WAVEs;Nephrin interactions;Developmental Biology;Cell-Cell communication;RHO GTPase Effectors;DCC mediated attractive signaling;NOSTRIN mediated eNOS trafficking;Regulation of actin dynamics for phagocytic cup format…
ENSSSCG00000009394	16.1693	-3.55503	7.62547e-09	1.9687e-07	DOWN	Uncharacterized protein;ARL11;ortholog	ADP-RIBOSYLATION FACTOR-LIKE PROTEIN 11 (PTHR11711:SF232)	0	GTP binding(GO:0005525)	hematopoietic progenitor cell differentiation(GO:0002244);small GTPase mediated signal transduction(GO:0007264)	intracellular(GO:0005622)	0
ENSSSCG00000013614	7820.96	0.96969	7.64008e-09	1.96891e-07	UP	Calponin-1;CNN1;ortholog	CALPONIN-1 (PTHR18959:SF6NA)	0	actin binding(GO:0003779);calmodulin binding(GO:0005516)	actomyosin structure organization(GO:0031032);negative regulation of vascular smooth muscle cell proliferation(GO:1904706)	cytoskeleton(GO:0005856);focal adhesion(GO:0005925)	0
ENSSSCG00000008767	6062.77	-1.57528	7.72175e-09	1.98637e-07	DOWN	Uncharacterized protein (Fragment);LOC1NANA7383NA4;ortholog	SUBFAMILY NOT NAMED (PTHR1NA871:SF13)	0	RNA binding(GO:0003723);structural constituent of ribosome(GO:0003735)	translation(GO:0006412);ribosome biogenesis(GO:0042254)	cytosol(GO:0005829);small ribosomal subunit(GO:0015935)	0
ENSSSCG00000015503	502.753	-1.53098	7.85758e-09	2.01767e-07	DOWN	Uncharacterized protein;MRPS14;ortholog	28S RIBOSOMAL PROTEIN S14, MITOCHONDRIAL (PTHR19836:SF23)	0	structural constituent of ribosome(GO:0003735);poly(A) RNA binding(GO:0044822)	translation(GO:0006412)	mitochondrial small ribosomal subunit(GO:0005763)	Mitochondrial translation;Organelle biogenesis and maintenance;Mitochondrial translation elongation;Mitochondrial translation termination
ENSSSCG00000014063	375.582	-0.839628	8.01138e-09	2.04614e-07	DOWN	Sideroflexin-1;SFXN1;ortholog	SIDEROFLEXIN-1 (PTHR11153:SF32)	0	ion transmembrane transporter activity(GO:0015075)	iron ion transport(GO:0006826);erythrocyte differentiation(GO:0030218);ion transmembrane transport(GO:0034220);iron ion homeostasis(GO:0055072)	mitochondrial inner membrane(GO:0005743);integral component of membrane(GO:0016021)	0
ENSSSCG00000014988	28.0172	-3.10246	8.01145e-09	2.04614e-07	DOWN	Uncharacterized protein;MMP-13;ortholog	COLLAGENASE 3 (PTHR1NA2NA1:SF185)	Plasminogen activating cascade->pro-matrix metalloprotease 13;;Plasminogen activating cascade->Matrix metalloprotease 13;;Alzheimer disease-presenilin pathway->Matrix metalloprotease;;;;	metalloendopeptidase activity(GO:0004222);calcium ion binding(GO:0005509);collagen binding(GO:0005518);zinc ion binding(GO:0008270)	endochondral ossification(GO:0001958);growth plate cartilage development(GO:0003417);proteolysis(GO:0006508);extracellular matrix disassembly(GO:0022617);bone mineralization(GO:0030282);collagen catabolic process(GO:0030574);cellular protein metabolic process(GO:0044267)	extracellular matrix(GO:0031012)	Collagen formation;Collagen degradation;Assembly of collagen fibrils and other multimeric structures;Activation of Matrix Metalloproteinases;Extracellular matrix organization;Degradation of the extracellular matrix
ENSSSCG00000017428	3464.37	1.36781	7.98644e-09	2.04614e-07	UP	Junction plakoglobin;Jup;ortholog	JUNCTION PLAKOGLOBIN (PTHR23315:SF219)	Alzheimer disease-presenilin pathway->gamma-catenin;;	transcription coactivator activity(GO:0003713);signal transducer activity(GO:0004871);structural molecule activity(GO:0005198);protein phosphatase binding(GO:0019903);alpha-catenin binding(GO:0045294);cadherin binding(GO:0045296);cadherin binding involved in cell-cell adhesion(GO:0098641)	desmosome assembly(GO:0002159);signal transduction(GO:0007165);cell migration(GO:0016477);adherens junction assembly(GO:0034333);regulation of cell proliferation(GO:0042127);positive regulation of protein import into nucleus(GO:0042307);skin development(GO:0043588);detection of mechanical stimulus(GO:0050982);positive regulation of sequence-specific DNA binding transcription factor activity(GO:00…	nucleus(GO:0005634);cytoplasm(GO:0005737);cytosol(GO:0005829);intermediate filament(GO:0005882);cell-cell adherens junction(GO:0005913);focal adhesion(GO:0005925);intercalated disc(GO:0014704);catenin complex(GO:0016342);Z disc(GO:0030018);desmosome(GO:0030057);extracellular matrix(GO:0031012);protein-DNA complex(GO:0032993);extracellular exosome(GO:0070062);gamma-catenin-TCF7L2 complex(GO:007166…	Cell-Cell communication;Cell-cell junction organization;Adherens junctions interactions;Cell junction organization;Signal Transduction;VEGFA-VEGFR2 Pathway;VEGFR2 mediated vascular permeability;Signaling by VEGF
ENSSSCG00000020991	77.8813	-2.98272	8.3893e-09	2.13882e-07	DOWN	Histone H2A;HIST1H2AG;ortholog	HISTONE H2A TYPE 1 (PTHR2343NA:SF144)	0	DNA binding(GO:0003677);protein heterodimerization activity(GO:0046982)	chromatin silencing(GO:0006342)	nucleosome(GO:0000786);nuclear chromatin(GO:0000790)	0
ENSSSCG00000011589	291.956	0.88394	8.48565e-09	2.15953e-07	UP	Uncharacterized protein (Fragment);IFT122;ortholog	INTRAFLAGELLAR TRANSPORT PROTEIN 122 HOMOLOG (PTHR12764:SF5)	0	0	intraciliary retrograde transport(GO:0035721);protein localization to cilium(GO:0061512)	cilium(GO:0005929);intraciliary transport particle A(GO:0030991)	Intraflagellar transport;Organelle biogenesis and maintenance;Hedgehog 'off' state;Signaling by Hedgehog;Signal Transduction;Assembly of the primary cilium
ENSSSCG00000017917	1115.37	1.34416	8.52362e-09	2.16533e-07	UP	Uncharacterized protein (Fragment);MINK1;ortholog	MISSHAPEN-LIKE KINASE 1 (PTHR24361:SF463)	0	signal transducer, downstream of receptor, with serine/threonine kinase activity(GO:0004702);ATP binding(GO:0005524)	regulation of cell-matrix adhesion(GO:0001952);regulation of cell-cell adhesion(GO:0022407);signal transduction by protein phosphorylation(GO:0023014);regulation of cell migration(GO:0030334);actin cytoskeleton reorganization(GO:0031532);positive regulation of JNK cascade(GO:0046330);protein autophosphorylation(GO:0046777)	cytoplasm(GO:0005737);Golgi apparatus(GO:0005794);extracellular exosome(GO:0070062)	Cellular responses to stress;Oxidative Stress Induced Senescence;Cellular Senescence
ENSSSCG00000011237	4010.14	0.553535	8.56218e-09	2.17115e-07	UP	Uncharacterized protein;PDCD6IP;ortholog	PROGRAMMED CELL DEATH 6-INTERACTING PROTEIN (PTHR23NA3NA:SF26)	0	proteinase activated receptor binding(GO:0031871);protein homodimerization activity(GO:0042803);calcium-dependent protein binding(GO:0048306)	actomyosin contractile ring assembly(GO:0000915);cell separation after cytokinesis(GO:0000920);regulation of centrosome duplication(GO:0010824);viral budding via host ESCRT complex(GO:0039702);maintenance of epithelial cell apical/basal polarity(GO:0045199);bicellular tight junction assembly(GO:0070830);regulation of membrane permeability(GO:0090559);ubiquitin-independent protein catabolic proces…	immunological synapse(GO:0001772);cytosol(GO:0005829);focal adhesion(GO:0005925);actomyosin(GO:0042641);myelin sheath(GO:0043209);extracellular exosome(GO:0070062);endoplasmic reticulum exit site(GO:0070971)	0
ENSSSCG00000029673	194.98	-1.36793	8.57695e-09	2.17115e-07	DOWN	Uncharacterized protein (Fragment);ATP5G2;ortholog	ATP SYNTHASE F(NA) COMPLEX SUBUNIT C1, MITOCHONDRIAL (PTHR1NANA31:SF15)	0	lipid binding(GO:0008289);proton-transporting ATP synthase activity, rotational mechanism(GO:0046933)	ATP synthesis coupled proton transport(GO:0015986);ATP hydrolysis coupled proton transport(GO:0015991)	mitochondrial proton-transporting ATP synthase complex, coupling factor F(o)(GO:0000276);integral component of membrane(GO:0016021)	Respiratory electron transport, ATP synthesis by chemiosmotic coupling, and heat production by uncoupling proteins.;Metabolism;Formation of ATP by chemiosmotic coupling;The citric acid (TCA) cycle and respiratory electron transport
ENSSSCG00000012757	1052.06	-1.21094	8.81796e-09	2.22821e-07	DOWN	Uncharacterized protein;CETN2;ortholog	CENTRIN-2 (PTHR23NA5NA:SF273)	0	calcium ion binding(GO:0005509);microtubule binding(GO:0008017);G-protein beta/gamma-subunit complex binding(GO:0031683);heterotrimeric G-protein binding(GO:0032795)	nucleotide-excision repair(GO:0006289);centriole replication(GO:0007099);spermatogenesis(GO:0007283);regulation of cytokinesis(GO:0032465)	centriole(GO:0005814);photoreceptor connecting cilium(GO:0032391);ciliary basal body(GO:0036064);XPC complex(GO:0071942)	Formation of Incision Complex in GG-NER;DNA Repair;DNA Damage Recognition in GG-NER;Recruitment of mitotic centrosome proteins and complexes;G2/M Transition;Metabolism of proteins;SUMO E3 ligases SUMOylate target proteins;Cell Cycle;Loss of proteins required for interphase microtubule organization from the centrosome;Assembly of the primary cilium;Cell Cycle, Mitotic;Centrosome maturation;Post-tr…
ENSSSCG00000006759	6467.19	-0.98678	8.88938e-09	2.24229e-07	DOWN	Olfactomedin-like protein 3;OLFML3;ortholog	OLFACTOMEDIN-LIKE PROTEIN 3 (PTHR23192:SF54)	0	pyruvate synthase activity(GO:0019164)	acetyl-CoA biosynthetic process from pyruvate(GO:0006086);oxidation-reduction process(GO:0055114)	extracellular vesicle(GO:1903561)	0
ENSSSCG00000027831	1348.14	-1.46436	9.0415e-09	2.27664e-07	DOWN	Uncharacterized protein;NOP1NA;ortholog	H/ACA RIBONUCLEOPROTEIN COMPLEX SUBUNIT 3 (PTHR133NA5:SF1)	0	box H/ACA snoRNA binding(GO:0034513);telomerase RNA binding(GO:0070034)	telomere maintenance via telomerase(GO:0007004);rRNA pseudouridine synthesis(GO:0031118);snRNA pseudouridine synthesis(GO:0031120);positive regulation of telomerase RNA localization to Cajal body(GO:1904874)	box H/ACA snoRNP complex(GO:0031429);box H/ACA scaRNP complex(GO:0072589);box H/ACA telomerase RNP complex(GO:0090661)	0
ENSSSCG00000015730	1388.23	-1.55037	9.22057e-09	2.31495e-07	DOWN	NA	NA	NA	NA	NA	NA	NA
ENSSSCG00000028117	198.224	1.13408	9.22609e-09	2.31495e-07	UP	Uncharacterized protein;unassigned;ortholog	NA	0	0	0	microtubule organizing center(GO:0005815)	0
ENSSSCG00000009044	189.93	-1.39899	9.27305e-09	2.31982e-07	DOWN	Anaphase-promoting complex subunit 1NA;ANAPC1NA;ortholog	ANAPHASE-PROMOTING COMPLEX SUBUNIT 1NA (PTHR12936:SF2)	Cell cycle->APC;;	0	mitotic nuclear division(GO:0007067);regulation of mitotic metaphase/anaphase transition(GO:0030071);anaphase-promoting complex-dependent catabolic process(GO:0031145);cell division(GO:0051301);protein K11-linked ubiquitination(GO:0070979)	anaphase-promoting complex(GO:0005680);cytoplasm(GO:0005737)	Cdc20:Phospho-APC/C mediated degradation of Cyclin A;Senescence-Associated Secretory Phenotype (SASP);Cellular responses to stress;Activation of APC/C and APC/C:Cdc20 mediated degradation of mitotic proteins;Cell Cycle;Regulation of mitotic cell cycle;APC/C:Cdc20 mediated degradation of mitotic proteins;Mitotic Metaphase and Anaphase;Cellular Senescence;APC/C-mediated degradation of cell cycle pr…
ENSSSCG00000011945	561.611	-1.16575	9.29423e-09	2.31982e-07	DOWN	NA	NA	NA	NA	NA	NA	NA
ENSSSCG00000013381	10183.7	-1.65859	9.27913e-09	2.31982e-07	DOWN	NA	NA	NA	NA	NA	NA	NA
ENSSSCG00000008734	433.193	-1.0514	9.38725e-09	2.33487e-07	DOWN	NA	NA	NA	NA	NA	NA	NA
ENSSSCG00000016577	1484.61	-1.04869	9.38385e-09	2.33487e-07	DOWN	V-type proton ATPase subunit F;ATP6V1F;ortholog	V-TYPE PROTON ATPASE SUBUNIT F (PTHR13861:SF5)	0	ATPase coupled ion transmembrane transporter activity(GO:0042625);proton-transporting ATPase activity, rotational mechanism(GO:0046961)	ATP hydrolysis coupled proton transport(GO:0015991)	membrane(GO:0016020);vacuolar proton-transporting V-type ATPase complex(GO:0016471);proton-transporting V-type ATPase, V1 domain(GO:0033180);extracellular exosome(GO:0070062)	Iron uptake and transport;Signaling by Insulin receptor;ROS, RNS production in response to bacteria;Immune System;Transmembrane transport of small molecules;Insulin receptor recycling;Signal Transduction;Transferrin endocytosis and recycling
ENSSSCG00000016512	1137.77	1.10779	9.42556e-09	2.34033e-07	UP	Uncharacterized protein;zap;ortholog	ZINC FINGER CCCH-TYPE ANTIVIRAL PROTEIN 1 (PTHR14453:SF7NA)	0	NAD+ ADP-ribosyltransferase activity(GO:0003950);poly(A) RNA binding(GO:0044822);metal ion binding(GO:0046872);cadherin binding involved in cell-cell adhesion(GO:0098641)	response to virus(GO:0009615);positive regulation of type I interferon production(GO:0032481);suppression by virus of host molecular function(GO:0039507);negative regulation of viral genome replication(GO:0045071);positive regulation of mRNA catabolic process(GO:0061014);cellular response to exogenous dsRNA(GO:0071360);cell-cell adhesion(GO:0098609)	nucleus(GO:0005634);lysosome(GO:0005764);late endosome(GO:0005770);cytosol(GO:0005829);cell-cell adherens junction(GO:0005913)	0
ENSSSCG00000008968	586.108	-2.04295	9.64604e-09	2.39091e-07	DOWN	Uncharacterized protein;LOC1NANA737184;ortholog	NON-HISTONE CHROMOSOMAL PROTEIN HMG-14 (PTHR23NA87:SF18)	0	nucleosomal DNA binding(GO:0031492)	0	chromatin(GO:0000785);nucleus(GO:0005634)	Dual incision in TC-NER;Formation of TC-NER Pre-Incision Complex;Transcription-Coupled Nucleotide Excision Repair (TC-NER);Nucleotide Excision Repair;Gap-filling DNA repair synthesis and ligation in TC-NER;DNA Repair
ENSSSCG00000010684	228.192	-2.23665	9.68728e-09	2.3942e-07	DOWN	Uncharacterized protein;RGS1NA;ortholog	REGULATOR OF G-PROTEIN SIGNALING 1NA (PTHR1NA845:SF231)	Heterotrimeric G-protein signaling pathway-Gi alpha and Gs alpha mediated pathway->Regulator of G-protein signaling;;Heterotrimeric G-protein signaling pathway-Gq alpha and Go alpha mediated pathway->Regulator of G-protein signaling;;;	G-protein alpha-subunit binding(GO:0001965);GTPase activator activity(GO:0005096)	G-protein coupled acetylcholine receptor signaling pathway(GO:0007213);positive regulation of GTPase activity(GO:0043547)	nucleus(GO:0005634);cytoplasm(GO:0005737);cytosol(GO:0005829);plasma membrane(GO:0005886)	0
ENSSSCG00000013380	1881.74	-1.5603	9.69284e-09	2.3942e-07	DOWN	Uncharacterized protein;NUCB2;ortholog	NUCLEOBINDIN-2 (PTHR19237:SF26)	0	calcium ion binding(GO:0005509)	0	nuclear outer membrane(GO:0005640);endoplasmic reticulum(GO:0005783)	0
ENSSSCG00000008196	82.943	-1.52934	9.76981e-09	2.40489e-07	DOWN	Uncharacterized protein;FAM178B;ortholog	PROTEIN FAM178B (PTHR16NA46:SF14)	0	0	0	0	0
ENSSSCG00000014905	814.572	-1.03774	9.76323e-09	2.40489e-07	DOWN	Uncharacterized protein;TMEM126B;ortholog	COMPLEX I ASSEMBLY FACTOR TMEM126B, MITOCHONDRIAL (PTHR16296:SF6)	0	0	0	mitochondrion(GO:0005739);integral component of membrane(GO:0016021)	Respiratory electron transport, ATP synthesis by chemiosmotic coupling, and heat production by uncoupling proteins.;Respiratory electron transport;The citric acid (TCA) cycle and respiratory electron transport;Metabolism;Complex I biogenesis
ENSSSCG00000008808	1147.33	-1.02276	9.8628e-09	2.4236e-07	DOWN	Glucosamine-6-phosphate isomerase;GNPDA2;ortholog	GLUCOSAMINE-6-PHOSPHATE ISOMERASE 2 (PTHR1128NA:SF12)	N-acetylglucosamine metabolism->Glucosamine-6-phosphate deaminase;;	glucosamine-6-phosphate deaminase activity(GO:0004342);hydrolase activity(GO:0016787)	carbohydrate metabolic process(GO:0005975);N-acetylglucosamine catabolic process(GO:0006046);UDP-N-acetylglucosamine biosynthetic process(GO:0006048);N-acetylneuraminate catabolic process(GO:0019262)	nucleus(GO:0005634);cytoplasm(GO:0005737)	Glucose metabolism;Metabolism of carbohydrates;Metabolism
ENSSSCG00000007246	2453.02	0.791352	1.00556e-08	2.46673e-07	UP	Uncharacterized protein;TM9SF4;ortholog	TRANSMEMBRANE 9 SUPERFAMILY MEMBER 4 (PTHR1NA766:SF61)	0	0	response to hypoxia(GO:0001666);phagocytosis(GO:0006909);cell adhesion(GO:0007155);regulation of intracellular pH(GO:0051453);vacuolar proton-transporting V-type ATPase complex assembly(GO:0070072);positive regulation of protein exit from endoplasmic reticulum(GO:0070863);positive regulation of protein localization to cell surface(GO:2000010)	early endosome(GO:0005769);Golgi apparatus(GO:0005794);integral component of membrane(GO:0016021)	0
ENSSSCG00000008497	711.597	-1.18186	1.0081e-08	2.46872e-07	DOWN	Uncharacterized protein;GPATCH11;ortholog	G PATCH DOMAIN-CONTAINING PROTEIN 11 (PTHR21NA32:SF4)	0	nucleic acid binding(GO:0003676)	0	kinetochore(GO:0000776)	0
ENSSSCG00000016101	608.999	-0.880249	1.02236e-08	2.49935e-07	DOWN	Cellular FLICE-like inhibitory protein long form;C-FLIP;ortholog	CASP8 AND FADD-LIKE APOPTOSIS REGULATOR (PTHR1NA454:SF185)	Apoptosis signaling pathway->FLICE inhibitory protein;;FAS signaling pathway->Pro-Caspase8;;FAS signaling pathway->Caspase 8;;;;	protease binding(GO:0002020);enzyme activator activity(GO:0008047);cysteine-type endopeptidase activity involved in execution phase of apoptosis(GO:0097200);cysteine-type endopeptidase activity(GO:0004197)	proteolysis(GO:0006508);positive regulation of catalytic activity(GO:0043085);positive regulation of I-kappaB kinase/NF-kappaB signaling(GO:0043123);regulation of necroptotic process(GO:0060544);execution phase of apoptosis(GO:0097194);negative regulation of extrinsic apoptotic signaling pathway via death domain receptors(GO:1902042);regulation of apoptotic process(GO:0042981)	cytoplasm(GO:0005737);death-inducing signaling complex(GO:0031264);ripoptosome(GO:0097342)	Apoptosis;Regulation of necroptotic cell death;Regulation by c-FLIP;CASP8 activity is inhibited;TRAIL signaling;RIPK1-mediated regulated necrosis;Regulated Necrosis;Dimerization of procaspase-8;Caspase activation via extrinsic apoptotic signalig pathway;Signal Transduction;Ligand-dependent caspase activation;Death Receptor Signalling;Programmed Cell Death
ENSSSCG00000001878	1466.16	0.622649	1.02958e-08	2.51271e-07	UP	Protein-tyrosine-phosphatase;PTPN9;ortholog	TYROSINE-PROTEIN PHOSPHATASE NON-RECEPTOR TYPE 9 (PTHR19134:SF417)	0	protein tyrosine phosphatase activity(GO:0004725)	peptidyl-tyrosine dephosphorylation(GO:0035335)	cytoplasm(GO:0005737)	0
ENSSSCG00000000083	616.518	-1.15551	1.04374e-08	2.54291e-07	DOWN	Uncharacterized protein;RPS19BP1;ortholog	ACTIVE REGULATOR OF SIRT1 (PTHR31454:SF3)	0	enzyme binding(GO:0019899);poly(A) RNA binding(GO:0044822)	0	nucleoplasm(GO:0005654);nucleolus(GO:0005730);cytosol(GO:0005829)	Cellular responses to stress;Cellular response to heat stress;Regulation of HSF1-mediated heat shock response
ENSSSCG00000007170	83.7438	-1.59285	1.05491e-08	2.56576e-07	DOWN	Uncharacterized protein;CPXM1;ortholog	CARBOXYPEPTIDASE X1-RELATED (PTHR11532:SF7NA)	0	zinc ion binding(GO:0008270);metallocarboxypeptidase activity(GO:0004181);serine-type carboxypeptidase activity(GO:0004185)	peptide metabolic process(GO:0006518);protein processing(GO:0016485)	extracellular space(GO:0005615)	0
ENSSSCG00000001439	28.3086	-3.0045	1.06127e-08	2.57245e-07	DOWN	G-protein signalling modulator 3 (AGS3-like, C. elegans);GPSM3;ortholog	G-PROTEIN-SIGNALING MODULATOR 3 (PTHR1NANA98:SF13NA)	0	GTPase regulator activity(GO:0030695)	regulation of catalytic activity(GO:0050790);positive regulation of leukocyte chemotaxis(GO:0002690);positive regulation of cytokine production involved in inflammatory response(GO:1900017)	plasma membrane(GO:0005886)	0
ENSSSCG00000018178	29.8747	-1.82845	1.05979e-08	2.57245e-07	DOWN	NA	NA	NA	NA	NA	NA	NA
ENSSSCG00000024315	546.017	-1.53148	1.06588e-08	2.57925e-07	DOWN	Uncharacterized protein;MRPL55;ortholog	39S RIBOSOMAL PROTEIN L55, MITOCHONDRIAL (PTHR34NA95:SF2)	0	0	0	0	Mitochondrial translation;Mitochondrial translation termination;Organelle biogenesis and maintenance;Mitochondrial translation elongation
ENSSSCG00000013582	671.367	0.632906	1.08612e-08	2.62377e-07	UP	Uncharacterized protein;XAB2;ortholog	PRE-MRNA-SPLICING FACTOR SYF1 (PTHR11246:SF16)	0	0	generation of catalytic spliceosome for first transesterification step(GO:0000349);blastocyst development(GO:0001824);transcription-coupled nucleotide-excision repair(GO:0006283);transcription, DNA-templated(GO:0006351)	Prp19 complex(GO:0000974);membrane(GO:0016020);prespliceosome(GO:0071010);catalytic step 1 spliceosome(GO:0071012);catalytic step 2 spliceosome(GO:0071013);post-mRNA release spliceosomal complex(GO:0071014)	mRNA Splicing - Major Pathway;Nucleotide Excision Repair;Transcription-Coupled Nucleotide Excision Repair (TC-NER);mRNA Splicing;Formation of TC-NER Pre-Incision Complex;Gap-filling DNA repair synthesis and ligation in TC-NER;DNA Repair;Processing of Capped Intron-Containing Pre-mRNA;Gene Expression;Dual incision in TC-NER
ENSSSCG00000023448	24.7767	-2.27003	1.08894e-08	2.62614e-07	DOWN	Uncharacterized protein;LOC1NANA623659;ortholog	SH3 DOMAIN-BINDING PROTEIN 1 (PTHR1413NA:SF17)	0	0	signal transduction(GO:0007165)	0	0
ENSSSCG00000014133	5869.2	-1.4528	1.12043e-08	2.69753e-07	DOWN	Uncharacterized protein;LOC1NANA523526;ortholog	4NAS RIBOSOMAL PROTEIN S23 (PTHR11652:SF3NA)	0	structural constituent of ribosome(GO:0003735)	translation(GO:0006412)	small ribosomal subunit(GO:0015935)	Formation of a pool of free 40S subunits;Gene Expression;Translation initiation complex formation;Metabolism of proteins;Formation of the ternary complex, and subsequently, the 43S complex;Cap-dependent Translation Initiation;Translation;Nonsense-Mediated Decay (NMD);Ribosomal scanning and start codon recognition;Nonsense Mediated Decay (NMD) enhanced by the Exon Junction Complex (EJC);L13a-media…
ENSSSCG00000006784	127.059	1.68478	1.12576e-08	2.70581e-07	UP	Uncharacterized protein;FAM212B;ortholog	PROTEIN FAM212B (PTHR28615:SF4)	0	protein kinase binding(GO:0019901)	0	nucleus(GO:0005634)	0
ENSSSCG00000002952	1132.81	-1.07017	1.14134e-08	2.73864e-07	DOWN	Uncharacterized protein;YIF1B;ortholog	PROTEIN YIF1B (PTHR14NA83:SF1NA)	0	0	ER to Golgi vesicle-mediated transport(GO:0006888)	endoplasmic reticulum membrane(GO:0005789);endoplasmic reticulum-Golgi intermediate compartment(GO:0005793);ER to Golgi transport vesicle(GO:0030134);integral component of Golgi membrane(GO:0030173)	0
ENSSSCG00000027301	464.404	-1.07479	1.15954e-08	2.77764e-07	DOWN	NA	NA	NA	NA	NA	NA	NA
ENSSSCG00000011705	1304.74	-0.993727	1.19604e-08	2.86028e-07	DOWN	Uncharacterized protein;COMMD2;ortholog	COMM DOMAIN-CONTAINING PROTEIN 2 (PTHR15857:SF1)	0	0	0	0	0
ENSSSCG00000011390	1559.73	0.628517	1.23546e-08	2.94469e-07	UP	Uncharacterized protein (Fragment);IP6K1;ortholog	INOSITOL HEXAKISPHOSPHATE KINASE 1 (PTHR124NANA:SF61)	0	inositol-1,4,5-trisphosphate 3-kinase activity(GO:0008440)	phosphatidylinositol phosphorylation(GO:0046854)	fibrillar center(GO:0001650);cytosol(GO:0005829)	Synthesis of IPs in the nucleus;Metabolism;Synthesis of pyrophosphates in the cytosol;Inositol phosphate metabolism
ENSSSCG00000013838	608.512	0.51954	1.23449e-08	2.94469e-07	UP	Uncharacterized protein (Fragment);AKAP8L;ortholog	A-KINASE ANCHOR PROTEIN 8-LIKE (PTHR1219NA:SF9)	0	DNA binding(GO:0003677);lamin binding(GO:0005521);DEAD/H-box RNA helicase binding(GO:0017151);histone deacetylase binding(GO:0042826);poly(A) RNA binding(GO:0044822)	mRNA processing(GO:0006397);mitotic chromosome condensation(GO:0007076);regulation of mRNA export from nucleus(GO:0010793);positive regulation of histone deacetylation(GO:0031065);regulation of histone phosphorylation(GO:0033127);cell cycle G2/M phase transition(GO:0044839);positive regulation of transcription from RNA polymerase II promoter(GO:0045944);nuclear envelope disassembly(GO:0051081)	chromatin(GO:0000785);nuclear matrix(GO:0016363);nuclear speck(GO:0016607)	0
ENSSSCG00000015103	12532.7	-1.73069	1.263e-08	3.0053e-07	DOWN	Uncharacterized protein (Fragment);RPS25;ortholog	4NAS RIBOSOMAL PROTEIN S25 (PTHR1285NA:SF13)	0	poly(A) RNA binding(GO:0044822)	0	nucleolus(GO:0005730);cytosolic small ribosomal subunit(GO:0022627);extracellular matrix(GO:0031012);extracellular exosome(GO:0070062)	Formation of the ternary complex, and subsequently, the 43S complex;Eukaryotic Translation Initiation;Formation of a pool of free 40S subunits;Metabolism of proteins;Cap-dependent Translation Initiation;Translation;Nonsense-Mediated Decay (NMD);Activation of the mRNA upon binding of the cap-binding complex and eIFs, and subsequent binding to 43S;Translation initiation complex formation;Nonsense M…
ENSSSCG00000010833	488.706	-0.949624	1.27812e-08	3.0267e-07	DOWN	Uncharacterized protein;TAF1A;ortholog	TATA BOX-BINDING PROTEIN-ASSOCIATED FACTOR RNA POLYMERASE I SUBUNIT A (PTHR32122:SF2)	General transcription by RNA polymerase I->TPB assoaciate factor 1A;;General transcription by RNA polymerase I->SL1;;;	0	transcription from RNA polymerase I promoter(GO:0006360)	RNA polymerase I transcription factor complex(GO:0000120);microtubule cytoskeleton(GO:0015630)	Gene Expression;RNA Polymerase I Promoter Clearance;Positive epigenetic regulation of rRNA expression;RNA Polymerase I, RNA Polymerase III, and Mitochondrial Transcription;RNA Polymerase I Transcription;RNA Polymerase I Promoter Escape;RNA Polymerase I Chain Elongation;Epigenetic regulation of gene expression;B-WICH complex positively regulates rRNA expression;RNA Polymerase I Transcription Initi…
ENSSSCG00000013597	10107.9	-1.52364	1.27738e-08	3.0267e-07	DOWN	4NAS ribosomal protein S28;RPS28;ortholog	4NAS RIBOSOMAL PROTEIN S28 (PTHR1NA769:SF6)	0	RNA binding(GO:0003723);structural constituent of ribosome(GO:0003735);poly(A) RNA binding(GO:0044822)	ribosomal small subunit assembly(GO:0000028);translation(GO:0006412);maturation of SSU-rRNA(GO:0030490);ribosome biogenesis(GO:0042254)	cytosolic small ribosomal subunit(GO:0022627);extracellular exosome(GO:0070062)	Gene Expression;Metabolism of proteins;Translation;L13a-mediated translational silencing of Ceruloplasmin expression;Ribosomal scanning and start codon recognition;Nonsense-Mediated Decay (NMD);Eukaryotic Translation Initiation;Formation of a pool of free 40S subunits;Activation of the mRNA upon binding of the cap-binding complex and eIFs, and subsequent binding to 43S;Cap-dependent Translation I…
ENSSSCG00000023527	68.871	-3.31713	1.27835e-08	3.0267e-07	DOWN	Uncharacterized protein;NRROS;ortholog	NEGATIVE REGULATOR OF REACTIVE OXYGEN SPECIES (PTHR24365:SF411)	0	0	superoxide metabolic process(GO:0006801);inflammatory response(GO:0006954);immune response(GO:0006955);defense response to other organism(GO:0098542)	endoplasmic reticulum(GO:0005783);integral component of membrane(GO:0016021)	0
ENSSSCG00000025507	9218.71	-1.54587	1.28432e-08	3.03581e-07	DOWN	NA	NA	NA	NA	NA	NA	NA
ENSSSCG00000004441	3764.72	0.53253	1.29306e-08	3.0514e-07	UP	Uncharacterized protein (Fragment);DSE;ortholog	DERMATAN-SULFATE EPIMERASE (PTHR15532:SF6)	0	chondroitin-glucuronate 5-epimerase activity(GO:0047757)	dermatan sulfate biosynthetic process(GO:0030208)	nucleoplasm(GO:0005654);endoplasmic reticulum(GO:0005783);Golgi apparatus(GO:0005794);cytosol(GO:0005829);integral component of membrane(GO:0016021)	Metabolism;Chondroitin sulfate/dermatan sulfate metabolism;Dermatan sulfate biosynthesis;Glycosaminoglycan metabolism;Metabolism of carbohydrates
ENSSSCG00000012042	5250.67	-1.55186	1.29646e-08	3.05438e-07	DOWN	ATP synthase subunit O, mitochondrial;ATP5O;ortholog	ATP SYNTHASE SUBUNIT O, MITOCHONDRIAL (PTHR1191NA:SF9)	0	proton-transporting ATP synthase activity, rotational mechanism(GO:0046933)	ATP synthesis coupled proton transport(GO:0015986);ATP hydrolysis coupled cation transmembrane transport(GO:0099132)	mitochondrial proton-transporting ATP synthase complex(GO:0005753);myelin sheath(GO:0043209)	Metabolism;Respiratory electron transport, ATP synthesis by chemiosmotic coupling, and heat production by uncoupling proteins.;The citric acid (TCA) cycle and respiratory electron transport;Formation of ATP by chemiosmotic coupling
ENSSSCG00000005612	5443.15	-1.28778	1.30801e-08	3.07652e-07	DOWN	6NAS ribosomal protein L12 (Fragment);RPL12;ortholog	6NAS RIBOSOMAL PROTEIN L12 (PTHR11661:SF11)	0	structural constituent of ribosome(GO:0003735);rRNA binding(GO:0019843);poly(A) RNA binding(GO:0044822)	ribosomal large subunit assembly(GO:0000027);translation(GO:0006412)	nucleolus(GO:0005730);focal adhesion(GO:0005925);membrane(GO:0016020);cytosolic large ribosomal subunit(GO:0022625);extracellular matrix(GO:0031012);extracellular exosome(GO:0070062)	Gene Expression;Nonsense-Mediated Decay (NMD);Nonsense Mediated Decay (NMD) enhanced by the Exon Junction Complex (EJC)
ENSSSCG00000008794	7.79714	-3.45539	1.32407e-08	3.10916e-07	DOWN	Uncharacterized protein;RHOH;ortholog	RHO-RELATED GTP-BINDING PROTEIN RHOH (PTHR24NA72:SF234)	0	GTP binding(GO:0005525);kinase inhibitor activity(GO:0019210)	small GTPase mediated signal transduction(GO:0007264);T cell differentiation(GO:0030217);negative regulation of phosphorylation(GO:0042326);negative regulation of I-kappaB kinase/NF-kappaB signaling(GO:0043124);mast cell activation(GO:0045576)	immunological synapse(GO:0001772);cytoplasm(GO:0005737)	Signal Transduction;Signaling by Rho GTPases;Rho GTPase cycle
ENSSSCG00000017513	2529.85	0.721896	1.3341e-08	3.12757e-07	UP	Uncharacterized protein;NPEPPS;ortholog	PUROMYCIN-SENSITIVE AMINOPEPTIDASE-RELATED (PTHR11533:SF2NA3)	0	zinc ion binding(GO:0008270);peptide binding(GO:0042277);metalloaminopeptidase activity(GO:0070006)	proteolysis(GO:0006508);peptide catabolic process(GO:0043171);cellular response to hypoxia(GO:0071456);positive regulation of protein targeting to mitochondrion(GO:1903955)	cytoplasm(GO:0005737);cytosol(GO:0005829);plasma membrane(GO:0005886);extracellular exosome(GO:0070062)	Antigen processing: Ubiquitination & Proteasome degradation;Adaptive Immune System;Immune System;Class I MHC mediated antigen processing & presentation
ENSSSCG00000029260	101.045	1.82697	1.33879e-08	3.13343e-07	UP	Uncharacterized protein;NDNF;ortholog	PROTEIN NDNF (PTHR14619:SF8)	0	0	0	0	0
ENSSSCG00000007167	893.052	0.826555	1.36436e-08	3.18284e-07	UP	Uncharacterized protein;VPS16;ortholog	VACUOLAR PROTEIN SORTING-ASSOCIATED PROTEIN 16 HOMOLOG (PTHR12811:SF1)	0	actin binding(GO:0003779)	intracellular protein transport(GO:0006886);endosome to lysosome transport(GO:0008333);endosomal transport(GO:0016197);regulation of vacuole fusion, non-autophagic(GO:0032889);regulation of SNARE complex assembly(GO:0035542);autophagosome maturation(GO:0097352)	lysosomal membrane(GO:0005765);endosome(GO:0005768);early endosome(GO:0005769);late endosome(GO:0005770);HOPS complex(GO:0030897);recycling endosome(GO:0055037)	0
ENSSSCG00000014920	600.399	1.45016	1.36348e-08	3.18284e-07	UP	Uncharacterized protein (Fragment);FZD4;ortholog	FRIZZLED-4 (PTHR113NA9:SF1NA4)	Wnt signaling pathway->Frizzled;;Alzheimer disease-presenilin pathway->Frizzled;;Cadherin signaling pathway->Frizzled;;;;	G-protein coupled receptor activity(GO:0004930);Wnt-protein binding(GO:0017147);cytokine binding(GO:0019955);PDZ domain binding(GO:0030165);ubiquitin protein ligase binding(GO:0031625);protein homodimerization activity(GO:0042803);Wnt-activated receptor activity(GO:0042813);protein heterodimerization activity(GO:0046982)	vasculogenesis(GO:0001570);G-protein coupled receptor signaling pathway(GO:0007186);Wnt signaling pathway, calcium modulating pathway(GO:0007223);sensory perception of sound(GO:0007605);negative regulation of cell-substrate adhesion(GO:0010812);regulation of vascular endothelial growth factor receptor signaling pathway(GO:0030947);locomotion involved in locomotory behavior(GO:0031987);substrate a…	plasma membrane(GO:0005886);cell-cell junction(GO:0005911);cell surface(GO:0009986);integral component of membrane(GO:0016021);extracellular exosome(GO:0070062)	Signal Transduction;Vesicle-mediated transport;TCF dependent signaling in response to WNT;Membrane Trafficking;Regulation of FZD by ubiquitination;Beta-catenin independent WNT signaling;PCP/CE pathway;WNT5A-dependent internalization of FZD4;Ca2+ pathway;Signaling by Wnt;Cargo recognition for clathrin-mediated endocytosis;Clathrin-mediated endocytosis
ENSSSCG00000020817	3497.73	-1.49958	1.4506e-08	3.3785e-07	DOWN	4NAS ribosomal protein S16;RPS16;ortholog	4NAS RIBOSOMAL PROTEIN S16 (PTHR21569:SF9)	0	structural constituent of ribosome(GO:0003735);poly(A) RNA binding(GO:0044822)	maturation of SSU-rRNA from tricistronic rRNA transcript (SSU-rRNA, 5.8S rRNA, LSU-rRNA)(GO:0000462);translation(GO:0006412)	focal adhesion(GO:0005925);membrane(GO:0016020);cytosolic small ribosomal subunit(GO:0022627);extracellular matrix(GO:0031012);extracellular exosome(GO:0070062);small ribosomal subunit(GO:0015935);ribosome(GO:0005840)	Formation of a pool of free 40S subunits;Gene Expression;Translation initiation complex formation;Metabolism of proteins;Formation of the ternary complex, and subsequently, the 43S complex;Cap-dependent Translation Initiation;Translation;Nonsense-Mediated Decay (NMD);Ribosomal scanning and start codon recognition;Nonsense Mediated Decay (NMD) enhanced by the Exon Junction Complex (EJC);L13a-media…
ENSSSCG00000008923	9.50017	-3.68809	1.46217e-08	3.39991e-07	DOWN	Uncharacterized protein;STAP1;ortholog	SIGNAL-TRANSDUCING ADAPTOR PROTEIN 1 (PTHR16186:SF14)	0	phosphotyrosine binding(GO:0001784);transmembrane receptor protein tyrosine kinase adaptor activity(GO:0005068);SH3/SH2 adaptor activity(GO:0005070);macrophage colony-stimulating factor receptor binding(GO:0005157)	transmembrane receptor protein tyrosine kinase signaling pathway(GO:0007169);positive regulation of gene expression(GO:0010628);negative regulation of macrophage chemotaxis(GO:0010760);negative regulation of phosphorylation(GO:0042326);positive regulation of B cell receptor signaling pathway(GO:0050861);positive regulation of phagocytosis, engulfment(GO:0060100);cellular response to lipopolysacch…	nucleoplasm(GO:0005654);mitochondrion(GO:0005739);protein complex(GO:0043234)	0
ENSSSCG00000006528	207.575	-1.33305	1.46647e-08	3.40436e-07	DOWN	Uncharacterized protein (Fragment);DPM3;ortholog	DOLICHOL-PHOSPHATE MANNOSYLTRANSFERASE SUBUNIT 3 (PTHR16433:SF1)	0	dolichyl-phosphate beta-D-mannosyltransferase activity(GO:0004582)	GPI anchor biosynthetic process(GO:0006506);regulation of protein stability(GO:0031647);protein O-linked mannosylation(GO:0035269)	endoplasmic reticulum membrane(GO:0005789);integral component of endoplasmic reticulum membrane(GO:0030176);dolichol-phosphate-mannose synthase complex(GO:0033185)	Post-translational protein modification;Asparagine N-linked glycosylation;Synthesis of dolichyl-phosphate mannose;Metabolism of proteins;Synthesis of substrates in N-glycan biosythesis;Biosynthesis of the N-glycan precursor (dolichol lipid-linked oligosaccharide, LLO) and transfer to a nascent protein;Post-translational modification: synthesis of GPI-anchored proteins
ENSSSCG00000004177	37003.6	-1.51893	1.51364e-08	3.50815e-07	DOWN	4NAS ribosomal protein S12;RPS12;ortholog	4NAS RIBOSOMAL PROTEIN S12 (PTHR11843:SF4)	0	structural constituent of ribosome(GO:0003735);poly(A) RNA binding(GO:0044822)	translation(GO:0006412)	membrane(GO:0016020);cytosolic small ribosomal subunit(GO:0022627)	0
ENSSSCG00000013030	549.609	-1.07576	1.51861e-08	3.51396e-07	DOWN	Uncharacterized protein;PRDX5;ortholog	PEROXIREDOXIN-5, MITOCHONDRIAL (PTHR1NA43NA:SF21)	0	RNA polymerase III regulatory region DNA binding(GO:0001016);peroxidase activity(GO:0004601);receptor binding(GO:0005102);cysteine-type endopeptidase inhibitor activity involved in apoptotic process(GO:0043027);protein dimerization activity(GO:0046983)	apoptotic process(GO:0006915);negative regulation of transcription from RNA polymerase III promoter(GO:0016480);cellular response to reactive oxygen species(GO:0034614);negative regulation of cysteine-type endopeptidase activity involved in apoptotic process(GO:0043154);cell redox homeostasis(GO:0045454);oxidation-reduction process(GO:0055114);cellular oxidant detoxification(GO:0098869)	extracellular space(GO:0005615);nucleus(GO:0005634);mitochondrion(GO:0005739);peroxisome(GO:0005777);cytosol(GO:0005829);cytoplasmic vesicle(GO:0031410);perinuclear region of cytoplasm(GO:0048471);extracellular exosome(GO:0070062)	TP53 Regulates Metabolic Genes;Cellular responses to stress;Transcriptional Regulation by TP53;Detoxification of Reactive Oxygen Species;Generic Transcription Pathway;Gene Expression
ENSSSCG00000023435	2750.27	-1.36062	1.55305e-08	3.58785e-07	DOWN	Acyl-CoA-binding protein;DBI;ortholog	ACYL-COA-BINDING PROTEIN (PTHR2331NA:SF74)	0	fatty-acyl-CoA binding(GO:0000062);lipid binding(GO:0008289)	transport(GO:0006810);defense response to bacterium(GO:0042742)	endoplasmic reticulum(GO:0005783);Golgi apparatus(GO:0005794)	Metabolism of lipids and lipoproteins;Metabolism;Fatty acid, triacylglycerol, and ketone body metabolism;Triglyceride Biosynthesis;Fatty Acyl-CoA Biosynthesis
ENSSSCG00000008518	213.632	-1.09675	1.56179e-08	3.59641e-07	DOWN	Uncharacterized protein;SLC3NAA6;ortholog	ZINC TRANSPORTER 6 (PTHR11562:SF65)	0	zinc ion transmembrane transporter activity(GO:0005385)	response to zinc ion(GO:0010043);regulation of sequestering of zinc ion(GO:0061088);zinc II ion transmembrane transport(GO:0071577)	membrane(GO:0016020);integral component of membrane(GO:0016021)	SLC-mediated transmembrane transport;Metal ion SLC transporters;Transport of glucose and other sugars, bile salts and organic acids, metal ions and amine compounds;Zinc efflux and compartmentalization by the SLC30 family;Insulin processing;Transmembrane transport of small molecules;Metabolism of proteins;Peptide hormone metabolism;Zinc transporters
ENSSSCG00000009022	14.5405	3.56693	1.56097e-08	3.59641e-07	UP	Uncharacterized protein;MAB21L2;ortholog	PROTEIN MAB-21-LIKE 2 (PTHR1NA656:SF64)	0	0	positive regulation of cell proliferation(GO:0008284);embryonic body morphogenesis(GO:0010172);camera-type eye development(GO:0043010)	nucleus(GO:0005634)	0
ENSSSCG00000011602	2802.46	0.89077	1.59194e-08	3.65993e-07	UP	Uncharacterized protein;XPC;ortholog	DNA REPAIR PROTEIN COMPLEMENTING XP-C CELLS (PTHR12135:SF4)	0	damaged DNA binding(GO:0003684);single-stranded DNA binding(GO:0003697)	nucleotide-excision repair, DNA damage recognition(GO:0000715);nucleotide-excision repair(GO:0006289);mismatch repair(GO:0006298);response to UV-B(GO:0010224);intra-S DNA damage checkpoint(GO:0031573);UV-damage excision repair(GO:0070914);regulation of mitotic cell cycle phase transition(GO:1901990)	nucleotide-excision repair factor 2 complex(GO:0000111);nucleolus(GO:0005730);cytoplasm(GO:0005737);mitochondrion(GO:0005739);plasma membrane(GO:0005886);extracellular exosome(GO:0070062);XPC complex(GO:0071942)	Global Genome Nucleotide Excision Repair (GG-NER);Nucleotide Excision Repair;DNA Repair;SUMOylation of DNA damage response and repair proteins;Post-translational protein modification;SUMOylation;Metabolism of proteins;Formation of Incision Complex in GG-NER;DNA Damage Recognition in GG-NER;SUMO E3 ligases SUMOylate target proteins
ENSSSCG00000012280	131.639	-1.8011	1.59562e-08	3.66248e-07	DOWN	Uncharacterized protein;LOC1NANA522472;ortholog	PROTEIN UXT (PTHR13345:SF8)	0	RNA polymerase II transcription cofactor activity(GO:0001104);RNA polymerase II transcription corepressor activity(GO:0001106)	negative regulation of transcription from RNA polymerase II promoter(GO:0000122);centrosome organization(GO:0051297)	nucleus(GO:0005634);centrosome(GO:0005813)	0
ENSSSCG00000024614	1572.69	0.786858	1.6165e-08	3.70445e-07	UP	Uncharacterized protein;ITSN1;ortholog	NA	0	0	0	0	Rho GTPase cycle;Signaling by GPCR;Signalling by NGF;Cell death signalling via NRAGE, NRIF and NADE;Signaling by Rho GTPases;Axon guidance;NRAGE signals death through JNK;Cargo recognition for clathrin-mediated endocytosis;Clathrin-mediated endocytosis;Signal Transduction;Membrane Trafficking;Vesicle-mediated transport;GPCR downstream signaling;EPH-Ephrin signaling;p75 NTR receptor-mediated signa…
ENSSSCG00000004705	1878.19	1.19548	1.63348e-08	3.72543e-07	UP	Uncharacterized protein;MAP1A;ortholog	MICROTUBULE-ASSOCIATED PROTEIN 1A (PTHR13843:SF13)	0	microtubule binding(GO:0008017)	microtubule cytoskeleton organization(GO:0000226)	microtubule(GO:0005874)	0
ENSSSCG00000007524	4442.05	-1.35833	1.6323e-08	3.72543e-07	DOWN	ATP synthase, H+ transporting, mitochondrial F1 complex, epsilon subunit;ATP5E;ortholog	ATP SYNTHASE SUBUNIT EPSILON, MITOCHONDRIAL (PTHR12448:SF5)	0	proton-transporting ATP synthase activity, rotational mechanism(GO:0046933);ATPase activity(GO:0016887)	ATP synthesis coupled proton transport(GO:0015986);ATP hydrolysis coupled cation transmembrane transport(GO:0099132)	mitochondrial proton-transporting ATP synthase complex, catalytic core F(1)(GO:0000275);mitochondrial inner membrane(GO:0005743)	Respiratory electron transport, ATP synthesis by chemiosmotic coupling, and heat production by uncoupling proteins.;Metabolism;The citric acid (TCA) cycle and respiratory electron transport;Formation of ATP by chemiosmotic coupling
ENSSSCG00000014113	73.1464	1.16734	1.63271e-08	3.72543e-07	UP	Uncharacterized protein;HOMER1;ortholog	HOMER PROTEIN HOMOLOG 1 (PTHR1NA918:SF5)	Metabotropic glutamate receptor group I pathway->Homer;;	G-protein coupled glutamate receptor binding(GO:0035256)	0	0	Protein-protein interactions at synapses;Neuronal System;Interactions of neurexins and neuroligins at synapses
ENSSSCG00000005191	1398.82	1.33476	1.64239e-08	3.72922e-07	UP	Uncharacterized protein;MPDZ;ortholog	MULTIPLE PDZ DOMAIN PROTEIN (PTHR19964:SF61)	0	protein C-terminus binding(GO:0008022)	cell adhesion(GO:0007155)	bicellular tight junction(GO:0005923);apical plasma membrane(GO:0016324);apicolateral plasma membrane(GO:0016327);cytoplasmic vesicle(GO:0031410);Schmidt-Lanterman incisure(GO:0043220)	0
ENSSSCG00000005460	182.785	-1.03365	1.64227e-08	3.72922e-07	DOWN	Uncharacterized protein;DNAJC25;ortholog	NA	0	0	0	integral component of membrane(GO:0016021)	0
ENSSSCG00000021738	384.396	-1.43968	1.64298e-08	3.72922e-07	DOWN	Tyrosine-protein phosphatase non-receptor type;PTPN2;ortholog	TYROSINE-PROTEIN PHOSPHATASE NON-RECEPTOR TYPE 2 (PTHR19134:SF41NA)	0	protein tyrosine phosphatase activity(GO:0004725);integrin binding(GO:0005178);syntaxin binding(GO:0019905);receptor tyrosine kinase binding(GO:0030971);STAT family protein binding(GO:0097677)	negative regulation of transcription from RNA polymerase II promoter(GO:0000122);negative regulation of cell proliferation(GO:0008285);insulin receptor signaling pathway(GO:0008286);negative regulation of tumor necrosis factor-mediated signaling pathway(GO:0010804);negative regulation of lipid storage(GO:0010888);B cell differentiation(GO:0030183);T cell differentiation(GO:0030217);erythrocyte di…	nucleoplasm(GO:0005654);endoplasmic reticulum(GO:0005783);endoplasmic reticulum-Golgi intermediate compartment(GO:0005793);cytosol(GO:0005829);plasma membrane(GO:0005886);integral component of membrane(GO:0016021)	Regulation of IFNG signaling;Immune System;Cytokine Signaling in Immune system;Interferon Signaling;Interferon gamma signaling
ENSSSCG00000026653	7.33639	-3.52353	1.66213e-08	3.7667e-07	DOWN	Uncharacterized protein;PILRA;ortholog	PAIRED IMMUNOGLOBULIN-LIKE TYPE 2 RECEPTOR ALPHA-RELATED (PTHR15549:SF13)	0	MHC class I protein binding(GO:0042288)	transmembrane receptor protein tyrosine kinase signaling pathway(GO:0007169)	integral component of plasma membrane(GO:0005887)	0
ENSSSCG00000027404	7.18893	-3.52773	1.66955e-08	3.77752e-07	DOWN	Uncharacterized protein;LOC1NANA51493NA;ortholog	PROTEIN UNC-93 HOMOLOG A (PTHR19444:SF36)	0	0	0	integral component of membrane(GO:0016021)	0
ENSSSCG00000029866	181.662	1.26721	1.68202e-08	3.79971e-07	UP	Uncharacterized protein;CCDC112;ortholog	COILED-COIL DOMAIN-CONTAINING PROTEIN 112 (PTHR21549:SF2)	0	0	0	0	0
ENSSSCG00000026990	1588.42	-1.43596	1.74847e-08	3.94359e-07	DOWN	Uncharacterized protein;FAM162A;ortholog	PROTEIN FAM162A (PTHR13674:SF6)	0	0	activation of cysteine-type endopeptidase activity involved in apoptotic process(GO:0006919);neuron apoptotic process(GO:0051402);cellular response to hypoxia(GO:0071456);positive regulation of release of cytochrome c from mitochondria(GO:0090200)	mitochondrion(GO:0005739);cytosol(GO:0005829);integral component of membrane(GO:0016021);extracellular exosome(GO:0070062)	0
ENSSSCG00000000536	2302.56	-1.19826	1.75653e-08	3.95553e-07	DOWN	Uncharacterized protein;ERGIC2;ortholog	ENDOPLASMIC RETICULUM-GOLGI INTERMEDIATE COMPARTMENT PROTEIN 2 (PTHR1NA984:SF45)	0	0	retrograde vesicle-mediated transport, Golgi to ER(GO:0006890)	nucleolus(GO:0005730);cytoplasm(GO:0005737);membrane(GO:0016020)	0
ENSSSCG00000002446	2193.93	-0.679493	1.7963e-08	4.0387e-07	DOWN	MJD1;ATXN3;ortholog	ATAXIN-3 (PTHR14159:SF5)	0	thiol-dependent ubiquitin-specific protease activity(GO:0004843);ubiquitin protein ligase binding(GO:0031625);identical protein binding(GO:0042802);ATPase binding(GO:0051117);Lys63-specific deubiquitinase activity(GO:0061578);Lys48-specific deubiquitinase activity(GO:1990380)	microtubule cytoskeleton organization(GO:0000226);misfolded or incompletely synthesized protein catabolic process(GO:0006515);regulation of cell-substrate adhesion(GO:0010810);actin cytoskeleton organization(GO:0030036);cellular response to heat(GO:0034605);monoubiquitinated protein deubiquitination(GO:0035520);exploration behavior(GO:0035640);proteasome-mediated ubiquitin-dependent protein catab…	nucleolus(GO:0005730);mitochondrial matrix(GO:0005759);endoplasmic reticulum membrane(GO:0005789);cytosol(GO:0005829);plasma membrane(GO:0005886);mitochondrial membrane(GO:0031966);nuclear inclusion body(GO:0042405)	Deubiquitination;Josephin domain DUBs;Post-translational protein modification;Metabolism of proteins
ENSSSCG00000014986	19.4381	-3.06056	1.88677e-08	4.23259e-07	DOWN	Uncharacterized protein;MMP3;ortholog	STROMELYSIN-1 (PTHR1NA2NA1:SF198)	CCKR signaling map->MMP3;;Plasminogen activating cascade->Matrix metalloprotease 3;;Plasminogen activating cascade->pro-Matrix metalloprotease 3;;;;	metalloendopeptidase activity(GO:0004222);calcium ion binding(GO:0005509);zinc ion binding(GO:0008270)	proteolysis(GO:0006508);negative regulation of hydrogen peroxide metabolic process(GO:0010727);positive regulation of protein oligomerization(GO:0032461)	extracellular matrix(GO:0031012)	Gastrin-CREB signalling pathway via PKC and MAPK;Signal Transduction;Degradation of the extracellular matrix;Activation of Matrix Metalloproteinases;Collagen formation;Assembly of collagen fibrils and other multimeric structures;Signaling by GPCR;Collagen degradation;EGFR Transactivation by Gastrin;Extracellular matrix organization
ENSSSCG00000024862	105.668	1.89431	1.88846e-08	4.23259e-07	UP	Fibroblast growth factor;FGF11;ortholog	FIBROBLAST GROWTH FACTOR 11 (PTHR11486:SF1NA8)	FGF signaling pathway->fibroblast growth factor;;	growth factor activity(GO:0008083)	0	extracellular region(GO:0005576)	Phase 0 - rapid depolarisation;Cardiac conduction;Muscle contraction
ENSSSCG00000009565	2580.52	1.83399	1.93606e-08	4.32969e-07	UP	Uncharacterized protein;unassigned;ortholog	GROWTH ARREST-SPECIFIC PROTEIN 6 (PTHR24NA35:SF117)	0	phosphatidylserine binding(GO:0001786);voltage-gated calcium channel activity(GO:0005245);calcium ion binding(GO:0005509);protein tyrosine kinase activator activity(GO:0030296);receptor tyrosine kinase binding(GO:0030971);cysteine-type endopeptidase inhibitor activity involved in apoptotic process(GO:0043027);receptor agonist activity(GO:0048018);binding, bridging(GO:0060090)	neuron migration(GO:0001764);positive regulation of cytokine-mediated signaling pathway(GO:0001961);apoptotic process(GO:0006915);enzyme linked receptor protein signaling pathway(GO:0007167);blood coagulation(GO:0007596);cellular response to starvation(GO:0009267);positive regulation of gene expression(GO:0010628);negative regulation of tumor necrosis factor-mediated signaling pathway(GO:0010804)…	extracellular space(GO:0005615);cytoplasm(GO:0005737);extracellular exosome(GO:0070062)	Gamma-carboxylation, transport, and amino-terminal cleavage of proteins;Response to elevated platelet cytosolic Ca2+;Hemostasis;Platelet degranulation ;Removal of aminoterminal propeptides from gamma-carboxylated proteins;Cell surface interactions at the vascular wall;Platelet activation, signaling and aggregation;Metabolism of proteins;Transport of gamma-carboxylated protein precursors from the …
ENSSSCG00000015607	152.337	1.02232	1.93785e-08	4.32969e-07	UP	Uncharacterized protein;HHAT;ortholog	PROTEIN-CYSTEINE N-PALMITOYLTRANSFERASE HHAT (PTHR13285:SF27)	0	palmitoyltransferase activity(GO:0016409)	smoothened signaling pathway(GO:0007224);protein palmitoylation(GO:0018345);positive regulation of protein targeting to mitochondrion(GO:1903955)	integral component of membrane(GO:0016021)	Signal Transduction;Signaling by Hedgehog;Hedgehog ligand biogenesis
ENSSSCG00000015474	116.124	2.32465	1.98502e-08	4.42814e-07	UP	Uncharacterized protein;PPFIA4;ortholog	LIPRIN-ALPHA-4 (PTHR12587:SF29)	0	0	0	presynaptic active zone(GO:0048786)	Glutamate Neurotransmitter Release Cycle;Neurotransmitter Release Cycle;Neuronal System;Transmission across Chemical Synapses;Norepinephrine Neurotransmitter Release Cycle
ENSSSCG00000009852	490.116	1.39145	1.99426e-08	4.44183e-07	UP	Uncharacterized protein;VSIG1NA;ortholog	V-SET AND IMMUNOGLOBULIN DOMAIN-CONTAINING PROTEIN 1NA (PTHR1NA489:SF748)	0	0	0	integral component of membrane(GO:0016021)	0
ENSSSCG00000025598	105.858	1.57381	2.06807e-08	4.59905e-07	UP	Uncharacterized protein (Fragment);COBLL1;ortholog	CORDON-BLEU PROTEIN-LIKE 1 (PTHR21557:SF12)	0	actin monomer binding(GO:0003785)	actin filament polymerization(GO:0030041);actin filament network formation(GO:0051639)	0	0
ENSSSCG00000030597	208.913	1.89597	2.07614e-08	4.60981e-07	UP	Uncharacterized protein;HAPLN3;ortholog	HYALURONAN AND PROTEOGLYCAN LINK PROTEIN 3 (PTHR228NA4:SF54)	0	extracellular matrix structural constituent(GO:0005201);hyaluronic acid binding(GO:0005540)	skeletal system development(GO:0001501);cell adhesion(GO:0007155);central nervous system development(GO:0007417)	proteinaceous extracellular matrix(GO:0005578)	0
ENSSSCG00000015889	368.409	-0.887303	2.11801e-08	4.69546e-07	DOWN	Uncharacterized protein;TANK;ortholog	TRAF FAMILY MEMBER-ASSOCIATED NF-KAPPA-B ACTIVATOR (PTHR15249:SF1)	Toll receptor signaling pathway->TRAF FAMILY MEMBER-ASSOCIATED NF-KAPPA-B ACTIVATOR;;	thiol-dependent ubiquitin-specific protease activity(GO:0004843);ubiquitin protein ligase binding(GO:0031625);deubiquitinase activator activity(GO:0035800)	proteolysis(GO:0006508);cellular response to DNA damage stimulus(GO:0006974);I-kappaB kinase/NF-kappaB signaling(GO:0007249);negative regulation of I-kappaB kinase/NF-kappaB signaling(GO:0043124);cellular response to interleukin-1(GO:0071347);cellular response to tumor necrosis factor(GO:0071356);cellular response to ionizing radiation(GO:0071479);positive regulation of protein deubiquitination(G…	cytosol(GO:0005829);protein complex(GO:0043234)	0
ENSSSCG00000026810	384.736	-1.19804	2.14191e-08	4.74109e-07	DOWN	Uncharacterized protein (Fragment);unassigned;ortholog	ARGININE--TRNA LIGASE, CYTOPLASMIC (PTHR11956:SF9)	0	arginine-tRNA ligase activity(GO:0004814);ATP binding(GO:0005524)	arginyl-tRNA aminoacylation(GO:0006420)	0	0
ENSSSCG00000002314	102.257	2.90508	2.16712e-08	4.78947e-07	UP	Uncharacterized protein (Fragment);SMOC1;ortholog	SPARC-RELATED MODULAR CALCIUM-BINDING PROTEIN 1 (PTHR12352:SF17)	0	calcium ion binding(GO:0005509)	signal transduction(GO:0007165)	proteinaceous extracellular matrix(GO:0005578)	0
ENSSSCG00000025352	7.97863	-3.43134	2.18247e-08	4.81593e-07	DOWN	Uncharacterized protein;LOC1NANA621726;ortholog	NA	0	0	0	0	0
ENSSSCG00000006385	1896.32	0.683949	2.20207e-08	4.85169e-07	UP	Uncharacterized protein;NCSTN;ortholog	NICASTRIN (PTHR21NA92:SF1)	Alzheimer disease-amyloid secretase pathway->Nicastrin;;Alzheimer disease-presenilin pathway->Nicastrin;;Notch signaling pathway->Nicastrin;;;;	endopeptidase activity(GO:0004175)	myeloid cell homeostasis(GO:0002262);membrane protein ectodomain proteolysis(GO:0006509);protein processing(GO:0016485);beta-amyloid formation(GO:0034205);T cell proliferation(GO:0042098);positive regulation of catalytic activity(GO:0043085);epithelial cell proliferation(GO:0050673)	lysosomal membrane(GO:0005765);endoplasmic reticulum(GO:0005783);Golgi apparatus(GO:0005794);integral component of plasma membrane(GO:0005887);focal adhesion(GO:0005925);extracellular exosome(GO:0070062);gamma-secretase complex(GO:0070765)	Developmental Biology;Signaling by NOTCH4;Signalling by NGF;EPH-ephrin mediated repulsion of cells;Nuclear signaling by ERBB4;p75 NTR receptor-mediated signalling;Signaling by NOTCH;EPH-Ephrin signaling;Signal Transduction;Regulated proteolysis of p75NTR;Signaling by ERBB4;Axon guidance;Signaling by NOTCH3
ENSSSCG00000023139	166.234	-1.31409	2.30256e-08	5.06529e-07	DOWN	Uncharacterized protein;LOC1NANA621548;ortholog	METHYLTRANSFERASE-LIKE PROTEIN 23 (PTHR14614:SF76)	0	0	0	0	0
ENSSSCG00000021746	1447.34	-1.08148	2.31207e-08	5.07837e-07	DOWN	Uncharacterized protein;MRPL35;ortholog	39S RIBOSOMAL PROTEIN L35, MITOCHONDRIAL (PTHR159NA9:SF1)	0	structural constituent of ribosome(GO:0003735)	translation(GO:0006412)	mitochondrion(GO:0005739);mitochondrial large ribosomal subunit(GO:0005762)	Mitochondrial translation elongation;Organelle biogenesis and maintenance;Mitochondrial translation termination;Mitochondrial translation
ENSSSCG00000004132	164.702	1.12548	2.32032e-08	5.08305e-07	UP	Phosphatase and actin regulator;PHACTR2;ortholog	PHOSPHATASE AND ACTIN REGULATOR 2 (PTHR12751:SF21)	0	actin binding(GO:0003779);protein phosphatase inhibitor activity(GO:0004864)	negative regulation of catalytic activity(GO:0043086)	0	Hemostasis;Platelet degranulation ;Response to elevated platelet cytosolic Ca2+;Platelet activation, signaling and aggregation
ENSSSCG00000027862	174.544	-0.908502	2.32132e-08	5.08305e-07	DOWN	Uncharacterized protein;FAM2NANAB;ortholog	PROTEIN FAM2NANAA-RELATED (PTHR11697:SF172)	0	RNA polymerase II transcription factor activity, sequence-specific DNA binding(GO:0000981);DNA binding(GO:0003677)	regulation of transcription from RNA polymerase II promoter(GO:0006357)	nucleoplasm(GO:0005654);cytoplasm(GO:0005737)	0
ENSSSCG00000010987	1894.04	1.09954	2.33007e-08	5.09439e-07	UP	Uncharacterized protein;UBAP2;ortholog	UBIQUITIN-ASSOCIATED PROTEIN 2 (PTHR163NA8:SF19)	0	0	positive regulation of gene expression(GO:0010628)	nucleus(GO:0005634);cytoplasm(GO:0005737)	0
ENSSSCG00000008291	924.387	-1.3628	2.33609e-08	5.09976e-07	DOWN	Uncharacterized protein;BOLA3;ortholog	BOLA-LIKE PROTEIN 3 (PTHR12735:SF28)	0	0	0	0	0
ENSSSCG00000017053	91.1084	1.69611	2.34265e-08	5.10626e-07	UP	Uncharacterized protein (Fragment);NIPAL4;ortholog	MAGNESIUM TRANSPORTER NIPA4 (PTHR1257NA:SF37)	0	magnesium ion transmembrane transporter activity(GO:0015095)	magnesium ion transport(GO:0015693);magnesium ion transmembrane transport(GO:1903830)	membrane(GO:0016020);integral component of membrane(GO:0016021)	0
ENSSSCG00000006249	32772.2	-1.6796	2.3575e-08	5.1308e-07	DOWN	NA	NA	NA	NA	NA	NA	NA
ENSSSCG00000003543	386.892	1.09082	2.38601e-08	5.18495e-07	UP	Uncharacterized protein;NIPAL3;ortholog	NIPA-LIKE PROTEIN 3 (PTHR1257NA:SF45)	0	magnesium ion transmembrane transporter activity(GO:0015095)	immunoglobulin production(GO:0002377);magnesium ion transport(GO:0015693);magnesium ion transmembrane transport(GO:1903830)	membrane(GO:0016020);integral component of membrane(GO:0016021)	0
ENSSSCG00000012880	1099.24	1.06115	2.41249e-08	5.23452e-07	UP	Uncharacterized protein;unassigned;ortholog	CARNITINE O-PALMITOYLTRANSFERASE 1, LIVER ISOFORM (PTHR22589:SF83)	0	palmitoleoyltransferase activity(GO:1990698);transferase activity, transferring acyl groups(GO:0016746)	0	mitochondrial inner membrane(GO:0005743);integral component of membrane(GO:0016021)	Metabolism;Signaling by Retinoic Acid;Fatty acid, triacylglycerol, and ketone body metabolism;Metabolism of lipids and lipoproteins;Signal Transduction;Import of palmitoyl-CoA into the mitochondrial matrix
ENSSSCG00000016848	44.9065	2.11158	2.4291e-08	5.26255e-07	UP	Uncharacterized protein;EGFLAM;ortholog	PIKACHURIN (PTHR1NA574:SF311)	0	calcium ion binding(GO:0005509);glycosaminoglycan binding(GO:0005539)	positive regulation of cell-substrate adhesion(GO:0010811);peptide cross-linking via chondroitin 4-sulfate glycosaminoglycan(GO:0019800);extracellular matrix organization(GO:0030198)	basement membrane(GO:0005604);interstitial matrix(GO:0005614)	0
ENSSSCG00000003109	472.517	-1.14912	2.44448e-08	5.28785e-07	DOWN	Uncharacterized protein;TMEM16NA;ortholog	TRANSMEMBRANE PROTEIN 16NA (PTHR16236:SF1)	0	0	0	mitochondrion(GO:0005739);integral component of membrane(GO:0016021)	0
ENSSSCG00000027594	1534.91	-0.828302	2.53641e-08	5.47842e-07	DOWN	Ubiquitin carboxyl-terminal hydrolase 16;USP16;ortholog	NA	0	transcription coactivator activity(GO:0003713);cysteine-type endopeptidase activity(GO:0004197);thiol-dependent ubiquitin-specific protease activity(GO:0004843);zinc ion binding(GO:0008270);histone binding(GO:0042393);ubiquitin binding(GO:0043130)	transcription, DNA-templated(GO:0006351);ubiquitin-dependent protein catabolic process(GO:0006511);cellular response to DNA damage stimulus(GO:0006974);mitotic nuclear division(GO:0007067);monoubiquitinated histone H2A deubiquitination(GO:0035522);positive regulation of transcription, DNA-templated(GO:0045893);positive regulation of translational elongation(GO:0045901);positive regulation of tran…	nucleus(GO:0005634)	0
ENSSSCG00000006702	261.525	0.954601	2.56302e-08	5.52753e-07	UP	Dimethylaniline monooxygenase [N-oxide-forming];FMO5;ortholog	DIMETHYLANILINE MONOOXYGENASE [N-OXIDE-FORMING] 5 (PTHR23NA23:SF185)	0	N,N-dimethylaniline monooxygenase activity(GO:0004499);flavin adenine dinucleotide binding(GO:0050660);NADP binding(GO:0050661)	drug metabolic process(GO:0017144);oxidation-reduction process(GO:0055114)	endoplasmic reticulum membrane(GO:0005789);cytosol(GO:0005829);integral component of membrane(GO:0016021);organelle membrane(GO:0031090)	0
ENSSSCG00000030363	333.899	0.99118	2.56795e-08	5.52981e-07	UP	Uncharacterized protein;LGI3;ortholog	LEUCINE-RICH REPEAT LGI FAMILY MEMBER 3 (PTHR24367:SF281)	0	catalytic activity(GO:0003824)	regulation of exocytosis(GO:0017157)	synaptic vesicle(GO:0008021)	Developmental Biology;LGI-ADAM interactions
ENSSSCG00000008051	183.02	2.23543	2.57869e-08	5.54458e-07	UP	Uncharacterized protein;ABCA3;ortholog	ATP-BINDING CASSETTE SUB-FAMILY A MEMBER 3 (PTHR19229:SF16NA)	0	ATP binding(GO:0005524);ATPase activity, coupled to transmembrane movement of substances(GO:0042626)	lipid transport(GO:0006869);transmembrane transport(GO:0055085)	integral component of membrane(GO:0016021);intracellular membrane-bounded organelle(GO:0043231)	ABC transporters in lipid homeostasis;ABC-family proteins mediated transport;Metabolism of proteins;Transmembrane transport of small molecules;Surfactant metabolism
ENSSSCG00000000528	23.1913	2.81388	2.5861e-08	5.55215e-07	UP	Uncharacterized protein;PKP2;ortholog	PLAKOPHILIN-2 (PTHR1NA372:SF31)	0	protein kinase C binding(GO:0005080);intermediate filament binding(GO:0019215);protein complex scaffold(GO:0032947);alpha-catenin binding(GO:0045294);cadherin binding involved in cell-cell adhesion(GO:0098641)	desmosome assembly(GO:0002159);intermediate filament bundle assembly(GO:0045110);maintenance of animal organ identity(GO:0048496);ventricular cardiac muscle tissue morphogenesis(GO:0055010);ventricular cardiac muscle cell action potential(GO:0086005);cell-cell signaling involved in cardiac conduction(GO:0086019);bundle of His cell-Purkinje myocyte adhesion involved in cell communication(GO:008607…	nucleoplasm(GO:0005654);intermediate filament(GO:0005882);plasma membrane(GO:0005886);cell-cell adherens junction(GO:0005913);intercalated disc(GO:0014704);desmosome(GO:0030057)	0
ENSSSCG00000016827	1234.82	-1.1842	2.59267e-08	5.55788e-07	DOWN	Uncharacterized protein;BRIX1;ortholog	RIBOSOME BIOGENESIS PROTEIN BRX1 HOMOLOG (PTHR13634:SF3)	0	RNA binding(GO:0003723);poly(A) RNA binding(GO:0044822)	ribosomal large subunit assembly(GO:0000027)	nucleolus(GO:0005730)	0
ENSSSCG00000028526	70.6174	-1.15313	2.60849e-08	5.58343e-07	DOWN	Uncharacterized protein;LOC1NANA62298NA;ortholog	NA	0	heme binding(GO:0020037);metal ion binding(GO:0046872)	0	0	0
ENSSSCG00000025567	462.123	-1.0074	2.64557e-08	5.65431e-07	DOWN	Fascin;LOC1NANA625519;ortholog	FASCIN (PTHR1NA551:SF19)	0	protein binding, bridging(GO:0030674);actin filament binding(GO:0051015)	establishment or maintenance of cell polarity(GO:0007163);anatomical structure morphogenesis(GO:0009653);cell migration(GO:0016477);actin filament bundle assembly(GO:0051017)	ruffle(GO:0001726);cytoplasm(GO:0005737);microvillus(GO:0005902);lamellipodium(GO:0030027);filopodium(GO:0030175);growth cone(GO:0030426);cell projection membrane(GO:0031253);filamentous actin(GO:0031941)	0
ENSSSCG00000004279	171.417	-0.953005	2.64998e-08	5.65526e-07	DOWN	Uncharacterized protein;OGFRL1;ortholog	OPIOID GROWTH FACTOR RECEPTOR-LIKE PROTEIN 1 (PTHR14NA15:SF5)	0	receptor activity(GO:0004872)	0	membrane(GO:0016020)	0
ENSSSCG00000015862	2463.93	1.83945	2.67952e-08	5.70978e-07	UP	Uncharacterized protein (Fragment);LIMS2;ortholog	LIM AND SENESCENT CELL ANTIGEN-LIKE-CONTAINING DOMAIN PROTEIN 2 (PTHR2421NA:SF13)	Integrin signalling pathway->PINCH;;	zinc ion binding(GO:0008270)	single organismal cell-cell adhesion(GO:0016337);negative regulation of apoptotic process(GO:0043066);cell-cell junction organization(GO:0045216);negative regulation of neural precursor cell proliferation(GO:2000178);negative regulation of hepatocyte proliferation(GO:2000346);positive regulation of integrin-mediated signaling pathway(GO:2001046)	plasma membrane(GO:0005886);focal adhesion(GO:0005925)	0
ENSSSCG00000016386	647.131	-1.30849	2.69885e-08	5.7424e-07	DOWN	NA	NA	NA	NA	NA	NA	NA
ENSSSCG00000000025	24.6772	-3.42535	2.71668e-08	5.77174e-07	DOWN	Uncharacterized protein;PARVG;ortholog	GAMMA-PARVIN (PTHR12114:SF9)	0	actin binding(GO:0003779)	cell adhesion(GO:0007155);actin cytoskeleton reorganization(GO:0031532)	0	0
ENSSSCG00000023908	409.063	-0.929213	2.74828e-08	5.83019e-07	DOWN	Uncharacterized protein;ETAA1;ortholog	EWING'S TUMOR-ASSOCIATED ANTIGEN 1 (PTHR16434:SF3)	0	protein serine/threonine kinase activator activity(GO:0043539)	cellular response to DNA damage stimulus(GO:0006974);replication fork processing(GO:0031297);positive regulation of protein serine/threonine kinase activity(GO:0071902);regulation of DNA damage checkpoint(GO:2000001)	nuclear replication fork(GO:0043596)	0
ENSSSCG00000006127	397.673	-1.0234	2.79802e-08	5.9269e-07	DOWN	Uncharacterized protein;NBN;ortholog	NIBRIN (PTHR12162:SF2)	0	damaged DNA binding(GO:0003684);ATP-dependent DNA helicase activity(GO:0004003)	double-strand break repair via homologous recombination(GO:0000724);mitotic G2 DNA damage checkpoint(GO:0007095);telomere capping(GO:0016233);DNA duplex unwinding(GO:0032508);signal transduction in response to DNA damage(GO:0042770);telomere maintenance(GO:0000723);DNA repair(GO:0006281);mitotic cell cycle checkpoint(GO:0007093)	nuclear chromosome, telomeric region(GO:0000784);Mre11 complex(GO:0030870)	HDR through Single Strand Annealing (SSA);Cell Cycle;DNA Double-Strand Break Repair;Cellular responses to stress;Cellular Senescence;Resolution of D-loop Structures through Holliday Junction Intermediates;Sensing of DNA Double Strand Breaks;HDR through MMEJ (alt-NHEJ);DNA Damage/Telomere Stress Induced Senescence;Recruitment and ATM-mediated phosphorylation of repair and signaling proteins at DNA…
ENSSSCG00000012201	15.522	-3.46351	2.82088e-08	5.96648e-07	DOWN	Uncharacterized protein;CXorf21;ortholog	SUBFAMILY NOT NAMED (PTHR14889:SF4)	0	0	0	0	0
ENSSSCG00000012061	390.575	-1.24806	2.89084e-08	6.10541e-07	DOWN	Uncharacterized protein;PIGP;ortholog	PHOSPHATIDYLINOSITOL N-ACETYLGLUCOSAMINYLTRANSFERASE SUBUNIT P (PTHR21726:SF55)	0	phosphatidylinositol N-acetylglucosaminyltransferase activity(GO:0017176)	GPI anchor biosynthetic process(GO:0006506)	glycosylphosphatidylinositol-N-acetylglucosaminyltransferase (GPI-GnT) complex(GO:0000506);integral component of membrane(GO:0016021)	Post-translational modification: synthesis of GPI-anchored proteins;Metabolism of proteins;Post-translational protein modification;Synthesis of glycosylphosphatidylinositol (GPI)
ENSSSCG00000009508	179.719	-1.54715	2.89936e-08	6.11436e-07	DOWN	Uncharacterized protein (Fragment);CISD1;ortholog	CDGSH IRON-SULFUR DOMAIN-CONTAINING PROTEIN 1 (PTHR1368NA:SF3NA)	0	2 iron, 2 sulfur cluster binding(GO:0051537)	regulation of cellular respiration(GO:0043457)	mitochondrial outer membrane(GO:0005741);extracellular exosome(GO:0070062)	0
ENSSSCG00000010662	135.371	1.39162	2.93094e-08	6.17183e-07	UP	Uncharacterized protein;HSPA12A;ortholog	HEAT SHOCK 7NA KDA PROTEIN 12A (PTHR14187:SF63)	0	0	0	extracellular exosome(GO:0070062)	0
ENSSSCG00000004366	146.985	1.32045	2.96633e-08	6.22799e-07	UP	NA	NA	NA	NA	NA	NA	NA
ENSSSCG00000017549	518.81	-0.770092	2.96416e-08	6.22799e-07	DOWN	Uncharacterized protein;PHB;ortholog	PROHIBITIN (PTHR23222:SF5)	0	0	0	membrane(GO:0016020)	MAPK1/MAPK3 signaling;Axon guidance;Developmental Biology;VEGFA-VEGFR2 Pathway;FRS-mediated FGFR3 signaling;NGF signalling via TRKA from the plasma membrane;FCERI mediated MAPK activation;Frs2-mediated activation;FRS-mediated FGFR4 signaling;Signaling by GPCR;Signaling by Insulin receptor;SHC1 events in EGFR signaling;Cytokine Signaling in Immune system;Signaling by Leptin;NCAM signaling for neur…
ENSSSCG00000006032	1080.02	-1.1073	3.00033e-08	6.28089e-07	DOWN	Uncharacterized protein;EMC2;ortholog	ER MEMBRANE PROTEIN COMPLEX SUBUNIT 2 (PTHR1276NA:SF1)	0	0	protein folding in endoplasmic reticulum(GO:0034975)	mitochondrion(GO:0005739);ER membrane protein complex(GO:0072546)	0
ENSSSCG00000006307	64.0594	-2.47139	2.99972e-08	6.28089e-07	DOWN	Uncharacterized protein;RCSD1;ortholog	CAPZ-INTERACTING PROTEIN (PTHR21669:SF19)	0	actin filament binding(GO:0051015)	cellular hyperosmotic response(GO:0071474)	0	0
ENSSSCG00000026922	937.39	-1.31181	3.00738e-08	6.28643e-07	DOWN	Uncharacterized protein;DRAM2;ortholog	DNA DAMAGE-REGULATED AUTOPHAGY MODULATOR PROTEIN 2 (PTHR21324:SF17)	0	0	visual perception(GO:0007601);regulation of autophagy(GO:0010506);photoreceptor cell maintenance(GO:0045494)	photoreceptor inner segment(GO:0001917);lysosome(GO:0005764);Golgi apparatus(GO:0005794);integral component of membrane(GO:0016021);apical plasma membrane(GO:0016324)	0
ENSSSCG00000005250	96.6899	1.45312	3.057e-08	6.38082e-07	UP	NA	NA	NA	NA	NA	NA	NA
ENSSSCG00000002495	243.877	0.919982	3.28527e-08	6.84728e-07	UP	Uncharacterized protein;SYNE3;ortholog	NESPRIN-3 (PTHR11915:SF338)	0	actin filament binding(GO:0051015)	regulation of cell shape(GO:0008360);establishment of protein localization to membrane(GO:0090150);cytoskeletal anchoring at nuclear membrane(GO:0090286)	nuclear outer membrane(GO:0005640);integral component of membrane(GO:0016021);LINC complex(GO:0034993)	0
ENSSSCG00000017892	30.8758	1.91734	3.33625e-08	6.94338e-07	UP	Uncharacterized protein (Fragment);PITPNM3;ortholog	NA	0	metal ion binding(GO:0046872)	transport(GO:0006810)	intracellular(GO:0005622)	0
ENSSSCG00000029661	55.2931	-1.95274	3.35789e-08	6.97825e-07	DOWN	NA	NA	NA	NA	NA	NA	NA
ENSSSCG00000010817	300.44	-1.28145	3.42588e-08	7.10919e-07	DOWN	Uncharacterized protein;LYPLAL1;ortholog	LYSOPHOSPHOLIPASE-LIKE PROTEIN 1 (PTHR1NA655:SF38)	0	palmitoyl-(protein) hydrolase activity(GO:0008474);carboxylic ester hydrolase activity(GO:0052689)	protein depalmitoylation(GO:0002084)	cytoplasm(GO:0005737);cytosol(GO:0005829);extracellular exosome(GO:0070062)	0
ENSSSCG00000011716	14.8803	-3.54839	3.4413e-08	7.1301e-07	DOWN	Uncharacterized protein (Fragment);P2RY13;ortholog	P2Y PURINOCEPTOR 13 (PTHR24233:SF16)	0	G-protein coupled purinergic nucleotide receptor activity(GO:0045028)	negative regulation of adenylate cyclase activity(GO:0007194);G-protein coupled purinergic nucleotide receptor signaling pathway(GO:0035589);cellular response to organic cyclic compound(GO:0071407)	endoplasmic reticulum(GO:0005783);integral component of plasma membrane(GO:0005887)	Nucleotide-like (purinergic) receptors;G alpha (i) signalling events;Signaling by GPCR;GPCR downstream signaling;Class A/1 (Rhodopsin-like receptors);P2Y receptors;GPCR ligand binding;Signal Transduction
ENSSSCG00000024995	442.222	-1.04168	3.44594e-08	7.1301e-07	DOWN	Uncharacterized protein;UQCC3;ortholog	UBIQUINOL-CYTOCHROME-C REDUCTASE COMPLEX ASSEMBLY FACTOR 3 (PTHR36465:SF2)	0	phosphatidic acid binding(GO:0070300);cardiolipin binding(GO:1901612)	mitochondrial electron transport, ubiquinol to cytochrome c(GO:0006122);mitochondrial respiratory chain complex III assembly(GO:0034551);cristae formation(GO:0042407)	mitochondrial respiratory chain complex III(GO:0005750);integral component of mitochondrial inner membrane(GO:0031305);integral component of membrane(GO:0016021)	0
ENSSSCG00000026152	254.982	1.69499	3.45358e-08	7.13557e-07	UP	Serine/threonine-protein kinase;PRKD2;ortholog	SERINE/THREONINE-PROTEIN KINASE D2 (PTHR22968:SF17)	EGF receptor signaling pathway->PKC;;Angiogenesis->Protein kinase B;;VEGF signaling pathway->Protein kinase C;;CCKR signaling map->PRKD2;;;;;	protein serine/threonine kinase activity(GO:0004674);protein kinase C activity(GO:0004697);ATP binding(GO:0005524);metal ion binding(GO:0046872)	positive regulation of endothelial cell proliferation(GO:0001938);cell death(GO:0008219);peptidyl-serine phosphorylation(GO:0018105);positive regulation of vascular endothelial growth factor receptor signaling pathway(GO:0030949);positive regulation of interleukin-2 production(GO:0032743);positive regulation of interleukin-8 production(GO:0032757);positive regulation of CREB transcription factor …	nucleus(GO:0005634);nucleoplasm(GO:0005654);cytoplasm(GO:0005737);cytosol(GO:0005829);plasma membrane(GO:0005886)	0
ENSSSCG00000005669	539.261	0.759112	3.47975e-08	7.17924e-07	UP	Uncharacterized protein;FAM73B;ortholog	PROTEIN FAM73B (PTHR215NA8:SF6)	0	protein homodimerization activity(GO:0042803);protein heterodimerization activity(GO:0046982)	mitochondrial fusion(GO:0008053);bone development(GO:0060348)	0	0
ENSSSCG00000000552	822.705	-1.2989	3.50007e-08	7.21075e-07	DOWN	Uncharacterized protein;MED21;ortholog	MEDIATOR OF RNA POLYMERASE II TRANSCRIPTION SUBUNIT 21 (PTHR13381:SF1)	0	RNA polymerase II transcription cofactor activity(GO:0001104);transcription coactivator activity(GO:0003713)	blastocyst development(GO:0001824);stem cell population maintenance(GO:0019827);positive regulation of transcription from RNA polymerase II promoter(GO:0045944)	mediator complex(GO:0016592)	0
ENSSSCG00000001956	144.628	-0.911272	3.51785e-08	7.23693e-07	DOWN	Uncharacterized protein;LOC1NANA15315NA;ortholog	PROTEIN 27NANANA97ONA9RIK (PTHR43675:SF1)	0	S-adenosylmethionine-dependent methyltransferase activity(GO:0008757)	methylation(GO:0032259)	cytoplasm(GO:0005737)	0
ENSSSCG00000002459	555.486	-1.28953	3.58169e-08	7.35767e-07	DOWN	Uncharacterized protein C14orf142 homolog;unassigned;ortholog	PROTEIN GM2NA6NA4-RELATED (PTHR37363:SF2)	0	0	0	0	0
ENSSSCG00000013387	30.5878	-2.79686	3.60487e-08	7.39464e-07	DOWN	Calcitonin receptor-stimulating peptide 2;CRSP2;ortholog	CALCITONIN GENE-RELATED PEPTIDE 2 (PTHR1NA5NA5:SF18)	0	hormone activity(GO:0005179)	0	extracellular region(GO:0005576)	Signaling by GPCR;Calcitonin-like ligand receptors;Signal Transduction;G alpha (s) signalling events;Class B/2 (Secretin family receptors);GPCR downstream signaling;GPCR ligand binding
ENSSSCG00000017904	854.851	-1.77461	3.64296e-08	7.4407e-07	DOWN	NA	NA	NA	NA	NA	NA	NA
ENSSSCG00000026422	550.477	-1.45376	3.63721e-08	7.4407e-07	DOWN	Uncharacterized protein (Fragment);GPER1;ortholog	G-PROTEIN COUPLED ESTROGEN RECEPTOR 1 (PTHR24226:SF3)	0	chromatin binding(GO:0003682);G-protein coupled receptor activity(GO:0004930);estrogen receptor activity(GO:0030284);steroid hormone binding(GO:1990239)	negative regulation of leukocyte activation(GO:0002695);G-protein coupled receptor signaling pathway(GO:0007186);positive regulation of cytosolic calcium ion concentration(GO:0007204);positive regulation of cell proliferation(GO:0008284);positive regulation of adenylate cyclase activity involved in G-protein coupled receptor signaling pathway(GO:0010579);positive regulation of gene expression(GO:…	nuclear envelope(GO:0005635);early endosome(GO:0005769);endoplasmic reticulum(GO:0005783);Golgi apparatus(GO:0005794);trans-Golgi network(GO:0005802);plasma membrane(GO:0005886);integral component of membrane(GO:0016021);cytoplasmic vesicle membrane(GO:0030659);keratin filament(GO:0045095);perinuclear region of cytoplasm(GO:0048471);recycling endosome(GO:0055037)	Signaling by GPCR;GPCR downstream signaling;GPCR ligand binding;Signal Transduction;Class A/1 (Rhodopsin-like receptors);Peptide ligand-binding receptors;G alpha (i) signalling events
ENSSSCG00000027190	251.636	0.671264	3.64095e-08	7.4407e-07	UP	Uncharacterized protein;LOC1NANA517945;ortholog	PEROXISOME ASSEMBLY PROTEIN 26 (PTHR16262:SF3)	0	protein complex binding(GO:0032403)	protein import into peroxisome membrane(GO:0045046)	integral component of peroxisomal membrane(GO:0005779)	0
ENSSSCG00000005996	1000.66	-1.23397	3.652e-08	7.44852e-07	DOWN	Uncharacterized protein;MRPL13;ortholog	39S RIBOSOMAL PROTEIN L13, MITOCHONDRIAL (PTHR11545:SF1NA)	0	mRNA binding(GO:0003729);structural constituent of ribosome(GO:0003735)	translation(GO:0006412)	mitochondrial large ribosomal subunit(GO:0005762);ribosome(GO:0005840)	Mitochondrial translation elongation;Mitochondrial translation;Mitochondrial translation termination;Organelle biogenesis and maintenance
ENSSSCG00000011082	1087.81	-1.10428	3.67258e-08	7.4798e-07	DOWN	Uncharacterized protein;COMMD3;ortholog	COMM DOMAIN-CONTAINING PROTEIN 3 (PTHR31159:SF2)	0	0	0	0	0
ENSSSCG00000004557	2687.86	-0.916331	3.72833e-08	7.58253e-07	DOWN	Peptidyl-prolyl cis-trans isomerase;LOC1NANA737887;ortholog	PEPTIDYL-PROLYL CIS-TRANS ISOMERASE B (PTHR11NA71:SF33NA)	0	peptidyl-prolyl cis-trans isomerase activity(GO:0003755)	protein peptidyl-prolyl isomerization(GO:0000413);protein folding(GO:0006457)	0	Extracellular matrix organization;Collagen biosynthesis and modifying enzymes;Collagen formation
ENSSSCG00000028889	622.379	0.547101	3.99036e-08	8.1039e-07	UP	Uncharacterized protein;VPS37B;ortholog	VACUOLAR PROTEIN SORTING-ASSOCIATED PROTEIN 37B (PTHR13678:SF17)	0	calcium-dependent protein binding(GO:0048306)	positive regulation of viral release from host cell(GO:1902188);positive regulation of viral budding via host ESCRT complex(GO:1903774)	ESCRT I complex(GO:0000813);plasma membrane(GO:0005886);midbody(GO:0030496);extracellular exosome(GO:0070062)	0
ENSSSCG00000024260	16258.9	-1.43718	4.02468e-08	8.16198e-07	DOWN	NA	NA	NA	NA	NA	NA	NA
ENSSSCG00000007845	1907.33	-1.00904	4.07486e-08	8.24042e-07	DOWN	Uncharacterized protein;LOC1NANA524613;ortholog	CYTOCHROME B-C1 COMPLEX SUBUNIT 2, MITOCHONDRIAL (PTHR11851:SF172)	0	metalloendopeptidase activity(GO:0004222);zinc ion binding(GO:0008270)	mitochondrial electron transport, ubiquinol to cytochrome c(GO:0006122);aerobic respiration(GO:0009060);protein processing(GO:0016485)	mitochondrial respiratory chain complex III(GO:0005750)	The citric acid (TCA) cycle and respiratory electron transport;Respiratory electron transport;Metabolism;Respiratory electron transport, ATP synthesis by chemiosmotic coupling, and heat production by uncoupling proteins.
ENSSSCG00000030131	1006.05	-0.966668	4.0749e-08	8.24042e-07	DOWN	Uncharacterized protein;C15orf4NA;ortholog	UPFNA235 PROTEIN C15ORF4NA (PTHR1342NA:SF9)	0	0	0	0	0
ENSSSCG00000012132	23.821	-3.23375	4.08318e-08	8.24549e-07	DOWN	Uncharacterized protein;ASB9;ortholog	ANKYRIN REPEAT AND SOCS BOX PROTEIN 9 (PTHR24136:SF23)	0	0	protein ubiquitination(GO:0016567);intracellular signal transduction(GO:0035556);positive regulation of protein catabolic process(GO:0045732)	intracellular(GO:0005622)	0
ENSSSCG00000013576	80.8441	-2.51641	4.16635e-08	8.40156e-07	DOWN	NA	NA	NA	NA	NA	NA	NA
ENSSSCG00000026583	68.0947	-2.58239	4.23007e-08	8.51802e-07	DOWN	Toll-like receptor;TLR1;ortholog	TOLL-LIKE RECEPTOR 1 (PTHR24365:SF451)	Toll receptor signaling pathway->Toll-like receptor 1, 2, 6;;Toll receptor signaling pathway->Toll-like receptor 1, 2, 3, 4, 5, 6, 7, 8, 9, 10, 11, 12;;;	transmembrane signaling receptor activity(GO:0004888);Toll-like receptor 2 binding(GO:0035663);protein heterodimerization activity(GO:0046982);lipopeptide binding(GO:0071723)	toll-like receptor signaling pathway(GO:0002224);MyD88-dependent toll-like receptor signaling pathway(GO:0002755);inflammatory response(GO:0006954);toll-like receptor 1 signaling pathway(GO:0034130);macrophage activation(GO:0042116);detection of triacyl bacterial lipopeptide(GO:0042495);positive regulation of tumor necrosis factor biosynthetic process(GO:0042535);defense response to bacterium(GO:…	Golgi apparatus(GO:0005794);integral component of plasma membrane(GO:0005887);Toll-like receptor 1-Toll-like receptor 2 protein complex(GO:0035354);membrane raft(GO:0045121)	Immune System;Toll-Like Receptors Cascades;Regulation of TLR by endogenous ligand;Defensins;Innate Immune System;Beta defensins
ENSSSCG00000018050	6.29437	-3.43204	4.25598e-08	8.55811e-07	DOWN	Uncharacterized protein;unassigned;ortholog	NA	0	0	0	0	Signaling by SCF-KIT;Signal Transduction
ENSSSCG00000002836	28.8965	2.01371	4.33868e-08	8.71214e-07	UP	Uncharacterized protein;SALL1;ortholog	SAL-LIKE PROTEIN 1 (PTHR23233:SF62)	0	RNA polymerase II core promoter proximal region sequence-specific DNA binding(GO:0000978);transcriptional repressor activity, RNA polymerase II core promoter proximal region sequence-specific binding(GO:0001078);transcription factor activity, sequence-specific DNA binding(GO:0003700);beta-catenin binding(GO:0008013);sequence-specific DNA binding(GO:0043565);transcription regulatory region DNA bin…	negative regulation of transcription from RNA polymerase II promoter(GO:0000122);mesenchymal to epithelial transition involved in metanephros morphogenesis(GO:0003337);regulation of transcription, DNA-templated(GO:0006355);transcription from RNA polymerase II promoter(GO:0006366);signal transduction(GO:0007165);heart development(GO:0007507);gonad development(GO:0008406);pituitary gland developmen…	heterochromatin(GO:0000792);nucleus(GO:0005634);cytoplasm(GO:0005737);chromocenter(GO:0010369)	0
ENSSSCG00000004013	22.5236	2.19147	4.42574e-08	8.87447e-07	UP	Uncharacterized protein;SMOC2;ortholog	SPARC-RELATED MODULAR CALCIUM-BINDING PROTEIN 2 (PTHR12352:SF18)	0	calcium ion binding(GO:0005509)	signal transduction(GO:0007165)	proteinaceous extracellular matrix(GO:0005578)	0
ENSSSCG00000021821	12743.4	0.765289	4.46957e-08	8.94979e-07	UP	Uncharacterized protein (Fragment);MYO1C;ortholog	UNCONVENTIONAL MYOSIN-IC (PTHR1314NA:SF514)	Nicotinic acetylcholine receptor signaling pathway->Myosin;;	motor activity(GO:0003774);actin binding(GO:0003779);receptor binding(GO:0005102);ATP binding(GO:0005524);protein C-terminus binding(GO:0008022);Ral GTPase binding(GO:0017160)	protein targeting to membrane(GO:0006612);positive regulation of cell migration by vascular endothelial growth factor signaling pathway(GO:0038089);positive regulation of protein targeting to membrane(GO:0090314);positive regulation of vascular endothelial growth factor signaling pathway(GO:1900748);regulation of bicellular tight junction assembly(GO:2000810)	cytoplasm(GO:0005737);microvillus(GO:0005902);brush border(GO:0005903);basal plasma membrane(GO:0009925);lateral plasma membrane(GO:0016328);nuclear body(GO:0016604);filamentous actin(GO:0031941);stereocilium(GO:0032420);membrane raft(GO:0045121);myosin I complex(GO:0045160);extracellular exosome(GO:0070062)	Positive epigenetic regulation of rRNA expression;B-WICH complex positively regulates rRNA expression;Gene Expression;Epigenetic regulation of gene expression
ENSSSCG00000025532	233.557	1.48911	4.5017e-08	9.00152e-07	UP	Voltage-dependent calcium channel gamma subunit;CACNG7;ortholog	VOLTAGE-DEPENDENT CALCIUM CHANNEL GAMMA-7 SUBUNIT (PTHR121NA7:SF11)	0	voltage-gated calcium channel activity(GO:0005245);channel regulator activity(GO:0016247)	transmission of nerve impulse(GO:0019226);calcium ion transmembrane transport(GO:0070588);regulation of AMPA receptor activity(GO:2000311)	AMPA glutamate receptor complex(GO:0032281)	Phase 0 - rapid depolarisation;Muscle contraction;Phase 1 - inactivation of fast Na+ channels;Cardiac conduction;Phase 2 - plateau phase
ENSSSCG00000018084	12495	-1.67252	4.63691e-08	9.2589e-07	DOWN	NADH-ubiquinone oxidoreductase chain 3;MT-ND3;ortholog	NADH-UBIQUINONE OXIDOREDUCTASE CHAIN 3 (PTHR11NA58:SF16)	0	NADH dehydrogenase (ubiquinone) activity(GO:0008137)	oxidation-reduction process(GO:0055114)	mitochondrial respiratory chain complex I(GO:0005747);integral component of membrane(GO:0016021)	The citric acid (TCA) cycle and respiratory electron transport;Respiratory electron transport, ATP synthesis by chemiosmotic coupling, and heat production by uncoupling proteins.;Complex I biogenesis;Respiratory electron transport;Metabolism
ENSSSCG00000006848	804.003	-1.11905	4.67109e-08	9.31412e-07	DOWN	Uncharacterized protein (Fragment);SCAMC-1;ortholog	CALCIUM-BINDING MITOCHONDRIAL CARRIER PROTEIN SCAMC-1 (PTHR24NA89:SF546)	0	ATP transmembrane transporter activity(GO:0005347);calcium ion binding(GO:0005509)	mitochondrial transport(GO:0006839);regulation of cell death(GO:0010941);ATP transport(GO:0015867);cellular response to oxidative stress(GO:0034599);transmembrane transport(GO:0055085);cellular response to calcium ion(GO:0071277)	mitochondrial inner membrane(GO:0005743);integral component of membrane(GO:0016021)	0
ENSSSCG00000005072	4558.51	-1.26324	4.71501e-08	9.3886e-07	DOWN	Proteasome subunit alpha type;LOC1NANA1544NA8;ortholog	PROTEASOME SUBUNIT ALPHA TYPE-3 (PTHR11599:SF85)	Parkinson disease->20S proteasome;;	threonine-type endopeptidase activity(GO:0004298)	ubiquitin-dependent protein catabolic process(GO:0006511);regulation of endopeptidase activity(GO:0052548)	nucleus(GO:0005634);cytoplasm(GO:0005737);proteasome core complex, alpha-subunit complex(GO:0019773);extracellular exosome(GO:0070062)	Downstream signaling of activated FGFR4;SCF(Skp2)-mediated degradation of p27/p21;Antigen processing-Cross presentation;Signaling by Leptin;Gene Expression;p53-Dependent G1 DNA Damage Response;Class I MHC mediated antigen processing & presentation;SOS-mediated signalling;DAP12 interactions;DNA Replication;Signaling by GPCR;ARMS-mediated activation;Downstream signaling events of B Cell Receptor (B…
ENSSSCG00000006363	1740.45	-0.987765	4.76062e-08	9.46621e-07	DOWN	Ubiquitin-fold modifier-conjugating enzyme 1;UFC1;ortholog	UBIQUITIN-FOLD MODIFIER-CONJUGATING ENZYME 1 (PTHR12921:SF1)	0	UFM1 transferase activity(GO:0071568)	response to endoplasmic reticulum stress(GO:0034976);protein K69-linked ufmylation(GO:1990592)	cytoplasm(GO:0005737);extracellular exosome(GO:0070062)	0
ENSSSCG00000006499	993.418	-1.15492	4.77772e-08	9.487e-07	DOWN	Uncharacterized protein;LAMTOR2;ortholog	RAGULATOR COMPLEX PROTEIN LAMTOR2 (PTHR13323:SF5)	0	guanyl-nucleotide exchange factor activity(GO:0005085);protein complex scaffold(GO:0032947)	activation of MAPKK activity(GO:0000186);cell growth(GO:0016049);positive regulation of TOR signaling(GO:0032008);cellular protein localization(GO:0034613);positive regulation of GTPase activity(GO:0043547);cellular response to amino acid stimulus(GO:0071230)	lysosomal membrane(GO:0005765);extracellular exosome(GO:0070062);Ragulator complex(GO:0071986)	Signaling by EGFR;RET signaling;Signaling by Interleukins;Interleukin-2 signaling;mTORC1-mediated signalling;Signaling by PDGF;Signaling by GPCR;Developmental Biology;Gene Expression;Cellular responses to stress;Signaling by SCF-KIT;Signaling by FGFR2;Interleukin receptor SHC signaling;Downstream signal transduction;MAPK1/MAPK3 signaling;Immune System;Signaling by ERBB4;PKB-mediated events;Innate…
ENSSSCG00000001646	365.178	1.0614	4.79944e-08	9.5169e-07	UP	Uncharacterized protein;GLTSCR1L;ortholog	GLTSCR1-LIKE PROTEIN (PTHR15572:SF4)	0	0	0	0	0
ENSSSCG00000022124	518.577	-0.925389	4.83005e-08	9.5643e-07	DOWN	Uncharacterized protein;NANP;ortholog	N-ACYLNEURAMINATE-9-PHOSPHATASE (PTHR12725:SF1NANA)	0	N-acylneuraminate-9-phosphatase activity(GO:0050124)	dephosphorylation(GO:0016311);N-acetylneuraminate biosynthetic process(GO:0046380)	0	Biosynthesis of the N-glycan precursor (dolichol lipid-linked oligosaccharide, LLO) and transfer to a nascent protein;Metabolism of proteins;Asparagine N-linked glycosylation;Post-translational protein modification;Synthesis of substrates in N-glycan biosythesis;Sialic acid metabolism
ENSSSCG00000002555	69.2562	1.86212	4.92608e-08	9.74096e-07	UP	Delta-like protein;JAG2;ortholog	PROTEIN JAGGED-2 (PTHR24NA44:SF363)	Angiogenesis->Delta;;Notch signaling pathway->Serrate and Notch extracellular fragment;;Notch signaling pathway->Serrate;;;;	Notch binding(GO:0005112);calcium ion binding(GO:0005509);growth factor activity(GO:0008083)	skeletal system development(GO:0001501);in utero embryonic development(GO:0001701);respiratory system process(GO:0003016);Notch signaling pathway(GO:0007219);spermatogenesis(GO:0007283);auditory receptor cell fate commitment(GO:0009912);morphogenesis of embryonic epithelium(GO:0016331);regulation of cell adhesion(GO:0030155);regulation of cell proliferation(GO:0042127);odontogenesis of dentin-con…	integral component of plasma membrane(GO:0005887);integral component of membrane(GO:0016021)	Signaling by NOTCH4;Signaling by NOTCH;Signaling by NOTCH3;Signal Transduction
ENSSSCG00000003895	555.488	0.582537	4.934e-08	9.74311e-07	UP	Uncharacterized protein;EFCAB14;ortholog	EF-HAND CALCIUM-BINDING DOMAIN-CONTAINING PROTEIN 14 (PTHR15717:SF3)	0	0	0	integral component of membrane(GO:0016021)	0
ENSSSCG00000004693	428.088	-0.737315	4.99323e-08	9.83287e-07	DOWN	Uncharacterized protein;unassigned;ortholog	PROTEIN CASC4 (PTHR15896:SF11)	0	0	0	integral component of membrane(GO:0016021)	0
ENSSSCG00000006158	339.694	-1.69622	4.99197e-08	9.83287e-07	DOWN	Uncharacterized protein;MRPS28;ortholog	28S RIBOSOMAL PROTEIN S28, MITOCHONDRIAL (PTHR13447:SF3)	0	poly(A) RNA binding(GO:0044822)	0	mitochondrial small ribosomal subunit(GO:0005763)	Mitochondrial translation;Organelle biogenesis and maintenance;Mitochondrial translation termination;Mitochondrial translation elongation
ENSSSCG00000004475	283.15	1.89602	5.01778e-08	9.8676e-07	UP	NA	NA	NA	NA	NA	NA	NA
ENSSSCG00000007930	905.657	0.836422	5.02874e-08	9.87556e-07	UP	Uncharacterized protein;MGRN1;ortholog	E3 UBIQUITIN-PROTEIN LIGASE MGRN1 (PTHR22996:SF13)	0	zinc ion binding(GO:0008270);ubiquitin protein ligase activity(GO:0061630)	protein polyubiquitination(GO:0000209);protein monoubiquitination(GO:0006513);endosome to lysosome transport(GO:0008333);negative regulation of cAMP-mediated signaling(GO:0043951);negative regulation of G-protein coupled receptor protein signaling pathway(GO:0045744)	nucleus(GO:0005634);early endosome(GO:0005769);membrane(GO:0016020);extracellular exosome(GO:0070062)	0
ENSSSCG00000030645	257.792	0.760905	5.03576e-08	9.87576e-07	UP	Uncharacterized protein;ACSL5;ortholog	LONG-CHAIN-FATTY-ACID--COA LIGASE 5 (PTHR43272:SF22)	0	catalytic activity(GO:0003824)	metabolic process(GO:0008152)	integral component of membrane(GO:0016021)	Synthesis of very long-chain fatty acyl-CoAs;Metabolism of lipids and lipoproteins;Fatty Acyl-CoA Biosynthesis;Fatty acid, triacylglycerol, and ketone body metabolism;Metabolism;Triglyceride Biosynthesis
ENSSSCG00000014305	1456.64	-0.821325	5.12318e-08	1.00334e-06	DOWN	GTP-binding protein SAR1b;SAR1B;ortholog	GTP-BINDING PROTEIN SAR1B (PTHR11711:SF257)	0	GTP binding(GO:0005525);metal ion binding(GO:0046872)	intracellular protein transport(GO:0006886);vesicle-mediated transport(GO:0016192)	endoplasmic reticulum membrane(GO:0005789);Golgi cisterna membrane(GO:0032580)	Adaptive Immune System;Vesicle-mediated transport;Antigen Presentation: Folding, assembly and peptide loading of class I MHC;COPII (Coat Protein 2) Mediated Vesicle Transport;Asparagine N-linked glycosylation;Post-translational protein modification;Immune System;Membrane Trafficking;ER to Golgi Anterograde Transport;Cargo concentration in the ER;Transport to the Golgi and subsequent modification;…
ENSSSCG00000008580	222.447	-1.55777	5.17197e-08	1.01151e-06	DOWN	Uncharacterized protein;PTRHD1;ortholog	PEPTIDYL-TRNA HYDROLASE PTRHD1-RELATED (PTHR11717:SF25)	0	aminoacyl-tRNA hydrolase activity(GO:0004045)	0	extracellular exosome(GO:0070062)	0
ENSSSCG00000010799	555.668	0.998381	5.24974e-08	1.02531e-06	UP	Uncharacterized protein;COG7;ortholog	CONSERVED OLIGOMERIC GOLGI COMPLEX SUBUNIT 7 (PTHR21443:SF1)	0	0	protein glycosylation(GO:0006486);intracellular protein transport(GO:0006886);retrograde vesicle-mediated transport, Golgi to ER(GO:0006890);Golgi organization(GO:0007030);protein localization to Golgi apparatus(GO:0034067);protein stabilization(GO:0050821)	nucleolus(GO:0005730);Golgi transport complex(GO:0017119)	Metabolism of proteins;Transport to the Golgi and subsequent modification;ER to Golgi Anterograde Transport;Retrograde transport at the Trans-Golgi-Network;Asparagine N-linked glycosylation;Vesicle-mediated transport;Intra-Golgi traffic;Membrane Trafficking;Post-translational protein modification;Intra-Golgi and retrograde Golgi-to-ER traffic;COPI-mediated anterograde transport
ENSSSCG00000018081	77927	-1.49384	5.27215e-08	1.02829e-06	DOWN	ATP synthase subunit a;MT-ATP6;ortholog	ATP SYNTHASE SUBUNIT A (PTHR1141NA:SF8)	ATP synthesis->ATP synthetase F0;;	hydrogen ion transmembrane transporter activity(GO:0015078)	ATP synthesis coupled proton transport(GO:0015986)	mitochondrial proton-transporting ATP synthase complex(GO:0005753);integral component of membrane(GO:0016021);proton-transporting ATP synthase complex, coupling factor F(o)(GO:0045263)	The citric acid (TCA) cycle and respiratory electron transport;Respiratory electron transport, ATP synthesis by chemiosmotic coupling, and heat production by uncoupling proteins.;Metabolism;Formation of ATP by chemiosmotic coupling
ENSSSCG00000009907	357.579	-0.773724	5.28248e-08	1.0289e-06	DOWN	Uncharacterized protein;GATC;ortholog	GLUTAMYL-TRNA(GLN) AMIDOTRANSFERASE SUBUNIT C, MITOCHONDRIAL (PTHR15NANA4:SF1)	0	ATP binding(GO:0005524);glutaminyl-tRNA synthase (glutamine-hydrolyzing) activity(GO:0050567)	regulation of translational fidelity(GO:0006450);mitochondrial translation(GO:0032543);glutaminyl-tRNAGln biosynthesis via transamidation(GO:0070681)	mitochondrion(GO:0005739);glutamyl-tRNA(Gln) amidotransferase complex(GO:0030956)	0
ENSSSCG00000017126	802.969	0.731152	5.31166e-08	1.03317e-06	UP	Uncharacterized protein;NARF;ortholog	NUCLEAR PRELAMIN A RECOGNITION FACTOR (PTHR11615:SF2NA3)	0	lamin binding(GO:0005521)	0	lamin filament(GO:0005638);nucleolus(GO:0005730)	0
ENSSSCG00000007655	7.15211	-3.53882	5.48023e-08	1.06451e-06	DOWN	Uncharacterized protein;LOC1NANA515475;ortholog	PAIRED IMMUNOGLOBULIN-LIKE TYPE 2 RECEPTOR ALPHA-RELATED (PTHR15549:SF13)	0	MHC class I protein binding(GO:0042288)	transmembrane receptor protein tyrosine kinase signaling pathway(GO:0007169)	integral component of plasma membrane(GO:0005887)	0
ENSSSCG00000024550	1067.7	-1.43101	5.56975e-08	1.08043e-06	DOWN	Ubiquinol-cytochrome c reductase complex;UQCR1NA;ortholog	CYTOCHROME B-C1 COMPLEX SUBUNIT 9 (PTHR1298NA:SF1)	0	ubiquinol-cytochrome-c reductase activity(GO:0008121)	mitochondrial electron transport, ubiquinol to cytochrome c(GO:0006122);aerobic respiration(GO:0009060);mitochondrial respiratory chain complex III assembly(GO:0034551);hydrogen ion transmembrane transport(GO:1902600)	mitochondrial respiratory chain complex III(GO:0005750);extracellular exosome(GO:0070062)	Respiratory electron transport;Respiratory electron transport, ATP synthesis by chemiosmotic coupling, and heat production by uncoupling proteins.;Metabolism;The citric acid (TCA) cycle and respiratory electron transport
ENSSSCG00000009713	298.783	0.882548	5.61798e-08	1.0883e-06	UP	Chloride channel protein;CLCN3;ortholog	H(+)/CL(-) EXCHANGE TRANSPORTER 3 (PTHR11689:SF126)	0	voltage-gated chloride channel activity(GO:0005247);PDZ domain binding(GO:0030165);chloride ion binding(GO:0031404);protein heterodimerization activity(GO:0046982);volume-sensitive chloride channel activity(GO:0072320)	negative regulation of cell volume(GO:0045794);endosomal lumen acidification(GO:0048388);chloride transmembrane transport(GO:1902476);regulation of anion transmembrane transport(GO:1903959)	endosome(GO:0005768);early endosome(GO:0005769);late endosome(GO:0005770);Golgi apparatus(GO:0005794);synaptic vesicle(GO:0008021);external side of plasma membrane(GO:0009897);vesicle membrane(GO:0012506);integral component of membrane(GO:0016021);specific granule(GO:0042581);phagocytic vesicle(GO:0045335)	0
ENSSSCG00000006936	302.207	-1.29652	5.6908e-08	1.09942e-06	DOWN	Uncharacterized protein;ODF2L;ortholog	OUTER DENSE FIBER PROTEIN 2-LIKE (PTHR23162:SF12)	0	0	0	centrosome(GO:0005813)	0
ENSSSCG00000007554	540.606	-1.14512	5.68547e-08	1.09942e-06	DOWN	Uncharacterized protein;ZFAND2A;ortholog	AN1-TYPE ZINC FINGER PROTEIN 2A (PTHR14677:SF17)	0	zinc ion binding(GO:0008270)	positive regulation of proteasomal ubiquitin-dependent protein catabolic process(GO:0032436);cellular response to arsenic-containing substance(GO:0071243)	proteasome complex(GO:0000502)	0
ENSSSCG00000006866	353.014	-0.844402	5.73049e-08	1.1056e-06	DOWN	Uncharacterized protein;DBT;ortholog	LIPOAMIDE ACYLTRANSFERASE COMPONENT OF BRANCHED-CHAIN ALPHA-KETO ACID DEHYDROGENASE COMPLEX, MITOCHONDRIAL (PTHR43178:SF3)	0	transferase activity, transferring acyl groups(GO:0016746);ubiquitin protein ligase binding(GO:0031625)	metabolic process(GO:0008152)	mitochondrial nucleoid(GO:0042645)	Branched-chain amino acid catabolism;Metabolism;Metabolism of amino acids and derivatives
ENSSSCG00000028865	3171.69	-1.28911	5.78151e-08	1.11394e-06	DOWN	Uncharacterized protein;SAP18;ortholog	HISTONE DEACETYLASE COMPLEX SUBUNIT SAP18 (PTHR13NA82:SF1)	Hedgehog signaling pathway->Sap18;;	0	0	cytosol(GO:0005829);nuclear body(GO:0016604)	0
ENSSSCG00000020846	7397.27	0.807253	5.79836e-08	1.11568e-06	UP	Uncharacterized protein;SCARA3;ortholog	SCAVENGER RECEPTOR CLASS A MEMBER 3 (PTHR24NA23:SF7NA3)	0	structural molecule activity(GO:0005198)	response to oxidative stress(GO:0006979);UV protection(GO:0009650);cellular response to osmotic stress(GO:0071470)	endoplasmic reticulum(GO:0005783);integral component of membrane(GO:0016021);cell periphery(GO:0071944)	0
ENSSSCG00000011572	1555.77	-0.851064	5.81358e-08	1.1171e-06	DOWN	Uncharacterized protein;SEC13;ortholog	PROTEIN SEC13 HOMOLOG (PTHR11NA24:SF14)	0	0	0	0	Membrane Trafficking;ER to Golgi Anterograde Transport;Metabolism of proteins;Mitotic Prometaphase;M Phase;Class I MHC mediated antigen processing & presentation;Signaling by Rho GTPases;Mitotic Metaphase and Anaphase;Resolution of Sister Chromatid Cohesion;Signal Transduction;Asparagine N-linked glycosylation;Adaptive Immune System;Post-translational protein modification;Cell Cycle, Mitotic;Anti…
ENSSSCG00000016174	227259	1.30665	5.83702e-08	1.1201e-06	UP	Uncharacterized protein;FN1;ortholog	FIBRONECTIN (PTHR19143:SF3NA8)	Integrin signalling pathway->Fibronectin;;	protease binding(GO:0002020);integrin binding(GO:0005178);peptidase activator activity(GO:0016504);identical protein binding(GO:0042802)	cell-substrate junction assembly(GO:0007044);calcium-independent cell-matrix adhesion(GO:0007161);positive regulation of gene expression(GO:0010628);positive regulation of peptidase activity(GO:0010952);peptide cross-linking(GO:0018149);integrin activation(GO:0033622);substrate adhesion-dependent cell spreading(GO:0034446);endodermal cell differentiation(GO:0035987);wound healing(GO:0042060);posi…	fibrinogen complex(GO:0005577);basal lamina(GO:0005605);endoplasmic reticulum-Golgi intermediate compartment(GO:0005793);apical plasma membrane(GO:0016324);extracellular exosome(GO:0070062);blood microparticle(GO:0072562);extracellular matrix(GO:0031012)	ECM proteoglycans;Syndecan interactions;Signal Transduction;Platelet activation, signaling and aggregation;Cell surface interactions at the vascular wall;Response to elevated platelet cytosolic Ca2+;Integrin alphaIIb beta3 signaling;Extracellular matrix organization;Fibronectin matrix formation;Hemostasis;p130Cas linkage to MAPK signaling for integrins;GRB2:SOS provides linkage to MAPK signaling …
ENSSSCG00000000361	15029.5	-0.956414	5.89386e-08	1.12949e-06	DOWN	Tetraspanin;CD63;ortholog	CD63 ANTIGEN (PTHR19282:SF297)	0	0	positive regulation of receptor internalization(GO:0002092);cell adhesion(GO:0007155);cell-matrix adhesion(GO:0007160);cell surface receptor signaling pathway(GO:0007166);cell migration(GO:0016477);cellular protein localization(GO:0034613);endosome to melanosome transport(GO:0035646);positive regulation of endocytosis(GO:0045807);regulation of vascular endothelial growth factor signaling pathway(…	extracellular space(GO:0005615);lysosomal membrane(GO:0005765);integral component of plasma membrane(GO:0005887);cell surface(GO:0009986);endomembrane system(GO:0012505);endosome lumen(GO:0031904);multivesicular body membrane(GO:0032585);extracellular exosome(GO:0070062);multivesicular body, internal vesicle(GO:0097487);integral component of membrane(GO:0016021)	Platelet activation, signaling and aggregation;Response to elevated platelet cytosolic Ca2+;Hemostasis;Platelet degranulation
ENSSSCG00000000753	7382.83	1.32332	5.92992e-08	1.13487e-06	UP	NA	NA	NA	NA	NA	NA	NA
ENSSSCG00000011351	2105.55	-1.57246	5.98319e-08	1.14353e-06	DOWN	Uncharacterized protein;TMA7;ortholog	TRANSLATION MACHINERY-ASSOCIATED PROTEIN 7 (PTHR28632:SF4)	0	0	0	0	0
ENSSSCG00000004719	246.532	0.970663	6.12951e-08	1.16993e-06	UP	Uncharacterized protein;CDAN1;ortholog	CODANIN-1 (PTHR28678:SF2)	0	0	protein localization(GO:0008104);negative regulation of DNA replication(GO:0008156);chromatin assembly(GO:0031497)	nucleus(GO:0005634);cytosol(GO:0005829);plasma membrane(GO:0005886);endomembrane system(GO:0012505)	0
ENSSSCG00000001778	99.9237	-3.1377	6.21436e-08	1.18454e-06	DOWN	Bcl-2-related protein A1;BCL2A1;ortholog	BCL-2-RELATED PROTEIN A1 (PTHR11256:SF6NA)	Apoptosis signaling pathway->Bcl2-related protein A1;;	channel activity(GO:0015267);protein homodimerization activity(GO:0042803);protein heterodimerization activity(GO:0046982)	release of cytochrome c from mitochondria(GO:0001836);mitochondrial fusion(GO:0008053);intrinsic apoptotic signaling pathway in response to DNA damage(GO:0008630);positive regulation of apoptotic process(GO:0043065);negative regulation of apoptotic process(GO:0043066);transmembrane transport(GO:0055085);extrinsic apoptotic signaling pathway in absence of ligand(GO:0097192)	mitochondrial outer membrane(GO:0005741)	0
ENSSSCG00000013585	642.179	0.865546	6.24557e-08	1.18891e-06	UP	Uncharacterized protein;EVI5L;ortholog	EVI5-LIKE PROTEIN (PTHR22957:SF395)	0	GTPase activator activity(GO:0005096);Rab GTPase binding(GO:0017137)	intracellular protein transport(GO:0006886);regulation of vesicle fusion(GO:0031338);activation of GTPase activity(GO:0090630);regulation of cilium assembly(GO:1902017);negative regulation of cilium assembly(GO:1902018)	intracellular(GO:0005622);endomembrane system(GO:0012505)	0
ENSSSCG00000015270	66865.5	1.11614	6.33913e-08	1.20511e-06	UP	NA	NA	NA	NA	NA	NA	NA
ENSSSCG00000009781	874.673	0.875276	6.38376e-08	1.21198e-06	UP	Uncharacterized protein;PITPNM2;ortholog	MEMBRANE-ASSOCIATED PHOSPHATIDYLINOSITOL TRANSFER PROTEIN 2 (PTHR1NA658:SF57)	0	metal ion binding(GO:0046872)	transport(GO:0006810)	intracellular(GO:0005622)	0
ENSSSCG00000013391	4142.42	-1.47706	6.42576e-08	1.21833e-06	DOWN	Proteasome subunit alpha type;PSMA1;ortholog	PROTEASOME SUBUNIT ALPHA TYPE-RELATED (PTHR11599:SF93)	Parkinson disease->20S proteasome;;	threonine-type endopeptidase activity(GO:0004298)	ubiquitin-dependent protein catabolic process(GO:0006511)	nucleus(GO:0005634);cytoplasm(GO:0005737);proteasome core complex, alpha-subunit complex(GO:0019773)	MAPK6/MAPK4 signaling;Antigen processing-Cross presentation;Cell Cycle;Ubiquitin Mediated Degradation of Phosphorylated Cdc25A;SHC1 events in EGFR signaling;IRS-mediated signalling;Regulation of mitotic cell cycle;Metabolism of proteins;Downstream signaling events of B Cell Receptor (BCR);G1/S Transition;NGF signalling via TRKA from the plasma membrane;Signaling by PDGF;RET signaling;Insulin rece…
ENSSSCG00000010026	290.091	2.39286	6.51865e-08	1.23431e-06	UP	Uncharacterized protein;PIK3IP1;ortholog	PHOSPHOINOSITIDE-3-KINASE-INTERACTING PROTEIN 1 (PTHR24256:SF328)	0	phosphatidylinositol 3-kinase catalytic subunit binding(GO:0036313)	negative regulation of phosphatidylinositol 3-kinase signaling(GO:0014067);negative regulation of phosphatidylinositol 3-kinase activity(GO:0043553)	integral component of membrane(GO:0016021);extracellular exosome(GO:0070062)	0
ENSSSCG00000003653	2302.99	-1.377	6.55915e-08	1.24033e-06	DOWN	Uncharacterized protein;NDUFS5;ortholog	NADH DEHYDROGENASE [UBIQUINONE] IRON-SULFUR PROTEIN 5 (PTHR15224:SF2)	0	0	mitochondrial respiratory chain complex I assembly(GO:0032981)	mitochondrial respiratory chain complex I(GO:0005747)	Complex I biogenesis;Respiratory electron transport;The citric acid (TCA) cycle and respiratory electron transport;Respiratory electron transport, ATP synthesis by chemiosmotic coupling, and heat production by uncoupling proteins.;Metabolism
ENSSSCG00000017106	838.703	-1.26136	6.69815e-08	1.26327e-06	DOWN	Uncharacterized protein;MED1NA;ortholog	MEDIATOR OF RNA POLYMERASE II TRANSCRIPTION SUBUNIT 1NA (PTHR13345:SF7)	0	RNA polymerase II transcription cofactor activity(GO:0001104)	stem cell population maintenance(GO:0019827);positive regulation of transcription from RNA polymerase II promoter(GO:0045944)	mediator complex(GO:0016592);core mediator complex(GO:0070847)	Generic Transcription Pathway;Gene Expression
ENSSSCG00000026554	118.867	-1.25242	6.69741e-08	1.26327e-06	DOWN	NA	NA	NA	NA	NA	NA	NA
ENSSSCG00000024904	427.536	-0.935017	6.73318e-08	1.2682e-06	DOWN	Uncharacterized protein (Fragment);SEC22A;ortholog	NA	0	SNARE binding(GO:0000149);SNAP receptor activity(GO:0005484)	ER to Golgi vesicle-mediated transport(GO:0006888);vesicle fusion with Golgi apparatus(GO:0048280);exocytosis(GO:0006887)	integral component of membrane(GO:0016021);SNARE complex(GO:0031201)	0
ENSSSCG00000009036	684.529	-1.39297	6.78193e-08	1.2757e-06	DOWN	Uncharacterized protein;LSM6;ortholog	U6 SNRNA-ASSOCIATED SM-LIKE PROTEIN LSM6 (PTHR11NA21:SF6)	0	RNA binding(GO:0003723);poly(A) RNA binding(GO:0044822)	mRNA splicing, via spliceosome(GO:0000398);maturation of SSU-rRNA(GO:0030490)	P-body(GO:0000932);spliceosomal complex(GO:0005681);U6 snRNP(GO:0005688);nucleolus(GO:0005730);small nucleolar ribonucleoprotein complex(GO:0005732);U4/U6 x U5 tri-snRNP complex(GO:0046540);extracellular exosome(GO:0070062)	mRNA decay by 5' to 3' exoribonuclease;Deadenylation-dependent mRNA decay;Gene Expression
ENSSSCG00000007786	1078.96	0.645268	6.84701e-08	1.28625e-06	UP	Uncharacterized protein;RNF4NA;ortholog	E3 UBIQUITIN-PROTEIN LIGASE BRE1B (PTHR23163:SF5)	0	mRNA 3'-UTR binding(GO:0003730);ubiquitin-protein transferase activity(GO:0004842);zinc ion binding(GO:0008270);ubiquitin protein ligase binding(GO:0031625);protein homodimerization activity(GO:0042803)	histone monoubiquitination(GO:0010390);histone H2B ubiquitination(GO:0033523);negative regulation of mRNA polyadenylation(GO:1900364);positive regulation of histone H2B ubiquitination(GO:2001168)	nucleoplasm(GO:0005654);membrane(GO:0016020);HULC complex(GO:0033503)	0
ENSSSCG00000007058	38.2499	2.21908	6.9718e-08	1.30797e-06	UP	Phosphoinositide phospholipase C;PLCB4;ortholog	1-PHOSPHATIDYLINOSITOL 4,5-BISPHOSPHATE PHOSPHODIESTERASE BETA-4 (PTHR1NA336:SF139)	Alpha adrenergic receptor signaling pathway->Phospholipase C;;5HT2 type receptor mediated signaling pathway->Phospholipase C;;Histamine H1 receptor mediated signaling pathway->Phospholipase C;;Inflammation mediated by chemokine and cytokine signaling pathway->Phospholipase C;;Thyrotropin-releasing hormone receptor signaling pathway->Phospholipase C;;Endothelin signaling pathway->Phospholipase C b…	phosphatidylinositol phospholipase C activity(GO:0004435);signal transducer activity(GO:0004871);calcium ion binding(GO:0005509)	lipid catabolic process(GO:0016042);intracellular signal transduction(GO:0035556)	nucleus(GO:0005634);smooth endoplasmic reticulum(GO:0005790);postsynaptic density(GO:0014069);dendrite(GO:0030425)	Opioid Signalling;Inositol phosphate metabolism;Synthesis of IP3 and IP4 in the cytosol;PLC beta mediated events;Signal Transduction;G alpha (q) signalling events;Signaling by GPCR;G-protein mediated events;Metabolism;GPCR downstream signaling;Gastrin-CREB signalling pathway via PKC and MAPK
ENSSSCG00000001783	226.37	1.59958	7.01112e-08	1.31362e-06	UP	Uncharacterized protein;LOC1NANA738461;ortholog	CELL MIGRATION-INDUCING AND HYALURONAN-BINDING PROTEIN (PTHR15535:SF32)	0	0	0	0	Hyaluronan metabolism;Hyaluronan biosynthesis and export;Glycosaminoglycan metabolism;Metabolism;Metabolism of carbohydrates
ENSSSCG00000004446	1801.57	-1.13723	7.27895e-08	1.36201e-06	DOWN	Uncharacterized protein;RWDD1;ortholog	RWD DOMAIN-CONTAINING PROTEIN 1 (PTHR12292:SF3)	0	0	cytoplasmic translation(GO:0002181)	polysome(GO:0005844)	0
ENSSSCG00000009853	784.38	0.63499	7.31024e-08	1.36608e-06	UP	Uncharacterized protein;WSB2;ortholog	WD REPEAT AND SOCS BOX-CONTAINING PROTEIN 2 (PTHR15622:SF13)	0	0	protein ubiquitination(GO:0016567);intracellular signal transduction(GO:0035556)	intracellular(GO:0005622)	0
ENSSSCG00000002712	28.4348	-2.08941	7.51052e-08	1.40167e-06	DOWN	Uncharacterized protein;LDHD;ortholog	D-LACTATE DEHYDROGENASE, MITOCHONDRIAL-RELATED (PTHR11748:SF1NA3)	0	oxidoreductase activity, acting on CH-OH group of donors(GO:0016614);flavin adenine dinucleotide binding(GO:0050660)	oxidation-reduction process(GO:0055114)	mitochondrion(GO:0005739)	0
ENSSSCG00000021317	2159.75	-0.894402	7.61498e-08	1.41931e-06	DOWN	Uncharacterized protein;unassigned;ortholog	COATOMER SUBUNIT BETA (PTHR1NA635:SF1)	0	0	intracellular protein transport(GO:0006886);ER to Golgi vesicle-mediated transport(GO:0006888);retrograde vesicle-mediated transport, Golgi to ER(GO:0006890);intra-Golgi vesicle-mediated transport(GO:0006891)	COPI vesicle coat(GO:0030126)	ER to Golgi Anterograde Transport;Metabolism of proteins;COPI-dependent Golgi-to-ER retrograde traffic;Asparagine N-linked glycosylation;Intra-Golgi and retrograde Golgi-to-ER traffic;Golgi-to-ER retrograde transport;Post-translational protein modification;COPI-mediated anterograde transport;Vesicle-mediated transport;Transport to the Golgi and subsequent modification;Membrane Trafficking
ENSSSCG00000023344	506.163	-1.0092	7.63862e-08	1.42186e-06	DOWN	Uncharacterized protein;ZCCHC1NA;ortholog	ZINC FINGER CCHC DOMAIN-CONTAINING PROTEIN 1NA (PTHR13491:SF1)	0	nucleic acid binding(GO:0003676);zinc ion binding(GO:0008270)	0	0	0
ENSSSCG00000009672	140.857	2.74265	7.69474e-08	1.42971e-06	UP	Uncharacterized protein;SCARA5;ortholog	SCAVENGER RECEPTOR CLASS A MEMBER 5 (PTHR24NA23:SF64NA)	0	scavenger receptor activity(GO:0005044);ferritin receptor activity(GO:0070287)	cellular iron ion homeostasis(GO:0006879);receptor-mediated endocytosis(GO:0006898);regulation of gene expression(GO:0010468);regulation of blood coagulation(GO:0030193);cellular response to heat(GO:0034605);iron ion transmembrane transport(GO:0034755);protein homotrimerization(GO:0070207)	integral component of plasma membrane(GO:0005887);cell surface(GO:0009986)	0
ENSSSCG00000016100	664.59	-1.21332	7.72084e-08	1.42971e-06	DOWN	Uncharacterized protein;NDUFB3;ortholog	NADH DEHYDROGENASE [UBIQUINONE] 1 BETA SUBCOMPLEX SUBUNIT 3 (PTHR15NA82:SF3)	0	0	electron transport chain(GO:0022900)	mitochondrial respiratory chain complex I(GO:0005747);integral component of membrane(GO:0016021);extracellular exosome(GO:0070062)	Complex I biogenesis;Respiratory electron transport, ATP synthesis by chemiosmotic coupling, and heat production by uncoupling proteins.;Respiratory electron transport;Metabolism;The citric acid (TCA) cycle and respiratory electron transport
ENSSSCG00000016544	212.732	0.812956	7.7161e-08	1.42971e-06	UP	Uncharacterized protein;EXOC4;ortholog	EXOCYST COMPLEX COMPONENT 4 (PTHR14146:SF1)	0	0	vesicle docking involved in exocytosis(GO:0006904);protein transport(GO:0015031)	exocyst(GO:0000145)	0
ENSSSCG00000025751	943.855	-1.25962	7.71148e-08	1.42971e-06	DOWN	Uncharacterized protein;unassigned;ortholog	MALATE DEHYDROGENASE, CYTOPLASMIC (PTHR23382:SF1NA)	TCA cycle->Malate Dehydrogenase;;	L-malate dehydrogenase activity(GO:0030060)	tricarboxylic acid cycle(GO:0006099);oxaloacetate metabolic process(GO:0006107);malate metabolic process(GO:0006108);NADH metabolic process(GO:0006734)	mitochondrion(GO:0005739);cytosol(GO:0005829)	0
ENSSSCG00000012652	44.1809	-2.83062	7.87568e-08	1.45649e-06	DOWN	Uncharacterized protein;SASH3;ortholog	SAM AND SH3 DOMAIN-CONTAINING PROTEIN 3 (PTHR123NA1:SF1NA)	0	0	positive regulation of immunoglobulin production(GO:0002639);positive regulation of T cell cytokine production(GO:0002726);positive regulation of B cell proliferation(GO:0030890);positive regulation of interferon-gamma production(GO:0032729);positive regulation of interleukin-10 production(GO:0032733);positive regulation of interleukin-2 production(GO:0032743);positive regulation of interleukin-4…	nucleus(GO:0005634);cytoplasm(GO:0005737)	0
ENSSSCG00000009146	14824.4	-1.79387	7.8964e-08	1.45843e-06	DOWN	NA	NA	NA	NA	NA	NA	NA
ENSSSCG00000017924	464.877	0.804463	8.01147e-08	1.47777e-06	UP	Uncharacterized protein;LOC1NANA5161NA8;ortholog	NA	0	0	cellular response to estrogen stimulus(GO:0071391)	0	rRNA processing in the nucleus and cytosol;rRNA processing;Major pathway of rRNA processing in the nucleolus and cytosol;Gene Expression
ENSSSCG00000015306	120.148	1.07543	8.17134e-08	1.50532e-06	UP	Claudin;CLDN12;ortholog	CLAUDIN-12 (PTHR167NA3:SF4)	0	structural molecule activity(GO:0005198)	0	bicellular tight junction(GO:0005923);integral component of membrane(GO:0016021);lateral plasma membrane(GO:0016328)	0
ENSSSCG00000023248	19217.1	-1.50615	8.27773e-08	1.52295e-06	DOWN	4NAS ribosomal protein S15;RPS15;ortholog	4NAS RIBOSOMAL PROTEIN S15 (PTHR1188NA:SF15)	0	RNA binding(GO:0003723);structural constituent of ribosome(GO:0003735)	ribosomal small subunit assembly(GO:0000028);translation(GO:0006412)	cytosolic small ribosomal subunit(GO:0022627)	Metabolism of proteins;Gene Expression;GTP hydrolysis and joining of the 60S ribosomal subunit;Translation initiation complex formation;Formation of a pool of free 40S subunits;Formation of the ternary complex, and subsequently, the 43S complex;Translation;Nonsense-Mediated Decay (NMD);Nonsense Mediated Decay (NMD) enhanced by the Exon Junction Complex (EJC);L13a-mediated translational silencing …
ENSSSCG00000029173	697.949	-1.26531	8.32978e-08	1.53056e-06	DOWN	Protein kish (Fragment);TMEM167A;ortholog	PROTEIN KISH-A (PTHR13229:SF9)	0	0	protein secretion(GO:0009306);intracellular transport(GO:0046907)	intracellular(GO:0005622);endomembrane system(GO:0012505);integral component of membrane(GO:0016021)	0
ENSSSCG00000017273	2583.73	-0.857133	8.36344e-08	1.53477e-06	DOWN	Uncharacterized protein;PSMD12;ortholog	26S PROTEASOME NON-ATPASE REGULATORY SUBUNIT 12 (PTHR1NA855:SF4)	Cell cycle->Proteasome;;Ubiquitin proteasome pathway->26S proteasome;;;	0	proteasome-mediated ubiquitin-dependent protein catabolic process(GO:0043161)	cytoplasm(GO:0005737);proteasome regulatory particle, lid subcomplex(GO:0008541);membrane(GO:0016020);nuclear proteasome complex(GO:0031595);extracellular exosome(GO:0070062)	Regulation of ornithine decarboxylase (ODC);CDT1 association with the CDC6:ORC:origin complex;Signaling by Hedgehog;Cyclin A:Cdk2-associated events at S phase entry;Mitotic Anaphase;Signaling by FGFR1;Signaling by ERBB4;Signaling by FGFR4;Downstream signaling of activated FGFR2;p53-Dependent G1 DNA Damage Response;FCERI mediated MAPK activation;Transmembrane transport of small molecules;Signaling…
ENSSSCG00000009237	318.362	-2.57426	8.45311e-08	1.54923e-06	DOWN	Uncharacterized protein;HPSE;ortholog	HEPARANASE (PTHR14363:SF27)	0	beta-glucuronidase activity(GO:0004566);heparanase activity(GO:0030305);heparan sulfate proteoglycan binding(GO:0043395);syndecan binding(GO:0045545);protein dimerization activity(GO:0046983)	carbohydrate metabolic process(GO:0005975);cell-matrix adhesion(GO:0007160);positive regulation of vascular endothelial growth factor production(GO:0010575);positive regulation of blood coagulation(GO:0030194);extracellular matrix organization(GO:0030198);heparan sulfate proteoglycan catabolic process(GO:0030200);positive regulation of osteoblast proliferation(GO:0033690);positive regulation of h…	proteinaceous extracellular matrix(GO:0005578);intracellular(GO:0005622);nucleoplasm(GO:0005654);lysosome(GO:0005764);membrane raft(GO:0045121)	Metabolism;HS-GAG degradation;Heparan sulfate/heparin (HS-GAG) metabolism;Glycosaminoglycan metabolism;Metabolism of carbohydrates
ENSSSCG00000009821	4674.91	-1.21801	8.51639e-08	1.55883e-06	DOWN	Actin-related protein 2/3 complex subunit 3;ARPC3;ortholog	ACTIN-RELATED PROTEIN 2/3 COMPLEX SUBUNIT 3 (PTHR12391:SF1)	Cytoskeletal regulation by Rho GTPase->Actin related protein 2/3 complex;;Inflammation mediated by chemokine and cytokine signaling pathway->Actin related protein 2/3 complex;;Integrin signalling pathway->Actin related protein 2/3 complex;;;;	structural constituent of cytoskeleton(GO:0005200);actin filament binding(GO:0051015)	Arp2/3 complex-mediated actin nucleation(GO:0034314)	cytoplasm(GO:0005737);Arp2/3 protein complex(GO:0005885);focal adhesion(GO:0005925);membrane(GO:0016020);lamellipodium(GO:0030027);extracellular exosome(GO:0070062)	Innate Immune System;Fcgamma receptor (FCGR) dependent phagocytosis;RHO GTPases Activate WASPs and WAVEs;Clathrin-mediated endocytosis;Regulation of actin dynamics for phagocytic cup formation;Signal Transduction;EPH-Ephrin signaling;Vesicle-mediated transport;Signaling by Rho GTPases;Axon guidance;Immune System;Developmental Biology;Membrane Trafficking;EPHB-mediated forward signaling;RHO GTPase…
ENSSSCG00000004583	1088.68	-1.19355	8.56746e-08	1.56468e-06	DOWN	Transcription initiation factor IIA subunit 2;GTF2A2;ortholog	TRANSCRIPTION INITIATION FACTOR IIA SUBUNIT 2 (PTHR1NA966:SF3)	General transcription regulation->Transcription factor IIA;;Transcription regulation by bZIP transcription factor->Transcription factor IIA;;;	RNA polymerase II repressing transcription factor binding(GO:0001103);transcription coactivator activity(GO:0003713);TBP-class protein binding(GO:0017025);protein homodimerization activity(GO:0042803);protein heterodimerization activity(GO:0046982)	positive regulation of transcription from RNA polymerase II promoter(GO:0045944);positive regulation of sequence-specific DNA binding transcription factor activity(GO:0051091);RNA polymerase II transcriptional preinitiation complex assembly(GO:0051123)	transcription factor TFIID complex(GO:0005669);transcription factor TFIIA complex(GO:0005672);cell junction(GO:0030054)	RNA Polymerase II Transcription Initiation;RNA Polymerase II Transcription;RNA Polymerase II Transcription Initiation And Promoter Clearance;RNA polymerase II transcribes snRNA genes;RNA Polymerase II Promoter Escape;RNA Polymerase II Pre-transcription Events;RNA Polymerase II Transcription Pre-Initiation And Promoter Opening;Gene Expression
ENSSSCG00000018045	1611.64	0.920179	8.5703e-08	1.56468e-06	UP	Uncharacterized protein (Fragment);ULK2;ortholog	SERINE/THREONINE-PROTEIN KINASE ULK2 (PTHR24348:SF35)	0	protein serine/threonine kinase activity(GO:0004674)	protein phosphorylation(GO:0006468);axon extension(GO:0048675)	0	0
ENSSSCG00000026004	604.899	0.680268	8.58171e-08	1.56476e-06	UP	Uncharacterized protein (Fragment);MSRB3;ortholog	METHIONINE-R-SULFOXIDE REDUCTASE B3 (PTHR1NA173:SF48)	0	zinc ion binding(GO:0008270);peptide-methionine (R)-S-oxide reductase activity(GO:0033743)	response to oxidative stress(GO:0006979);protein repair(GO:0030091);oxidation-reduction process(GO:0055114)	mitochondrion(GO:0005739);endoplasmic reticulum(GO:0005783)	Protein repair;Metabolism of proteins
ENSSSCG00000009024	335.899	-1.79632	8.64785e-08	1.57481e-06	DOWN	Uncharacterized protein (Fragment);unassigned;ortholog	ATP SYNTHASE SUBUNIT E, MITOCHONDRIAL (PTHR12427:SF2)	0	hydrogen ion transmembrane transporter activity(GO:0015078)	ATP synthesis coupled proton transport(GO:0015986)	mitochondrial proton-transporting ATP synthase complex, coupling factor F(o)(GO:0000276)	0
ENSSSCG00000026392	660.842	0.549942	8.67259e-08	1.57731e-06	UP	Uncharacterized protein (Fragment);BSDC1;ortholog	BSD DOMAIN-CONTAINING PROTEIN 1 (PTHR16NA19:SF9)	0	0	0	0	0
ENSSSCG00000028646	1858.91	-0.991016	8.74712e-08	1.58884e-06	DOWN	Uncharacterized protein;MMADHC;ortholog	METHYLMALONIC ACIDURIA AND HOMOCYSTINURIA TYPE D PROTEIN, MITOCHONDRIAL (PTHR13192:SF7)	0	0	coenzyme biosynthetic process(GO:0009108);cobalamin metabolic process(GO:0009235)	mitochondrion(GO:0005739)	Metabolism of vitamins and cofactors;Metabolism;Cobalamin (Cbl, vitamin B12) transport and metabolism;Metabolism of water-soluble vitamins and cofactors
ENSSSCG00000023220	448.563	1.21874	8.87712e-08	1.6104e-06	UP	Uncharacterized protein (Fragment);unassigned;ortholog	NA	0	0	0	0	0
ENSSSCG00000005380	1132.97	1.52682	8.98821e-08	1.62849e-06	UP	Uncharacterized protein;COL15A1;ortholog	NA	0	0	0	extracellular matrix(GO:0031012)	Collagen formation;Extracellular matrix organization;Degradation of the extracellular matrix;Collagen biosynthesis and modifying enzymes;Collagen degradation;Assembly of collagen fibrils and other multimeric structures
ENSSSCG00000025141	63.4709	1.63429	9.00627e-08	1.62969e-06	UP	Uncharacterized protein;PCDHGB2;ortholog	PROTOCADHERIN GAMMA-B2 (PTHR24NA28:SF2NA9)	Cadherin signaling pathway->Cadherin;;Wnt signaling pathway->Cadherin;;;	calcium ion binding(GO:0005509)	cell adhesion(GO:0007155);homophilic cell adhesion via plasma membrane adhesion molecules(GO:0007156);cell-cell signaling(GO:0007267);nervous system development(GO:0007399)	integral component of plasma membrane(GO:0005887)	0
ENSSSCG00000008035	731.01	-1.22218	9.06841e-08	1.63886e-06	DOWN	Sulfhydryl oxidase;GFER;ortholog	FAD-LINKED SULFHYDRYL OXIDASE ALR (PTHR12645:SF2)	0	protein disulfide oxidoreductase activity(GO:0015035);flavin-linked sulfhydryl oxidase activity(GO:0016971);flavin adenine dinucleotide binding(GO:0050660)	liver development(GO:0001889);oxidation-reduction process(GO:0055114)	mitochondrion(GO:0005739);cytosol(GO:0005829)	0
ENSSSCG00000017667	622.4	-1.20841	9.1442e-08	1.65046e-06	DOWN	Uncharacterized protein;PTRH2;ortholog	PEPTIDYL-TRNA HYDROLASE 2, MITOCHONDRIAL (PTHR12649:SF14)	0	aminoacyl-tRNA hydrolase activity(GO:0004045)	0	mitochondrion(GO:0005739);integral component of membrane(GO:0016021)	0
ENSSSCG00000020926	2011.55	-1.1269	9.18896e-08	1.65645e-06	DOWN	NA	NA	NA	NA	NA	NA	NA
ENSSSCG00000022401	684.828	-0.804417	9.21304e-08	1.6587e-06	DOWN	Uncharacterized protein;AGTRAP;ortholog	TYPE-1 ANGIOTENSIN II RECEPTOR-ASSOCIATED PROTEIN (PTHR16521:SF4)	0	angiotensin type II receptor activity(GO:0004945)	regulation of blood pressure(GO:0008217);angiotensin-activated signaling pathway(GO:0038166)	nucleoplasm(GO:0005654);cytosol(GO:0005829);plasma membrane(GO:0005886);cell cortex(GO:0005938);integral component of membrane(GO:0016021)	0
ENSSSCG00000026064	746.164	-1.73728	9.49342e-08	1.70702e-06	DOWN	Uncharacterized protein;LSM5;ortholog	U6 SNRNA-ASSOCIATED SM-LIKE PROTEIN LSM5 (PTHR2NA971:SF1)	0	RNA binding(GO:0003723)	mRNA splicing, via spliceosome(GO:0000398);nuclear-transcribed mRNA catabolic process(GO:0000956)	U6 snRNP(GO:0005688);U4/U6 x U5 tri-snRNP complex(GO:0046540);Lsm1-7-Pat1 complex(GO:1990726)	mRNA decay by 5' to 3' exoribonuclease;Deadenylation-dependent mRNA decay;Gene Expression
ENSSSCG00000017062	13.0747	-3.14118	9.6345e-08	1.73021e-06	DOWN	Uncharacterized protein;TIMD4;ortholog	T-CELL IMMUNOGLOBULIN AND MUCIN DOMAIN-CONTAINING PROTEIN 4 (PTHR15498:SF66)	0	phosphatidylserine binding(GO:0001786)	0	0	0
ENSSSCG00000006785	1493.42	-0.844582	9.66793e-08	1.73186e-06	DOWN	NA	NA	NA	NA	NA	NA	NA
ENSSSCG00000027637	10359.1	-1.60351	9.65715e-08	1.73186e-06	DOWN	6NAS ribosomal protein L32;RPL32;ortholog	6NAS RIBOSOMAL PROTEIN L32 (PTHR23413:SF17)	0	structural constituent of ribosome(GO:0003735);poly(A) RNA binding(GO:0044822)	translation(GO:0006412)	membrane(GO:0016020);cytosolic large ribosomal subunit(GO:0022625)	0
ENSSSCG00000007000	14598.2	1.80008	9.80052e-08	1.75121e-06	UP	Uncharacterized protein;FAT1;ortholog	PROTOCADHERIN FAT 1 (PTHR24NA26:SF6NA)	Cadherin signaling pathway->Cadherin;;Wnt signaling pathway->Cadherin;;;	calcium ion binding(GO:0005509)	actin filament organization(GO:0007015);homophilic cell adhesion via plasma membrane adhesion molecules(GO:0007156);establishment or maintenance of cell polarity(GO:0007163);single organismal cell-cell adhesion(GO:0016337)	nucleus(GO:0005634);plasma membrane(GO:0005886);cell-cell junction(GO:0005911);focal adhesion(GO:0005925);integral component of membrane(GO:0016021);lamellipodium(GO:0030027);filopodium(GO:0030175);perinuclear region of cytoplasm(GO:0048471);extracellular exosome(GO:0070062)	0
ENSSSCG00000007132	903.999	0.621805	9.79408e-08	1.75121e-06	UP	Uncharacterized protein;LOC1NANA157249;ortholog	ADIPOCYTE PLASMA MEMBRANE-ASSOCIATED PROTEIN (PTHR1NA426:SF47)	0	hydrolase activity, acting on ester bonds(GO:0016788);strictosidine synthase activity(GO:0016844)	biosynthetic process(GO:0009058)	endoplasmic reticulum(GO:0005783);membrane(GO:0016020);integral component of membrane(GO:0016021)	0
[truncated: 201 more rows]
