# Supplementary material for: Evaluation of changes arising in the pig mesenchymal stromal cells transcriptome following cryopreservation and Trichostatin A treatment
Source: PLoS One. 2018 Feb 1;13(2):e0192147. doi: 10.1371/journal.pone.0192147 (PMC5794156; doi:10.1371/journal.pone.0192147)
Supplement: S3 File — (XLSX) [file pone.0192147.s003.xlsx]

## Sheet: Arkusz1
ENSEMBL gene ID	baseMean	log2FoldChange	pvalue	padj	Regulation after TSA treatment	Symbol	Name	Pathway	MF	BP	CC	Reactome
ENSSSCG00000003061	229.049	3.99053	3.41365e-49	4.91087e-45	UP	Uncharacterized protein;CADM4;ortholog	CELL ADHESION MOLECULE 4 (PTHR23277:SF88)	0	receptor activity(GO:0004872);receptor binding(GO:0005102);protein homodimerization activity(GO:0042803);cell adhesion molecule binding(GO:0050839)	homophilic cell adhesion via plasma membrane adhesion molecules(GO:0007156);heterophilic cell-cell adhesion via plasma membrane cell adhesion molecules(GO:0007157);cell recognition(GO:0008037)	integral component of plasma membrane(GO:0005887);cell-cell adherens junction(GO:0005913);extracellular exosome(GO:0070062)	0
ENSSSCG00000001064	140.789	4.09539	2.31445e-48	1.66479e-44	UP	GMP reductase;GMPR;ortholog	GMP REDUCTASE 1 (PTHR43170:SF3)	0	GMP reductase activity(GO:0003920);metal ion binding(GO:0046872)	purine nucleobase metabolic process(GO:0006144);purine ribonucleotide interconversion(GO:0015951);oxidation-reduction process(GO:0055114)	cytoplasm(GO:0005737);GMP reductase complex(GO:1902560)	Metabolism;Purine salvage;Metabolism of nucleotides;Purine metabolism
ENSSSCG00000012510	508.477	2.19701	1.44608e-45	6.93444e-42	UP	Uncharacterized protein;ARMCX2;ortholog	ARMADILLO REPEAT-CONTAINING X-LINKED PROTEIN 2 (PTHR15712:SF35)	0	molecular_function(GO:0003674)	biological_process(GO:0008150)	cellular_component(GO:0005575);integral component of membrane(GO:0016021)	0
ENSSSCG00000017498	114.878	4.31148	2.36112e-44	8.49177e-41	UP	NA	NA	NA	NA	NA	NA	NA
ENSSSCG00000003227	84.5642	4.89567	1.14104e-41	3.28301e-38	UP	Uncharacterized protein (Fragment);IGLON5;ortholog	IGLON FAMILY MEMBER 5 (PTHR42757:SF24)	0	0	0	0	0
ENSSSCG00000003170	262.313	4.78535	2.30767e-41	5.53302e-38	UP	Uncharacterized protein;SLC17A7;ortholog	VESICULAR GLUTAMATE TRANSPORTER 1 (PTHR11662:SF393)	Metabotropic glutamate receptor group III pathway->Vesicular Glutamate Transporter;;	extracellular-glutamate-gated chloride channel activity(GO:0008068);sodium:inorganic phosphate symporter activity(GO:0015319);sodium-dependent phosphate transmembrane transporter activity(GO:0015321)	long-term memory(GO:0007616);synaptic transmission, glutamatergic(GO:0035249);phosphate ion transmembrane transport(GO:0035435);sodium ion transmembrane transport(GO:0035725);sequestering of neurotransmitter(GO:0042137);sodium-dependent phosphate transport(GO:0044341);L-glutamate import(GO:0051938);excitatory postsynaptic potential(GO:0060079);synaptic vesicle lumen acidification(GO:0097401);chlo…	integral component of membrane(GO:0016021);synaptic vesicle membrane(GO:0030672);cerebellar mossy fiber(GO:0044300);presynaptic active zone(GO:0048786);excitatory synapse(GO:0060076);postsynapse(GO:0098794)	Transmission across Chemical Synapses;Glutamate Neurotransmitter Release Cycle;SLC-mediated transmembrane transport;Transmembrane transport of small molecules;Organic anion transporters;Transport of inorganic cations/anions and amino acids/oligopeptides;Neuronal System;Neurotransmitter Release Cycle
ENSSSCG00000009859	93.7325	5.02044	2.10007e-38	4.31594e-35	UP	Uncharacterized protein;TESC;ortholog	CALCINEURIN B HOMOLOGOUS PROTEIN 3 (PTHR23056:SF59)	0	magnesium ion binding(GO:0000287);calcium ion binding(GO:0005509);phosphatase inhibitor activity(GO:0019212);protein homodimerization activity(GO:0042803)	negative regulation of cell proliferation(GO:0008285);male gonad development(GO:0008584);megakaryocyte differentiation(GO:0030219);positive regulation of granulocyte differentiation(GO:0030854);positive regulation of sodium:proton antiporter activity(GO:0032417);regulation of cell adhesion mediated by integrin(GO:0033628);negative regulation of catalytic activity(GO:0043086);positive regulation o…	ruffle(GO:0001726);nucleus(GO:0005634);cytosol(GO:0005829);plasma membrane(GO:0005886);lamellipodium(GO:0030027)	0
ENSSSCG00000028373	167.597	4.0169	9.05626e-38	1.62854e-34	UP	Uncharacterized protein;ENO2;ortholog	GAMMA-ENOLASE (PTHR11902:SF21)	Glycolysis->Enolase;;	magnesium ion binding(GO:0000287);phosphopyruvate hydratase activity(GO:0004634)	glycolytic process(GO:0006096)	phosphopyruvate hydratase complex(GO:0000015);photoreceptor inner segment(GO:0001917);extracellular space(GO:0005615);perikaryon(GO:0043204);myelin sheath(GO:0043209);extracellular exosome(GO:0070062)	Glycolysis;Metabolism of carbohydrates;Glucose metabolism;Metabolism;Gluconeogenesis
ENSSSCG00000015212	72.7975	3.4317	3.01424e-37	4.8181e-34	UP	Uncharacterized protein;LOC100526005;ortholog	FASCICULATION AND ELONGATION PROTEIN ZETA-1 (PTHR12394:SF13)	0	0	axon guidance(GO:0007411)	cytoplasm(GO:0005737);axon(GO:0030424)	0
ENSSSCG00000012528	364.432	3.09626	3.44835e-33	4.9608e-30	UP	Uncharacterized protein (Fragment);NGFRAP1;ortholog	PROTEIN BEX3 (PTHR19430:SF7)	0	death receptor binding(GO:0005123)	extrinsic apoptotic signaling pathway via death domain receptors(GO:0008625)	cytosol(GO:0005829)	Signal Transduction;p75 NTR receptor-mediated signalling;Cell death signalling via NRAGE, NRIF and NADE;NADE modulates death signalling;Signalling by NGF
ENSSSCG00000006748	135.889	3.37359	1.05764e-32	1.3832e-29	UP	Tetraspanin;TSPAN2;ortholog	TETRASPANIN-2 (PTHR19282:SF281)	0	0	inflammatory response(GO:0006954);cell surface receptor signaling pathway(GO:0007166);astrocyte development(GO:0014002);microglia development(GO:0014005);myelination(GO:0042552);oligodendrocyte differentiation(GO:0048709);axon development(GO:0061564)	integral component of plasma membrane(GO:0005887);myelin sheath(GO:0043209)	0
ENSSSCG00000013005	966.133	-1.4757	1.15927e-29	1.38977e-26	DOWN	Uncharacterized protein (Fragment);VPS51;ortholog	VACUOLAR PROTEIN SORTING-ASSOCIATED PROTEIN 51 HOMOLOG (PTHR15954:SF5)	0	0	autophagy(GO:0006914);Golgi organization(GO:0007030);lysosomal transport(GO:0007041);endocytic recycling(GO:0032456);retrograde transport, endosome to Golgi(GO:0042147);Golgi vesicle transport(GO:0048193)	GARP complex(GO:0000938);nucleolus(GO:0005730);trans-Golgi network(GO:0005802);cytosol(GO:0005829);integral component of membrane(GO:0016021);EARP complex(GO:1990745)	Vesicle-mediated transport;Intra-Golgi and retrograde Golgi-to-ER traffic;Membrane Trafficking;Retrograde transport at the Trans-Golgi-Network
ENSSSCG00000000026	114.747	4.6538	1.58953e-29	1.759e-26	UP	Sulfotransferase;SULT4A1;ortholog	SULFOTRANSFERASE 4A1 (PTHR11783:SF133)	0	sulfotransferase activity(GO:0008146)	sulfur compound metabolic process(GO:0006790)	0	Cytosolic sulfonation of small molecules;Phase II conjugation;Metabolism;Biological oxidations
ENSSSCG00000023102	88.4451	3.58236	5.66435e-29	5.82053e-26	UP	Voltage-dependent calcium channel gamma subunit;CACNG4;ortholog	VOLTAGE-DEPENDENT CALCIUM CHANNEL GAMMA-4 SUBUNIT (PTHR12107:SF20)	0	voltage-gated calcium channel activity(GO:0005245);channel regulator activity(GO:0016247)	transmission of nerve impulse(GO:0019226);calcium ion transmembrane transport(GO:0070588);regulation of AMPA receptor activity(GO:2000311)	voltage-gated calcium channel complex(GO:0005891);AMPA glutamate receptor complex(GO:0032281)	Transmission across Chemical Synapses;Neurotransmitter Receptor Binding And Downstream Transmission In The Postsynaptic Cell;Glutamate Binding, Activation of AMPA Receptors and Synaptic Plasticity;Cardiac conduction;Developmental Biology;Muscle contraction;LGI-ADAM interactions;Depolarization of the Presynaptic Terminal Triggers the Opening of Calcium Channels;Neuronal System;Trafficking of AMPA …
ENSSSCG00000025134	401.505	2.6213	7.09232e-29	6.80201e-26	UP	Uncharacterized protein;FAM171B;ortholog	PROTEIN FAM171B (PTHR31626:SF8)	0	0	0	integral component of membrane(GO:0016021)	0
ENSSSCG00000013732	50.0219	4.67807	5.03622e-28	4.5282e-25	UP	Uncharacterized protein;MAST1;ortholog	MICROTUBULE-ASSOCIATED SERINE/THREONINE-PROTEIN KINASE 1 (PTHR24356:SF226)	0	protein serine/threonine kinase activity(GO:0004674);ATP binding(GO:0005524)	cytoskeleton organization(GO:0007010);peptidyl-serine phosphorylation(GO:0018105);intracellular signal transduction(GO:0035556)	intracellular(GO:0005622);integral component of membrane(GO:0016021)	0
ENSSSCG00000000672	153.722	4.88898	5.85365e-28	4.95356e-25	UP	Uncharacterized protein;LOC100511695;ortholog	CALSYNTENIN-3 (PTHR14139:SF9)	0	calcium ion binding(GO:0005509)	homophilic cell adhesion via plasma membrane adhesion molecules(GO:0007156)	integral component of membrane(GO:0016021);extracellular exosome(GO:0070062)	0
ENSSSCG00000012375	166.204	2.83708	4.19344e-27	3.35149e-24	UP	Uncharacterized protein;DLG3;ortholog	DISKS LARGE HOMOLOG 3 (PTHR23119:SF49)	0	0	0	0	Interactions of neurexins and neuroligins at synapses;Transmission across Chemical Synapses;SALM protein interactions at the synapses;Activation of Ca-permeable Kainate Receptor;Protein-protein interactions at synapses;Activation of Kainate Receptors upon glutamate binding;Neurotransmitter Receptor Binding And Downstream Transmission In The Postsynaptic Cell;Ionotropic activity of Kainate Recepto…
ENSSSCG00000011638	151.023	2.05238	4.71783e-27	3.57214e-24	UP	Uncharacterized protein (Fragment);RAB6B;ortholog	RAS-RELATED PROTEIN RAB-6B (PTHR24073:SF783)	0	GTP binding(GO:0005525);myosin V binding(GO:0031489)	retrograde vesicle-mediated transport, Golgi to ER(GO:0006890);intra-Golgi vesicle-mediated transport(GO:0006891);small GTPase mediated signal transduction(GO:0007264);retrograde transport, endosome to Golgi(GO:0042147)	Golgi apparatus(GO:0005794);cytosol(GO:0005829)	0
ENSSSCG00000015362	44.339	3.5007	7.07478e-27	5.08889e-24	UP	Uncharacterized protein;TSPAN13;ortholog	TETRASPANIN-13 (PTHR19282:SF327)	0	calcium channel regulator activity(GO:0005246)	cell surface receptor signaling pathway(GO:0007166);regulation of calcium ion transmembrane transport(GO:1903169)	integral component of plasma membrane(GO:0005887)	0
ENSSSCG00000024872	160.516	2.75343	3.63479e-26	2.49e-23	UP	Uncharacterized protein;CPT1C;ortholog	CARNITINE O-PALMITOYLTRANSFERASE 1, BRAIN ISOFORM (PTHR22589:SF87)	0	transferase activity, transferring acyl groups(GO:0016746)	0	mitochondrion(GO:0005739);endoplasmic reticulum(GO:0005783);axon(GO:0030424);dendrite(GO:0030425);AMPA glutamate receptor complex(GO:0032281)	0
ENSSSCG00000002014	235.457	3.40059	4.74756e-26	3.10447e-23	UP	Uncharacterized protein;JPH4;ortholog	JUNCTOPHILIN-4 (PTHR23085:SF19)	0	0	regulation of cytokine production(GO:0001817);learning(GO:0007612);regulation of synaptic plasticity(GO:0048167);neuromuscular process controlling balance(GO:0050885);regulation of store-operated calcium entry(GO:2001256)	smooth endoplasmic reticulum(GO:0005790);junctional membrane complex(GO:0030314);dendritic shaft(GO:0043198)	0
ENSSSCG00000010762	80.5087	2.86405	5.83534e-26	3.64988e-23	UP	Uncharacterized protein;DPYSL4;ortholog	DIHYDROPYRIMIDINASE-RELATED PROTEIN 4 (PTHR11647:SF82)	Axon guidance mediated by semaphorins->Collapsin response mediator protein;;	hydrolase activity, acting on carbon-nitrogen (but not peptide) bonds(GO:0016810);filamin binding(GO:0031005)	neuron death(GO:0070997);neuron projection guidance(GO:0097485)	cytoplasm(GO:0005737)	Axon guidance;CRMPs in Sema3A signaling;Semaphorin interactions;Developmental Biology
ENSSSCG00000013892	90.8367	4.04287	6.75848e-26	4.05115e-23	UP	Uncharacterized protein;KCNN1;ortholog	SMALL CONDUCTANCE CALCIUM-ACTIVATED POTASSIUM CHANNEL PROTEIN 1 (PTHR10153:SF47)	0	calmodulin binding(GO:0005516);small conductance calcium-activated potassium channel activity(GO:0016286)	potassium ion transmembrane transport(GO:0071805)	plasma membrane(GO:0005886);integral component of membrane(GO:0016021);neuronal cell body(GO:0043025)	Potassium Channels;Neuronal System;Ca2+ activated K+ channels
ENSSSCG00000006160	363.283	4.77124	6.59925e-25	3.79747e-22	UP	Stathmin;STMN2;ortholog	STATHMIN-2 (PTHR10104:SF27)	0	tubulin binding(GO:0015631);calcium-dependent protein binding(GO:0048306)	microtubule depolymerization(GO:0007019);negative regulation of microtubule depolymerization(GO:0007026);positive regulation of neuron projection development(GO:0010976);negative regulation of neuron projection development(GO:0010977);negative regulation of microtubule polymerization(GO:0031115);positive regulation of microtubule depolymerization(GO:0031117);neuron projection development(GO:00311…	cytoplasm(GO:0005737);lamellipodium(GO:0030027);growth cone(GO:0030426);neuron projection(GO:0043005);neuronal cell body(GO:0043025);perinuclear region of cytoplasm(GO:0048471)	0
ENSSSCG00000010581	45.9844	4.18066	9.96873e-25	5.51577e-22	UP	Uncharacterized protein;PSD;ortholog	PH AND SEC7 DOMAIN-CONTAINING PROTEIN 1 (PTHR10663:SF272)	0	ARF guanyl-nucleotide exchange factor activity(GO:0005086);phospholipid binding(GO:0005543)	regulation of ARF protein signal transduction(GO:0032012);positive regulation of GTPase activity(GO:0043547)	0	0
ENSSSCG00000012525	246.552	3.49422	1.53664e-24	7.95422e-22	UP	Uncharacterized protein;BEX1;ortholog	PROTEIN BEX1 (PTHR19430:SF10)	0	0	0	0	0
ENSSSCG00000014137	605.231	2.93025	1.54816e-24	7.95422e-22	UP	NA	NA	NA	NA	NA	NA	NA
ENSSSCG00000004759	28.8014	4.64388	2.53366e-24	1.25687e-21	UP	Uncharacterized protein;SPINT1;ortholog	KUNITZ-TYPE PROTEASE INHIBITOR 1 (PTHR10083:SF305)	0	serine-type endopeptidase inhibitor activity(GO:0004867)	negative regulation of endopeptidase activity(GO:0010951)	extracellular space(GO:0005615);integral component of membrane(GO:0016021);extracellular exosome(GO:0070062)	0
ENSSSCG00000023585	157.183	2.97211	2.6811e-24	1.28568e-21	UP	Uncharacterized protein;SERINC2;ortholog	SERINE INCORPORATOR 2 (PTHR10383:SF31)	0	L-serine transmembrane transporter activity(GO:0015194)	phosphatidylserine metabolic process(GO:0006658);sphingolipid metabolic process(GO:0006665);L-serine transport(GO:0015825)	integral component of membrane(GO:0016021)	0
ENSSSCG00000008560	23.5768	4.6749	3.40927e-24	1.55095e-21	UP	Uncharacterized protein (Fragment);DPYSL5;ortholog	DIHYDROPYRIMIDINASE-RELATED PROTEIN 5 (PTHR11647:SF85)	Axon guidance mediated by semaphorins->CRMP 3-associated molecule;;Pyrimidine Metabolism->Dihydropyrimidinase;;;	microtubule binding(GO:0008017);hydrolase activity, acting on carbon-nitrogen (but not peptide) bonds(GO:0016810)	axon guidance(GO:0007411)	cytoplasm(GO:0005737);dendrite(GO:0030425);neuronal cell body(GO:0043025)	Developmental Biology;Axon guidance;Semaphorin interactions;CRMPs in Sema3A signaling
ENSSSCG00000010165	44.362	3.47582	3.44991e-24	1.55095e-21	UP	Uncharacterized protein;PCNXL2;ortholog	PECANEX-LIKE PROTEIN 2 (PTHR12372:SF9)	0	0	0	integral component of membrane(GO:0016021)	0
ENSSSCG00000004807	313.968	3.94126	3.70381e-24	1.61464e-21	UP	NA	NA	NA	NA	NA	NA	NA
ENSSSCG00000013617	21.2761	4.68314	2.84534e-23	1.20391e-20	UP	ELAV-like protein;ELAVL3;ortholog	ELAV-LIKE PROTEIN 3 (PTHR24012:SF628)	0	nucleotide binding(GO:0000166);AU-rich element binding(GO:0017091)	0	0	0
ENSSSCG00000000692	147.807	4.57167	6.26172e-23	2.57375e-20	UP	Uncharacterized protein;PIANP;ortholog	PILR ALPHA-ASSOCIATED NEURAL PROTEIN (PTHR32023:SF3)	0	0	0	integral component of membrane(GO:0016021)	0
ENSSSCG00000003201	668.686	-2.48022	1.53431e-22	6.13127e-20	DOWN	Uncharacterized protein;ATF5;ortholog	CYCLIC AMP-DEPENDENT TRANSCRIPTION FACTOR ATF-5 (PTHR13044:SF19)	0	RNA polymerase II regulatory region sequence-specific DNA binding(GO:0000977);RNA polymerase II transcription factor activity, sequence-specific DNA binding(GO:0000981);chromatin binding(GO:0003682);tubulin binding(GO:0015631);kinase binding(GO:0019900)	circadian rhythm(GO:0007623);negative regulation of cell proliferation(GO:0008285);post-embryonic development(GO:0009791);olfactory bulb interneuron development(GO:0021891);cerebellar granule cell precursor proliferation(GO:0021930);multicellular organism growth(GO:0035264);negative regulation of apoptotic process(GO:0043066);fat cell differentiation(GO:0045444);negative regulation of transcripti…	nucleus(GO:0005634);nucleoplasm(GO:0005654);transcription factor complex(GO:0005667);centrosome(GO:0005813);cytosol(GO:0005829)	0
ENSSSCG00000026894	45.9162	3.57088	1.591e-22	6.18599e-20	UP	Uncharacterized protein (Fragment);NFE2L3;ortholog	NUCLEAR FACTOR ERYTHROID 2-RELATED FACTOR 3 (PTHR24411:SF43)	0	transcription regulatory region sequence-specific DNA binding(GO:0000976);RNA polymerase II core promoter proximal region sequence-specific DNA binding(GO:0000978);transcriptional repressor activity, RNA polymerase II core promoter proximal region sequence-specific binding(GO:0001078);transcription factor activity, sequence-specific DNA binding(GO:0003700)	negative regulation of transcription from RNA polymerase II promoter(GO:0000122);transcription, DNA-templated(GO:0006351);regulation of transcription from RNA polymerase II promoter(GO:0006357);positive regulation of transcription, DNA-templated(GO:0045893)	nucleus(GO:0005634);cytoplasm(GO:0005737)	0
ENSSSCG00000013422	81.1836	4.11751	2.69069e-22	1.01864e-19	UP	Uncharacterized protein (Fragment);unassigned;ortholog	LIPID PHOSPHATE PHOSPHATASE-RELATED PROTEIN TYPE 3 (PTHR10165:SF107)	0	lipid phosphatase activity(GO:0042577)	phospholipid metabolic process(GO:0006644);signal transduction(GO:0007165);phospholipid dephosphorylation(GO:0046839)	integral component of plasma membrane(GO:0005887)	0
ENSSSCG00000013888	48.3217	3.90345	9.35026e-22	3.44905e-19	UP	Tyrosine-protein kinase;JAK3;ortholog	TYROSINE-PROTEIN KINASE JAK3 (PTHR24418:SF287)	Interleukin signaling pathway->Jak;;JAK/STAT signaling pathway->Jak;;PDGF signaling pathway->Jak;;;;	non-membrane spanning protein tyrosine kinase activity(GO:0004715);receptor binding(GO:0005102);ATP binding(GO:0005524);protein phosphatase binding(GO:0019903)	transmembrane receptor protein tyrosine kinase signaling pathway(GO:0007169);cell migration(GO:0016477);B cell differentiation(GO:0030183);intracellular signal transduction(GO:0035556);interleukin-4-mediated signaling pathway(GO:0035771);peptidyl-tyrosine autophosphorylation(GO:0038083);positive regulation of T cell proliferation(GO:0042102);T cell homeostasis(GO:0043029);innate immune response(G…	cytoskeleton(GO:0005856);extrinsic component of cytoplasmic side of plasma membrane(GO:0031234);membrane(GO:0016020)	SHC1 events in EGFR signaling;Interleukin-7 signaling;FRS-mediated FGFR4 signaling;Signaling by Type 1 Insulin-like Growth Factor 1 Receptor (IGF1R);Developmental Biology;Fc epsilon receptor (FCERI) signaling;Signaling by Interleukins;IRS-related events triggered by IGF1R;IRS-mediated signalling;FCERI mediated MAPK activation;FRS-mediated FGFR2 signaling;Interleukin-3, 5 and GM-CSF signaling;Immu…
ENSSSCG00000013583	47.5108	4.06422	9.63235e-22	3.46428e-19	UP	Uncharacterized protein (Fragment);CAMSAP3;ortholog	CALMODULIN-REGULATED SPECTRIN-ASSOCIATED PROTEIN 3 (PTHR21595:SF10)	0	calmodulin binding(GO:0005516);spectrin binding(GO:0030507);microtubule minus-end binding(GO:0051011)	negative regulation of phosphatase activity(GO:0010923);neuron projection development(GO:0031175);microtubule anchoring(GO:0034453);zonula adherens maintenance(GO:0045218);regulation of microtubule cytoskeleton organization(GO:0070507);epithelial cell-cell adhesion(GO:0090136)	cytoplasm(GO:0005737);centrosome(GO:0005813);microtubule(GO:0005874);zonula adherens(GO:0005915)	0
ENSSSCG00000017341	39.5377	4.05879	1.07398e-21	3.76838e-19	UP	Uncharacterized protein;C1QL1;ortholog	C1Q-RELATED FACTOR (PTHR22923:SF65)	0	0	0	0	0
ENSSSCG00000011561	133.544	2.52838	1.16554e-21	3.99225e-19	UP	Uncharacterized protein;PRRT3;ortholog	0	0	0	0	0	0
ENSSSCG00000027854	60.1763	3.00534	1.81073e-21	6.05793e-19	UP	Uncharacterized protein;HSD17B6;ortholog	17-BETA-HYDROXYSTEROID DEHYDROGENASE TYPE 6 (PTHR43313:SF10)	Androgen/estrogene/progesterone biosynthesis->Estradiol 17beta-dehydrogenase;;	oxidoreductase activity(GO:0016491)	oxidation-reduction process(GO:0055114)	0	0
ENSSSCG00000021906	22.9473	4.30524	3.09135e-21	1.01073e-18	UP	Uncharacterized protein;SYT7;ortholog	SYNAPTOTAGMIN-7 (PTHR10024:SF342)	Synaptic vesicle trafficking->Synaptotagmin;;	phosphatidylserine binding(GO:0001786);calcium ion binding(GO:0005509);calmodulin binding(GO:0005516);calcium-dependent phospholipid binding(GO:0005544);phosphatidylinositol-4,5-bisphosphate binding(GO:0005546);syntaxin binding(GO:0019905);clathrin binding(GO:0030276)	plasma membrane repair(GO:0001778);vesicle fusion(GO:0006906);regulation of dopamine secretion(GO:0014059);regulation of calcium ion-dependent exocytosis(GO:0017158);synaptic vesicle recycling(GO:0036465);regulation of bone remodeling(GO:0046850);calcium ion-regulated exocytosis of neurotransmitter(GO:0048791);regulation of phagocytosis(GO:0050764);regulation of insulin secretion(GO:0050796);regu…	lysosome(GO:0005764);peroxisome(GO:0005777);cytosol(GO:0005829);plasma membrane(GO:0005886);synaptic vesicle(GO:0008021);integral component of membrane(GO:0016021);dendrite(GO:0030425);early phagosome(GO:0032009);presynaptic membrane(GO:0042734);neuronal cell body(GO:0043025);axon terminus(GO:0043679);extracellular exosome(GO:0070062)	0
ENSSSCG00000026754	34.0999	4.21763	4.14332e-21	1.32457e-18	UP	Uncharacterized protein;ATCAY;ortholog	CAYTAXIN (PTHR12112:SF31)	0	kinesin binding(GO:0019894)	apoptotic process(GO:0006915);neuron projection development(GO:0031175);regulation of protein localization(GO:0032880);negative regulation of glutamate metabolic process(GO:2000212)	integral component of membrane(GO:0016021);mitochondrial membrane(GO:0031966);neuron projection(GO:0043005)	0
ENSSSCG00000025416	50.1764	3.8601	2.26733e-20	7.09082e-18	UP	Uncharacterized protein;CAMKV;ortholog	CAM KINASE-LIKE VESICLE-ASSOCIATED PROTEIN (PTHR24347:SF270)	0	calmodulin-dependent protein kinase activity(GO:0004683);calmodulin binding(GO:0005516);ATP binding(GO:0005524)	peptidyl-serine phosphorylation(GO:0018105);peptidyl-threonine phosphorylation(GO:0018107);intracellular signal transduction(GO:0035556)	intracellular(GO:0005622)	0
ENSSSCG00000001027	4189.68	-0.780597	2.48689e-20	7.61199e-18	DOWN	Uncharacterized protein;BMP6;ortholog	BONE MORPHOGENETIC PROTEIN 6 (PTHR11848:SF223)	Gonadotropin-releasing hormone receptor pathway->BMP6/7;;TGF-beta signaling pathway->Transforming growth factor beta;;;	cytokine activity(GO:0005125);transforming growth factor beta receptor binding(GO:0005160);growth factor activity(GO:0008083);protein heterodimerization activity(GO:0046982);BMP receptor binding(GO:0070700)	negative regulation of transcription from RNA polymerase II promoter(GO:0000122);osteoblast differentiation(GO:0001649);eye development(GO:0001654);kidney development(GO:0001822);positive regulation of endothelial cell proliferation(GO:0001938);endochondral ossification(GO:0001958);type B pancreatic cell development(GO:0003323);cellular iron ion homeostasis(GO:0006879);inflammatory response(GO:00…	extracellular space(GO:0005615);cell(GO:0005623)	0
ENSSSCG00000009648	49.7048	3.37614	3.67462e-20	1.10131e-17	UP	NA	NA	NA	NA	NA	NA	NA
ENSSSCG00000020671	24.6882	3.67421	1.13062e-19	3.31941e-17	UP	Uncharacterized protein;SLC18A2;ortholog	SYNAPTIC VESICULAR AMINE TRANSPORTER (PTHR23506:SF21)	5HT3 type receptor mediated signaling pathway->5HT vesicular transporter;;CCKR signaling map->VMAT2;;Adrenaline and noradrenaline biosynthesis->Chromaffin granule amine transporter;;CCKR signaling map->VMAT2;;5HT4 type receptor mediated signaling pathway->5HT vesicular transporter;;5HT2 type receptor mediated signaling pathway->5HT vesicular transporter;;Dopamine receptor mediated signaling pathw…	serotonin transmembrane transporter activity(GO:0015222);drug transmembrane transporter activity(GO:0015238)	serotonin transport(GO:0006837);drug transmembrane transport(GO:0006855);chemical synaptic transmission(GO:0007268);aminergic neurotransmitter loading into synaptic vesicle(GO:0015842)	integral component of plasma membrane(GO:0005887);synaptic vesicle membrane(GO:0030672);terminal bouton(GO:0043195)	Transport of glucose and other sugars, bile salts and organic acids, metal ions and amine compounds;Norepinephrine Neurotransmitter Release Cycle;Transmembrane transport of small molecules;Neuronal System;Dopamine Neurotransmitter Release Cycle;Neurotransmitter Release Cycle;Transmission across Chemical Synapses;Na+/Cl- dependent neurotransmitter transporters;SLC-mediated transmembrane transport;…
ENSSSCG00000022919	705.795	4.52542	1.47154e-19	4.23393e-17	UP	Kinesin-like protein;KIF5C;ortholog	KINESIN HEAVY CHAIN ISOFORM 5C (PTHR24115:SF633)	0	ATP binding(GO:0005524);microtubule binding(GO:0008017);ATP-dependent microtubule motor activity, plus-end-directed(GO:0008574)	microtubule-based movement(GO:0007018);axon guidance(GO:0007411);motor neuron axon guidance(GO:0008045);protein localization(GO:0008104);cytoskeleton-dependent intracellular transport(GO:0030705);mRNA transport(GO:0051028)	cytoplasm(GO:0005737);kinesin complex(GO:0005871);microtubule(GO:0005874);ciliary rootlet(GO:0035253);neuron projection(GO:0043005)	0
ENSSSCG00000015002	72.2426	3.59525	1.53117e-19	4.31911e-17	UP	Uncharacterized protein;ELMOD1;ortholog	ELMO DOMAIN-CONTAINING PROTEIN 1 (PTHR12771:SF40)	0	GTPase activator activity(GO:0005096)	regulation of protein stability(GO:0031647);positive regulation of GTPase activity(GO:0043547);positive regulation of protein targeting to mitochondrion(GO:1903955)	nucleoplasm(GO:0005654);cytosol(GO:0005829)	0
ENSSSCG00000013093	23.607	3.87299	3.04663e-19	8.42863e-17	UP	Uncharacterized protein;VWCE;ortholog	VON WILLEBRAND FACTOR C AND EGF DOMAIN-CONTAINING PROTEIN (PTHR11339:SF339)	0	calcium ion binding(GO:0005509)	positive regulation of cell proliferation(GO:0008284);regulation of signal transduction(GO:0009966)	0	0
ENSSSCG00000010704	95.5197	2.3866	3.66245e-19	9.94115e-17	UP	Uncharacterized protein;LRFN1;ortholog	LEUCINE-RICH REPEAT AND FIBRONECTIN TYPE III DOMAIN-CONTAINING PROTEIN 1 (PTHR24373:SF203)	0	0	axonogenesis(GO:0007409)	cell surface(GO:0009986);integral component of membrane(GO:0016021)	SALM protein interactions at the synapses;Neuronal System
ENSSSCG00000009659	22.9531	4.07561	4.56271e-19	1.21554e-16	UP	Uncharacterized protein;PNMA2;ortholog	PARANEOPLASTIC ANTIGEN MA2 (PTHR23095:SF26)	0	0	0	0	0
ENSSSCG00000025532	1020.86	2.38688	5.05946e-19	1.32337e-16	UP	Voltage-dependent calcium channel gamma subunit;CACNG7;ortholog	VOLTAGE-DEPENDENT CALCIUM CHANNEL GAMMA-7 SUBUNIT (PTHR12107:SF11)	0	voltage-gated calcium channel activity(GO:0005245);channel regulator activity(GO:0016247)	transmission of nerve impulse(GO:0019226);calcium ion transmembrane transport(GO:0070588);regulation of AMPA receptor activity(GO:2000311)	AMPA glutamate receptor complex(GO:0032281)	Phase 0 - rapid depolarisation;Muscle contraction;Phase 1 - inactivation of fast Na+ channels;Cardiac conduction;Phase 2 - plateau phase
ENSSSCG00000015394	56.817	3.18994	7.42576e-19	1.90762e-16	UP	Uncharacterized protein;KIAA1324L;ortholog	UPF0577 PROTEIN KIAA1324-LIKE (PTHR22727:SF32)	0	0	0	integral component of membrane(GO:0016021)	0
ENSSSCG00000014219	52.3637	3.5441	8.16114e-19	2.05976e-16	UP	Cysteine dioxygenase, type I;CDO1;ortholog	CYSTEINE DIOXYGENASE TYPE 1 (PTHR12918:SF2)	0	iron ion binding(GO:0005506);cysteine dioxygenase activity(GO:0017172)	sulfur amino acid biosynthetic process(GO:0000097);L-cysteine catabolic process to pyruvate, using cysteine dioxygenase(GO:0019451);taurine biosynthetic process(GO:0042412);oxidation-reduction process(GO:0055114)	cytosol(GO:0005829)	Degradation of cysteine and homocysteine;Sulfur amino acid metabolism;Metabolism;Metabolism of amino acids and derivatives
ENSSSCG00000008302	28.8506	3.29557	8.86787e-19	2.19954e-16	UP	Uncharacterized protein;FBXO41;ortholog	F-BOX ONLY PROTEIN 41 (PTHR15739:SF8)	0	0	0	0	0
ENSSSCG00000026635	1201.96	-1.20829	9.71971e-19	2.36996e-16	DOWN	Uncharacterized protein;LOC100738195;ortholog	SOLUTE CARRIER FAMILY 2, FACILITATED GLUCOSE TRANSPORTER MEMBER 1 (PTHR23503:SF61)	Gonadotropin-releasing hormone receptor pathway->Glut1;;Gonadotropin-releasing hormone receptor pathway->Glut1;;Gonadotropin-releasing hormone receptor pathway->Glut1;;;;	glucose transmembrane transporter activity(GO:0005355)	glucose transmembrane transport(GO:1904659)	integral component of membrane(GO:0016021)	Transmembrane transport of small molecules;Facilitative Na+-independent glucose transporters;Transport of glucose and other sugars, bile salts and organic acids, metal ions and amine compounds;Metabolism of vitamins and cofactors;Hexose transport;Metabolism of carbohydrates;Glucose transport;SLC-mediated transmembrane transport;Regulation of insulin secretion;Lactose synthesis;Vitamin C (ascorbat…
ENSSSCG00000013754	57.0583	4.05387	1.12539e-18	2.6983e-16	UP	Uncharacterized protein;CACNA1A;ortholog	VOLTAGE-DEPENDENT P/Q-TYPE CALCIUM CHANNEL SUBUNIT ALPHA-1A (PTHR10037:SF249)	Thyrotropin-releasing hormone receptor signaling pathway->Ca2+ channel;;Ionotropic glutamate receptor pathway->Calcium Channel;;Endogenous cannabinoid signaling->Voltage-dependent Ca channel;;Heterotrimeric G-protein signaling pathway-Gq alpha and Go alpha mediated pathway->Calcium ion channel;;Metabotropic glutamate receptor group III pathway->Calcium Channel;;Metabotropic glutamate receptor gro…	high voltage-gated calcium channel activity(GO:0008331)	sulfur amino acid metabolic process(GO:0000096);glucose metabolic process(GO:0006006);positive regulation of cytosolic calcium ion concentration(GO:0007204);gamma-aminobutyric acid signaling pathway(GO:0007214);neuromuscular synaptic transmission(GO:0007274);synapse assembly(GO:0007416);adult walking behavior(GO:0007628);gamma-aminobutyric acid secretion(GO:0014051);regulation of acetylcholine se…	plasma membrane(GO:0005886);voltage-gated calcium channel complex(GO:0005891);dendrite(GO:0030425);neuronal cell body(GO:0043025);presynapse(GO:0098793)	0
ENSSSCG00000021601	72.4602	2.5748	1.2222e-18	2.88239e-16	UP	Uncharacterized protein (Fragment);ZNF711;ortholog	ZINC FINGER PROTEIN 711 (PTHR24387:SF226)	0	RNA polymerase II regulatory region sequence-specific DNA binding(GO:0000977);transcription factor activity, sequence-specific DNA binding(GO:0003700);metal ion binding(GO:0046872)	positive regulation of transcription, DNA-templated(GO:0045893)	nucleus(GO:0005634);extracellular exosome(GO:0070062)	0
ENSSSCG00000017478	39.706	3.35307	1.46522e-18	3.39977e-16	UP	Uncharacterized protein;RAPGEFL1;ortholog	RAP GUANINE NUCLEOTIDE EXCHANGE FACTOR-LIKE 1 (PTHR23113:SF251)	0	guanyl-nucleotide exchange factor activity(GO:0005085)	small GTPase mediated signal transduction(GO:0007264);positive regulation of GTPase activity(GO:0043547)	intracellular(GO:0005622)	0
ENSSSCG00000003595	112.875	2.84371	1.85046e-18	4.22552e-16	UP	Uncharacterized protein;LOC100520252;ortholog	SERINE INCORPORATOR 3 (PTHR10383:SF33)	0	L-serine transmembrane transporter activity(GO:0015194)	phosphatidylserine metabolic process(GO:0006658);sphingolipid metabolic process(GO:0006665);L-serine transport(GO:0015825)	integral component of membrane(GO:0016021)	0
ENSSSCG00000021506	106.522	2.22477	2.43441e-18	5.47209e-16	UP	Uncharacterized protein (Fragment);GLRB;ortholog	0	0	glycine binding(GO:0016594);extracellular-glycine-gated chloride channel activity(GO:0016934)	neuropeptide signaling pathway(GO:0007218);response to amino acid(GO:0043200);synaptic transmission, glycinergic(GO:0060012);excitatory postsynaptic potential(GO:0060079);chloride transmembrane transport(GO:1902476)	integral component of membrane(GO:0016021);postsynaptic membrane(GO:0045211)	Ligand-gated ion channel transport;Transmembrane transport of small molecules;Ion channel transport
ENSSSCG00000015113	97.331	2.50499	3.74574e-18	8.2902e-16	UP	Uncharacterized protein;ABCG4;ortholog	ATP-BINDING CASSETTE SUB-FAMILY G MEMBER 4 (PTHR19241:SF386)	0	ATP binding(GO:0005524);cholesterol transporter activity(GO:0017127);sterol-transporting ATPase activity(GO:0034041);protein homodimerization activity(GO:0042803);protein heterodimerization activity(GO:0046982)	cholesterol efflux(GO:0033344)	plasma membrane(GO:0005886);integral component of membrane(GO:0016021)	Transmembrane transport of small molecules;ABC-family proteins mediated transport;ABC transporters in lipid homeostasis
ENSSSCG00000016218	52.8133	3.48184	4.86128e-18	1.05961e-15	UP	Uncharacterized protein;PTPRN;ortholog	RECEPTOR-TYPE TYROSINE-PROTEIN PHOSPHATASE-LIKE N (PTHR19134:SF380)	0	transcription factor binding(GO:0008134);spectrin binding(GO:0030507);ubiquitin-like protein ligase binding(GO:0044389)	response to reactive oxygen species(GO:0000302);insulin secretion(GO:0030073);positive regulation of transcription from RNA polymerase II promoter(GO:0045944);positive regulation of type B pancreatic cell proliferation(GO:1904692);dense core granule maturation(GO:1990502)	nucleus(GO:0005634);integral component of membrane(GO:0016021)	0
ENSSSCG00000001752	311.156	2.72894	1.24318e-17	2.66931e-15	UP	Uncharacterized protein;CHRNA3;ortholog	NEURONAL ACETYLCHOLINE RECEPTOR SUBUNIT ALPHA-3 (PTHR18945:SF625)	Nicotinic acetylcholine receptor signaling pathway->Nicotinic Acetylcholine Receptor;;Nicotine pharmacodynamics pathway->Nicotinic acetylcholine receptor alpha 3 subunit;;Nicotinic acetylcholine receptor signaling pathway->nicotinic acetylcholine receptor alpha;;;;	acetylcholine-gated cation-selective channel activity(GO:0022848);acetylcholine receptor activity(GO:0015464);acetylcholine binding(GO:0042166)	synaptic transmission, cholinergic(GO:0007271);neuromuscular synaptic transmission(GO:0007274);nervous system development(GO:0007399);response to nicotine(GO:0035094);behavioral response to nicotine(GO:0035095);excitatory postsynaptic potential(GO:0060079);synaptic transmission involved in micturition(GO:0060084);cation transmembrane transport(GO:0098655)	acetylcholine-gated channel complex(GO:0005892);cell junction(GO:0030054);postsynaptic membrane(GO:0045211)	Postsynaptic nicotinic acetylcholine receptors;Neurotransmitter Receptor Binding And Downstream Transmission In The Postsynaptic Cell;Presynaptic nicotinic acetylcholine receptors;Highly calcium permeable postsynaptic nicotinic acetylcholine receptors;Highly sodium permeable acetylcholine nicotinic receptors;Highly calcium permeable nicotinic acetylcholine receptors;Activation of Nicotinic Acetyl…
ENSSSCG00000023460	38.0611	4.12305	1.45616e-17	3.08064e-15	UP	Uncharacterized protein;HPCAL4;ortholog	HIPPOCALCIN-LIKE PROTEIN 4 (PTHR23055:SF109)	0	calcium channel regulator activity(GO:0005246);calcium ion binding(GO:0005509)	signal transduction(GO:0007165)	intracellular(GO:0005622)	0
ENSSSCG00000014047	80.1812	2.99793	1.63787e-17	3.41483e-15	UP	Fibroblast growth factor receptor;FGFR4;ortholog	FIBROBLAST GROWTH FACTOR RECEPTOR 4 (PTHR24416:SF437)	FGF signaling pathway->FGFR1-4;;	fibroblast growth factor-activated receptor activity(GO:0005007);ATP binding(GO:0005524);heparin binding(GO:0008201);fibroblast growth factor binding(GO:0017134);protein kinase activity(GO:0004672)	positive regulation of cell proliferation(GO:0008284);fibroblast growth factor receptor signaling pathway(GO:0008543);positive regulation of gene expression(GO:0010628);regulation of extracellular matrix disassembly(GO:0010715);cell migration(GO:0016477);peptidyl-tyrosine phosphorylation(GO:0018108);positive regulation of catalytic activity(GO:0043085);positive regulation of proteolysis(GO:004586…	endoplasmic reticulum(GO:0005783);Golgi apparatus(GO:0005794);integral component of plasma membrane(GO:0005887);cell-cell junction(GO:0005911);transport vesicle(GO:0030133);integral component of membrane(GO:0016021)	SHC1 events in EGFR signaling;PI3K Cascade;Adaptive Immune System;PI3K events in ERBB4 signaling;Signaling by Type 1 Insulin-like Growth Factor 1 Receptor (IGF1R);GAB1 signalosome;Fc epsilon receptor (FCERI) signaling;IRS-related events triggered by IGF1R;IRS-mediated signalling;Immune System;Negative regulation of FGFR4 signaling;MAPK family signaling cascades;Signaling by EGFR;PI-3K cascade:FGF…
ENSSSCG00000001664	94.5854	3.93601	2.42844e-17	4.9908e-15	UP	Uncharacterized protein;TTBK1;ortholog	TAU-TUBULIN KINASE 1 (PTHR11909:SF276)	Wnt signaling pathway->Casein Kinase 1;;Parkinson disease->Casein kinase I;;;	protein serine/threonine kinase activity(GO:0004674);ATP binding(GO:0005524)	regulation of cell shape(GO:0008360);peptidyl-serine phosphorylation(GO:0018105);substantia nigra development(GO:0021762)	nucleus(GO:0005634);nucleoplasm(GO:0005654);cytoplasm(GO:0005737);cytosol(GO:0005829)	0
ENSSSCG00000030361	14.7217	4.15063	3.29982e-17	6.68609e-15	UP	Uncharacterized protein;PRKCZ;ortholog	PROTEIN KINASE C ZETA TYPE (PTHR24356:SF271)	Angiogenesis->Protein kinase B;;Thyrotropin-releasing hormone receptor signaling pathway->Protein kinase C;;Heterotrimeric G-protein signaling pathway-Gq alpha and Go alpha mediated pathway->Protein kinase C;;Inflammation mediated by chemokine and cytokine signaling pathway->Protein kinase C, zeta;;Alzheimer disease-amyloid secretase pathway->Protein kinase C;;Histamine H1 receptor mediated signa…	protein serine/threonine kinase activity(GO:0004674);ATP binding(GO:0005524);metal ion binding(GO:0046872)	microtubule cytoskeleton organization(GO:0000226);peptidyl-serine phosphorylation(GO:0018105);negative regulation of protein complex assembly(GO:0031333);positive regulation of interleukin-4 production(GO:0032753);intracellular signal transduction(GO:0035556);positive regulation of T-helper 2 cell differentiation(GO:0045630);negative regulation of insulin receptor signaling pathway(GO:0046627);ne…	intracellular(GO:0005622);nuclear envelope(GO:0005635);microtubule organizing center(GO:0005815);cytosol(GO:0005829);bicellular tight junction(GO:0005923);apical plasma membrane(GO:0016324);nuclear matrix(GO:0016363);myelin sheath abaxonal region(GO:0035748);axon hillock(GO:0043203);protein complex(GO:0043234);apical cortex(GO:0045179);extracellular exosome(GO:0070062)	VEGFR2 mediated cell proliferation;TGF-beta receptor signaling in EMT (epithelial to mesenchymal transition);Signaling by VEGF;Signaling by TGF-beta Receptor Complex;Signal Transduction;VEGFA-VEGFR2 Pathway
ENSSSCG00000016215	192.871	3.45975	6.03468e-17	1.20576e-14	UP	Uncharacterized protein;TUBA4A;ortholog	TUBULIN ALPHA-4A CHAIN (PTHR11588:SF228)	0	GTPase activity(GO:0003924);structural constituent of cytoskeleton(GO:0005200);GTP binding(GO:0005525);enzyme binding(GO:0019899)	cytoskeleton organization(GO:0007010);microtubule-based process(GO:0007017)	cytoplasm(GO:0005737);microtubule(GO:0005874);extracellular exosome(GO:0070062)	Cell Cycle;Cell Cycle, Mitotic;Recruitment of mitotic centrosome proteins and complexes;Intraflagellar transport;Signal Transduction;Loss of proteins required for interphase microtubule organization from the centrosome;Mitotic G2-G2/M phases;Regulation of PLK1 Activity at G2/M Transition;Hedgehog 'off' state;Hedgehog 'on' state;G2/M Transition;Anchoring of the basal body to the plasma membrane;Or…
ENSSSCG00000013505	90.4621	2.5784	6.31372e-17	1.24423e-14	UP	Uncharacterized protein;FSD1;ortholog	FIBRONECTIN TYPE III AND SPRY DOMAIN-CONTAINING PROTEIN 1 (PTHR24099:SF10)	0	0	0	intracellular(GO:0005622)	0
ENSSSCG00000009062	126.189	3.38343	7.40738e-17	1.44003e-14	UP	Ovary-specific acidic protein;OSAP;ortholog	PROTEIN MGARP (PTHR22910:SF7)	0	0	protein targeting to mitochondrion(GO:0006626);anterograde axonal transport(GO:0008089);retrograde axonal transport(GO:0008090);regulation of mitochondrion organization(GO:0010821);positive regulation of mitochondrion organization(GO:0010822);axonal transport of mitochondrion(GO:0019896);cellular response to steroid hormone stimulus(GO:0071383);cellular response to hypoxia(GO:0071456);cellular re…	integral component of mitochondrial outer membrane(GO:0031307);axon cytoplasm(GO:1904115)	0
ENSSSCG00000009988	490.786	2.0108	9.25294e-17	1.77484e-14	UP	Uncharacterized protein;NIPSNAP1;ortholog	PROTEIN NIPSNAP HOMOLOG 1 (PTHR21017:SF22)	0	neurotransmitter binding(GO:0042165)	sensory perception of pain(GO:0019233)	mitochondrion(GO:0005739);mitochondrial inner membrane(GO:0005743);synaptic membrane(GO:0097060)	0
ENSSSCG00000015285	14.046	4.08868	1.44177e-16	2.72913e-14	UP	Uncharacterized protein;LRRN2;ortholog	LEUCINE-RICH REPEAT NEURONAL PROTEIN 2 (PTHR24373:SF211)	0	0	axonogenesis(GO:0007409)	integral component of membrane(GO:0016021)	0
ENSSSCG00000013275	24.0091	4.14481	1.46646e-16	2.73981e-14	UP	Uncharacterized protein;SYT13;ortholog	SYNAPTOTAGMIN-13 (PTHR10024:SF339)	0	syntaxin binding(GO:0019905);clathrin binding(GO:0030276);calcium ion binding(GO:0005509);calcium-dependent phospholipid binding(GO:0005544)	vesicle fusion(GO:0006906);calcium ion-regulated exocytosis of neurotransmitter(GO:0048791);regulation of calcium ion-dependent exocytosis(GO:0017158)	plasma membrane(GO:0005886);integral component of plasma membrane(GO:0005887);transport vesicle(GO:0030133);intracellular membrane-bounded organelle(GO:0043231);presynapse(GO:0098793)	0
ENSSSCG00000003160	34.8436	3.01382	1.51907e-16	2.80171e-14	UP	Uncharacterized protein;NTF4;ortholog	NEUROTROPHIN-4 (PTHR11589:SF13)	0	neurotrophin p75 receptor binding(GO:0005166);growth factor activity(GO:0008083)	transmembrane receptor protein tyrosine kinase signaling pathway(GO:0007169);cell-cell signaling(GO:0007267);ganglion mother cell fate determination(GO:0007402);long-term memory(GO:0007616);sensory organ boundary specification(GO:0008052);adult locomotory behavior(GO:0008344);epidermis development(GO:0008544);mechanoreceptor differentiation(GO:0042490);negative regulation of neuron apoptotic proc…	extracellular region(GO:0005576)	0
ENSSSCG00000021307	28.8323	3.41851	1.74675e-16	3.18085e-14	UP	Ubiquitin carboxyl-terminal hydrolase;LOC100516911;ortholog	UBIQUITIN CARBOXYL-TERMINAL HYDROLASE 44 (PTHR24006:SF553)	0	thiol-dependent ubiquitin-specific protease activity(GO:0004843);zinc ion binding(GO:0008270)	ubiquitin-dependent protein catabolic process(GO:0006511);protein deubiquitination(GO:0016579);regulation of spindle checkpoint(GO:0090231);negative regulation of ubiquitin protein ligase activity(GO:1904667)	nucleus(GO:0005634)	Post-translational protein modification;Deubiquitination;Ub-specific processing proteases;Metabolism of proteins
ENSSSCG00000017607	32.198	3.56939	4.43873e-16	7.98195e-14	UP	Uncharacterized protein;TMEM100;ortholog	TRANSMEMBRANE PROTEIN 100 (PTHR16100:SF7)	0	0	angiogenesis(GO:0001525);vasculogenesis(GO:0001570);in utero embryonic development(GO:0001701);epithelial to mesenchymal transition involved in endocardial cushion formation(GO:0003198);Notch signaling pathway(GO:0007219);BMP signaling pathway(GO:0030509);protein kinase B signaling(GO:0043491);positive regulation of endothelial cell differentiation(GO:0045603);regulation of calcium-mediated signa…	endoplasmic reticulum(GO:0005783);plasma membrane(GO:0005886);integral component of membrane(GO:0016021);perikaryon(GO:0043204);perinuclear region of cytoplasm(GO:0048471)	0
ENSSSCG00000022383	22.6195	2.98902	4.70183e-16	8.35068e-14	UP	Uncharacterized protein;GATA4;ortholog	TRANSCRIPTION FACTOR GATA-4 (PTHR10071:SF243)	Gonadotropin-releasing hormone receptor pathway->GATA2/4;;	transcription regulatory region sequence-specific DNA binding(GO:0000976);RNA polymerase II regulatory region sequence-specific DNA binding(GO:0000977);transcription factor activity, RNA polymerase II transcription factor binding(GO:0001076);RNA polymerase II transcription factor binding(GO:0001085);transcriptional activator activity, RNA polymerase II transcription regulatory region sequence-spe…	endocardial cushion development(GO:0003197);atrial septum secundum morphogenesis(GO:0003290);transcription from RNA polymerase II promoter(GO:0006366);heart development(GO:0007507);male gonad development(GO:0008584);animal organ morphogenesis(GO:0009887);tissue development(GO:0009888);response to drug(GO:0042493);cell fate commitment(GO:0045165);positive regulation of transcription, DNA-templated…	nucleus(GO:0005634);transcription factor complex(GO:0005667);nuclear body(GO:0016604);RNA polymerase II transcription factor complex(GO:0090575)	Hemostasis;Factors involved in megakaryocyte development and platelet production
ENSSSCG00000030303	107.515	2.68207	4.7638e-16	8.35757e-14	UP	Carboxylic ester hydrolase;ACHE;ortholog	ACETYLCHOLINESTERASE (PTHR11559:SF317)	Muscarinic acetylcholine receptor 1 and 3 signaling pathway->acetylcholinesterase;;Muscarinic acetylcholine receptor 2 and 4 signaling pathway->acetylcholinesterase;;Nicotinic acetylcholine receptor signaling pathway->acetylcholinesterase;;;;	acetylcholinesterase activity(GO:0003990);collagen binding(GO:0005518);serine hydrolase activity(GO:0017171);acetylcholine binding(GO:0042166);protein homodimerization activity(GO:0042803);laminin binding(GO:0043236);protein self-association(GO:0043621)	regulation of receptor recycling(GO:0001919);osteoblast development(GO:0002076);acetylcholine catabolic process(GO:0006581);cell adhesion(GO:0007155);receptor internalization(GO:0031623);neurotransmitter receptor biosynthetic process(GO:0045212);protein tetramerization(GO:0051262);retina development in camera-type eye(GO:0060041)	basal lamina(GO:0005605);extracellular space(GO:0005615);Golgi apparatus(GO:0005794);plasma membrane(GO:0005886);cell surface(GO:0009986);neuromuscular junction(GO:0031594);perinuclear region of cytoplasm(GO:0048471)	Metabolism of lipids and lipoproteins;Neuronal System;Neurotransmitter Clearance In The Synaptic Cleft;Phospholipid metabolism;Synthesis of PC;Glycerophospholipid biosynthesis;Metabolism;Transmission across Chemical Synapses
ENSSSCG00000001715	276.506	2.80071	4.97653e-16	8.62559e-14	UP	Uncharacterized protein;Ssc.77232;ortholog	ECTONUCLEOTIDE PYROPHOSPHATASE/PHOSPHODIESTERASE FAMILY MEMBER 5 (PTHR10151:SF93)	0	catalytic activity(GO:0003824)	metabolic process(GO:0008152)	plasma membrane(GO:0005886);integral component of membrane(GO:0016021)	0
ENSSSCG00000012276	137.859	2.62418	5.48501e-16	9.39374e-14	UP	Synapsin 1;SYN1;ortholog	SYNAPSIN-1 (PTHR10841:SF27)	Synaptic vesicle trafficking->Synapsin;;	catalytic activity(GO:0003824);ATP binding(GO:0005524);protein kinase binding(GO:0019901)	neurotransmitter secretion(GO:0007269);synaptic vesicle clustering(GO:0097091)	synaptonemal complex(GO:0000795);postsynaptic density(GO:0014069);axon(GO:0030424);synaptic vesicle membrane(GO:0030672);myelin sheath(GO:0043209);presynaptic active zone(GO:0048786);synaptic vesicle(GO:0008021)	0
ENSSSCG00000016009	257.374	2.49144	6.34888e-16	1.07453e-13	UP	Integrin, alpha 4 (Antigen CD49D, alpha 4 subunit of VLA-4 receptor);ITGA4;ortholog	INTEGRIN ALPHA-4 (PTHR23220:SF98)	Integrin signalling pathway->Integrin alpha;;Inflammation mediated by chemokine and cytokine signaling pathway->Integrin;;;	C-X3-C chemokine binding(GO:0019960);cell adhesion molecule binding(GO:0050839)	cell-matrix adhesion involved in ameboidal cell migration(GO:0003366);integrin-mediated signaling pathway(GO:0007229);heterotypic cell-cell adhesion(GO:0034113);substrate adhesion-dependent cell spreading(GO:0034446);endodermal cell differentiation(GO:0035987);receptor clustering(GO:0043113);leukocyte tethering or rolling(GO:0050901);negative regulation of protein homodimerization activity(GO:009…	focal adhesion(GO:0005925);cell surface(GO:0009986);integrin alpha4-beta7 complex(GO:0034669);extracellular exosome(GO:0070062)	Integrin cell surface interactions;Adaptive Immune System;Extracellular matrix organization;Cell surface interactions at the vascular wall;Immunoregulatory interactions between a Lymphoid and a non-Lymphoid cell;Hemostasis;Immune System
ENSSSCG00000003423	15.8391	3.61174	7.18903e-16	1.20257e-13	UP	Draxin;DRAXIN;ortholog	DRAXIN (PTHR28610:SF2)	0	0	axon guidance(GO:0007411);Wnt signaling pathway(GO:0016055);dorsal spinal cord development(GO:0021516);commissural neuron differentiation in spinal cord(GO:0021528);negative regulation of axon extension(GO:0030517);forebrain development(GO:0030900);negative regulation of neuron apoptotic process(GO:0043524);negative regulation of canonical Wnt signaling pathway(GO:0090090)	extracellular region(GO:0005576)	0
ENSSSCG00000029186	71.0544	2.85417	7.6019e-16	1.25702e-13	UP	Uncharacterized protein;SEZ6L2;ortholog	SEIZURE 6-LIKE PROTEIN 2 (PTHR19325:SF399)	0	0	adult locomotory behavior(GO:0008344);cerebellar Purkinje cell layer development(GO:0021680);synapse maturation(GO:0060074);regulation of protein kinase C signaling(GO:0090036)	endoplasmic reticulum(GO:0005783);integral component of membrane(GO:0016021);neuronal cell body(GO:0043025)	0
ENSSSCG00000001753	25.8285	3.61984	8.73128e-16	1.42737e-13	UP	Uncharacterized protein;CHRNB4;ortholog	NEURONAL ACETYLCHOLINE RECEPTOR SUBUNIT BETA-4 (PTHR18945:SF714)	Nicotinic acetylcholine receptor signaling pathway->Nicotinic Acetylcholine Receptor;;Nicotine pharmacodynamics pathway->Nicotinic acetylcholine receptor beta 4 subunit;;Nicotinic acetylcholine receptor signaling pathway->Acetylcholine receptor protein, beta;;;;	extracellular ligand-gated ion channel activity(GO:0005230);acetylcholine receptor activity(GO:0015464);acetylcholine binding(GO:0042166)	action potential(GO:0001508);smooth muscle contraction(GO:0006939);regulation of smooth muscle contraction(GO:0006940);signal transduction(GO:0007165);synaptic transmission, cholinergic(GO:0007271);neuromuscular synaptic transmission(GO:0007274);locomotory behavior(GO:0007626);response to nicotine(GO:0035094);behavioral response to nicotine(GO:0035095);positive regulation of transmission of nerve…	acetylcholine-gated channel complex(GO:0005892);cell junction(GO:0030054);postsynaptic membrane(GO:0045211)	Neuronal System;Presynaptic nicotinic acetylcholine receptors;Highly calcium permeable postsynaptic nicotinic acetylcholine receptors;Acetylcholine Binding And Downstream Events;Highly calcium permeable nicotinic acetylcholine receptors;Transmission across Chemical Synapses;Postsynaptic nicotinic acetylcholine receptors;Activation of Nicotinic Acetylcholine Receptors;Neurotransmitter Receptor Bin…
ENSSSCG00000009117	34.5632	2.52607	8.98198e-16	1.45185e-13	UP	NA	NA	NA	NA	NA	NA	NA
ENSSSCG00000025911	573.905	1.62301	1.01206e-15	1.61773e-13	UP	Uncharacterized protein;TMEM151B;ortholog	TRANSMEMBRANE PROTEIN 151B (PTHR31893:SF7)	0	0	0	integral component of membrane(GO:0016021)	0
ENSSSCG00000013739	15.2605	3.92599	1.36373e-15	2.13804e-13	UP	NA	NA	NA	NA	NA	NA	NA
ENSSSCG00000030149	7402.68	-0.998452	1.3673e-15	2.13804e-13	DOWN	Calpain small subunit 1;CAPNS1;ortholog	0	0	calcium-dependent cysteine-type endopeptidase activity(GO:0004198);calcium ion binding(GO:0005509)	proteolysis(GO:0006508)	cytoplasm(GO:0005737);cytosol(GO:0005829);plasma membrane(GO:0005886);extracellular exosome(GO:0070062)	Degradation of the extracellular matrix;Extracellular matrix organization
ENSSSCG00000017866	975.446	-1.25692	1.48532e-15	2.29761e-13	DOWN	NA	NA	NA	NA	NA	NA	NA
ENSSSCG00000011543	22.9822	3.52393	1.51827e-15	2.32361e-13	UP	Uncharacterized protein;LHFPL4;ortholog	LIPOMA HMGIC FUSION PARTNER-LIKE 4 PROTEIN (PTHR12489:SF25)	0	0	0	integral component of membrane(GO:0016021)	0
ENSSSCG00000003092	19.3681	3.62844	1.71154e-15	2.59181e-13	UP	Uncharacterized protein;FOXA3;ortholog	HEPATOCYTE NUCLEAR FACTOR 3-GAMMA (PTHR11829:SF275)	0	RNA polymerase II transcription factor activity, sequence-specific DNA binding(GO:0000981);transcription factor binding(GO:0008134);protein domain specific binding(GO:0019904);sequence-specific DNA binding(GO:0043565);transcription regulatory region DNA binding(GO:0044212)	cellular glucose homeostasis(GO:0001678);spermatogenesis(GO:0007283);cellular response to starvation(GO:0009267);positive regulation of transcription from RNA polymerase II promoter(GO:0045944)	nucleus(GO:0005634);nucleoplasm(GO:0005654);actin cytoskeleton(GO:0015629)	0
ENSSSCG00000017448	16.5693	3.79706	1.82221e-15	2.73066e-13	UP	Uncharacterized protein;KRT19;ortholog	KERATIN, TYPE I CYTOSKELETAL 19 (PTHR23239:SF298)	0	structural constituent of muscle(GO:0008307)	Notch signaling pathway(GO:0007219);response to estrogen(GO:0043627);sarcomere organization(GO:0045214);cell differentiation involved in embryonic placenta development(GO:0060706)	intermediate filament(GO:0005882);apicolateral plasma membrane(GO:0016327);Z disc(GO:0030018);sarcolemma(GO:0042383);costamere(GO:0043034);extracellular exosome(GO:0070062);terminal web(GO:1990357)	0
ENSSSCG00000008397	466.83	2.37009	1.92293e-15	2.85189e-13	UP	Uncharacterized protein;EFEMP1;ortholog	EGF-CONTAINING FIBULIN-LIKE EXTRACELLULAR MATRIX PROTEIN 1 (PTHR24044:SF369)	0	epidermal growth factor-activated receptor activity(GO:0005006);epidermal growth factor receptor binding(GO:0005154);calcium ion binding(GO:0005509)	regulation of transcription, DNA-templated(GO:0006355);epidermal growth factor receptor signaling pathway(GO:0007173);peptidyl-tyrosine phosphorylation(GO:0018108);negative regulation of chondrocyte differentiation(GO:0032331);camera-type eye development(GO:0043010);embryonic eye morphogenesis(GO:0048048);post-embryonic eye morphogenesis(GO:0048050)	extracellular space(GO:0005615);extracellular matrix(GO:0031012);extracellular exosome(GO:0070062)	0
ENSSSCG00000011551	710.044	-0.998652	2.61518e-15	3.83898e-13	DOWN	Uncharacterized protein (Fragment);TADA3;ortholog	TRANSCRIPTIONAL ADAPTER 3 (PTHR13556:SF3)	0	transcription coactivator activity(GO:0003713);ligand-dependent nuclear receptor binding(GO:0016922);protein domain specific binding(GO:0019904);ligand-dependent nuclear receptor transcription coactivator activity(GO:0030374);histone acetyltransferase activity(GO:0004402)	regulation of protein phosphorylation(GO:0001932);regulation of transcription from RNA polymerase II promoter(GO:0006357);mitotic nuclear division(GO:0007067);regulation of histone deacetylation(GO:0031063);regulation of protein stability(GO:0031647);histone H3 acetylation(GO:0043966);histone H4 acetylation(GO:0043967);positive regulation of transcription, DNA-templated(GO:0045893);regulation of …	SAGA complex(GO:0000124);Ada2/Gcn5/Ada3 transcription activator complex(GO:0005671);STAGA complex(GO:0030914);transcription factor TFTC complex(GO:0033276);mitotic spindle(GO:0072686)	Metabolism of proteins;Post-translational protein modification;Ub-specific processing proteases;Deubiquitination
ENSSSCG00000030113	17.4259	3.68992	2.95647e-15	4.29614e-13	UP	Uncharacterized protein;SHISA2;ortholog	PROTEIN SHISA-2 HOMOLOG (PTHR31395:SF20)	0	0	negative regulation of Wnt signaling pathway(GO:0030178);negative regulation of fibroblast growth factor receptor signaling pathway(GO:0040037)	endoplasmic reticulum(GO:0005783);integral component of membrane(GO:0016021)	0
ENSSSCG00000006666	44.09	3.5897	3.1847e-15	4.5815e-13	UP	Uncharacterized protein;SV2A;ortholog	SYNAPTIC VESICLE GLYCOPROTEIN 2A (PTHR23511:SF19)	0	receptor activity(GO:0004872);protein kinase binding(GO:0019901);transmembrane transporter activity(GO:0022857)	neurotransmitter uptake(GO:0001504);cellular calcium ion homeostasis(GO:0006874);transmembrane transport(GO:0055085)	endoplasmic reticulum(GO:0005783);cell-cell junction(GO:0005911);integral component of membrane(GO:0016021);synaptic vesicle membrane(GO:0030672);neuromuscular junction(GO:0031594);neuron projection(GO:0043005);presynaptic active zone(GO:0048786)	0
ENSSSCG00000000680	56.2186	3.12232	3.43612e-15	4.89426e-13	UP	Uncharacterized protein;GPR162;ortholog	G-PROTEIN COUPLED RECEPTOR 162-RELATED (PTHR16518:SF9)	0	G-protein coupled receptor activity(GO:0004930)	G-protein coupled receptor signaling pathway(GO:0007186)	integral component of membrane(GO:0016021)	0
ENSSSCG00000006477	19.1655	3.39844	3.70947e-15	5.2318e-13	UP	Uncharacterized protein;BCAN;ortholog	BREVICAN CORE PROTEIN (PTHR22804:SF45)	0	extracellular matrix structural constituent(GO:0005201);hyaluronic acid binding(GO:0005540)	skeletal system development(GO:0001501);cell adhesion(GO:0007155);central nervous system development(GO:0007417);hippocampus development(GO:0021766)	proteinaceous extracellular matrix(GO:0005578)	Metabolism of carbohydrates;Chondroitin sulfate/dermatan sulfate metabolism;Extracellular matrix organization;A tetrasaccharide linker sequence is required for GAG synthesis;CS/DS degradation;Dermatan sulfate biosynthesis;Metabolism;ECM proteoglycans;Chondroitin sulfate biosynthesis;Degradation of the extracellular matrix;Heparan sulfate/heparin (HS-GAG) metabolism;Glycosaminoglycan metabolism
ENSSSCG00000028958	37.1159	3.2028	5.77755e-15	8.06949e-13	UP	Uncharacterized protein;FEZ1;ortholog	0	0	0	0	0	0
ENSSSCG00000026360	79.2182	3.58196	6.69728e-15	9.26414e-13	UP	Uncharacterized protein;CLGN;ortholog	CALMEGIN (PTHR11073:SF25)	0	calcium ion binding(GO:0005509);protein binding involved in protein folding(GO:0044183);unfolded protein binding(GO:0051082)	protein folding(GO:0006457);protein complex assembly(GO:0006461);binding of sperm to zona pellucida(GO:0007339)	endoplasmic reticulum(GO:0005783);integral component of membrane(GO:0016021)	0
ENSSSCG00000011166	1469.3	-0.802184	7.51723e-15	1.02993e-12	DOWN	Uncharacterized protein;ZMYND11;ortholog	ZINC FINGER MYND DOMAIN-CONTAINING PROTEIN 11 (PTHR24102:SF21)	0	RNA polymerase II regulatory region sequence-specific DNA binding(GO:0000977);chromatin binding(GO:0003682);transcription cofactor activity(GO:0003712);transcription corepressor activity(GO:0003714);zinc ion binding(GO:0008270);methylated histone binding(GO:0035064);histone binding(GO:0042393)	negative regulation of transcription from RNA polymerase II promoter(GO:0000122);regulation of transcription elongation from RNA polymerase II promoter(GO:0034243);negative regulation of I-kappaB kinase/NF-kappaB signaling(GO:0043124);negative regulation of JNK cascade(GO:0046329);negative regulation of extrinsic apoptotic signaling pathway(GO:2001237)	nucleus(GO:0005634);nucleoplasm(GO:0005654)	0
ENSSSCG00000016570	281.948	1.65059	8.50116e-15	1.15127e-12	UP	Tetraspanin;TSPAN33;ortholog	TETRASPANIN-33 (PTHR19282:SF294)	0	enzyme binding(GO:0019899)	cell surface receptor signaling pathway(GO:0007166);positive regulation of Notch signaling pathway(GO:0045747);protein maturation(GO:0051604);establishment of protein localization to plasma membrane(GO:0090002)	integral component of plasma membrane(GO:0005887);cell surface(GO:0009986);tetraspanin-enriched microdomain(GO:0097197)	0
ENSSSCG00000017548	20.5708	3.49687	8.56287e-15	1.15127e-12	UP	Uncharacterized protein (Fragment);NGFR;ortholog	TUMOR NECROSIS FACTOR RECEPTOR SUPERFAMILY MEMBER 16 (PTHR23097:SF146)	0	tumor necrosis factor-activated receptor activity(GO:0005031);ubiquitin protein ligase binding(GO:0031625);nerve growth factor binding(GO:0048406)	activation of cysteine-type endopeptidase activity involved in apoptotic process(GO:0006919);inflammatory response(GO:0006954);immune response(GO:0006955);axon guidance(GO:0007411);negative regulation of neuron projection development(GO:0010977);response to lipopolysaccharide(GO:0032496);tumor necrosis factor-mediated signaling pathway(GO:0033209);regulation of cell proliferation(GO:0042127);regu…	nucleus(GO:0005634);integral component of plasma membrane(GO:0005887);neuron projection(GO:0043005)	Axonal growth inhibition (RHOA activation);Cell death signalling via NRAGE, NRIF and NADE;p75NTR signals via NF-kB;Signalling by NGF;p75NTR regulates axonogenesis;NF-kB is activated and signals survival;Signal Transduction;p75 NTR receptor-mediated signalling;p75NTR recruits signalling complexes;NADE modulates death signalling;NFG and proNGF binds to p75NTR;Regulated proteolysis of p75NTR
ENSSSCG00000012448	17.787	3.89222	1.04648e-14	1.39395e-12	UP	Uncharacterized protein;ITM2A;ortholog	INTEGRAL MEMBRANE PROTEIN 2A (PTHR10962:SF11)	0	beta-amyloid binding(GO:0001540)	plasma cell differentiation(GO:0002317);immunoglobulin production(GO:0002377);nervous system development(GO:0007399);negative regulation of amyloid precursor protein biosynthetic process(GO:0042985)	Golgi apparatus(GO:0005794);plasma membrane(GO:0005886);integral component of membrane(GO:0016021);extracellular exosome(GO:0070062)	0
ENSSSCG00000028635	286.238	-2.25394	1.22703e-14	1.61945e-12	DOWN	Uncharacterized protein;GTF2IRD2;ortholog	GENERAL TRANSCRIPTION FACTOR II-I REPEAT DOMAIN-CONTAINING PROTEIN 2A-RELATED (PTHR11697:SF166)	0	RNA polymerase II transcription factor activity, sequence-specific DNA binding(GO:0000981);DNA binding(GO:0003677)	transcription, DNA-templated(GO:0006351);regulation of transcription from RNA polymerase II promoter(GO:0006357);multicellular organism development(GO:0007275);transition between fast and slow fiber(GO:0014883)	nucleoplasm(GO:0005654);cytoplasm(GO:0005737)	0
ENSSSCG00000010732	1275.91	1.0428	1.50637e-14	1.97006e-12	UP	Uncharacterized protein;FAM53B;ortholog	PROTEIN FAM53B (PTHR28567:SF8)	0	0	0	0	0
ENSSSCG00000012005	18.5796	3.61066	1.58745e-14	2.05739e-12	UP	Uncharacterized protein;unassigned;ortholog	SPLICING REGULATOR RBM11 (PTHR13798:SF9)	0	single-stranded RNA binding(GO:0003727)	regulation of alternative mRNA splicing, via spliceosome(GO:0000381)	nucleus(GO:0005634)	0
ENSSSCG00000006836	26.1814	3.76169	1.73119e-14	2.22365e-12	UP	Uncharacterized protein;KIAA1324;ortholog	UPF0577 PROTEIN KIAA1324 (PTHR22727:SF30)	0	poly(A) RNA binding(GO:0044822)	autophagosome assembly(GO:0000045);cellular response to starvation(GO:0009267);positive regulation of autophagosome assembly(GO:2000786)	lysosome(GO:0005764);late endosome(GO:0005770);trans-Golgi network(GO:0005802);integral component of plasma membrane(GO:0005887);extracellular exosome(GO:0070062)	0
ENSSSCG00000006618	25.6006	3.02143	1.88263e-14	2.38219e-12	UP	Uncharacterized protein (Fragment);CELF3;ortholog	CUGBP ELAV-LIKE FAMILY MEMBER 3 (PTHR24012:SF598)	0	nucleotide binding(GO:0000166);7SK snRNA binding(GO:0097322)	regulation of alternative mRNA splicing, via spliceosome(GO:0000381);spermatogenesis(GO:0007283);RNA splicing(GO:0008380);flagellated sperm motility(GO:0030317);nuclear body organization(GO:0030575);positive regulation of mRNA splicing, via spliceosome(GO:0048026);ncRNA transcription(GO:0098781)	cytoplasm(GO:0005737);nuclear body(GO:0016604)	0
ENSSSCG00000008006	126.927	2.86519	1.88774e-14	2.38219e-12	UP	Uncharacterized protein;FBXL16;ortholog	0	0	molecular_function(GO:0003674)	biological_process(GO:0008150)	cytoplasm(GO:0005737)	0
ENSSSCG00000012415	17.5837	3.20447	1.91195e-14	2.39177e-12	UP	Uncharacterized protein;NAP1L2;ortholog	NUCLEOSOME ASSEMBLY PROTEIN 1-LIKE 2 (PTHR11875:SF80)	0	chromatin binding(GO:0003682);histone binding(GO:0042393)	nucleosome assembly(GO:0006334);positive regulation of neuron differentiation(GO:0045666);positive regulation of histone H3-K14 acetylation(GO:0071442);regulation of stem cell division(GO:2000035);positive regulation of histone H3-K9 acetylation(GO:2000617)	nucleus(GO:0005634)	0
ENSSSCG00000008710	22.2298	3.34057	2.24259e-14	2.78119e-12	UP	Uncharacterized protein;JAKMIP1;ortholog	JANUS KINASE AND MICROTUBULE-INTERACTING PROTEIN 1 (PTHR18935:SF10)	0	RNA binding(GO:0003723);microtubule binding(GO:0008017);kinesin binding(GO:0019894);kinase binding(GO:0019900);GABA receptor binding(GO:0050811)	cognition(GO:0050890)	extrinsic component of membrane(GO:0019898);intracellular ribonucleoprotein complex(GO:0030529)	0
ENSSSCG00000016258	29.1735	3.11794	2.30352e-14	2.83234e-12	UP	Uncharacterized protein;DNER;ortholog	DELTA AND NOTCH-LIKE EPIDERMAL GROWTH FACTOR-RELATED RECEPTOR (PTHR24044:SF388)	0	calcium ion binding(GO:0005509)	0	integral component of membrane(GO:0016021)	0
ENSSSCG00000007521	1262.27	-1.19026	3.21083e-14	3.91449e-12	DOWN	Negative elongation factor D;NELFCD;ortholog	NEGATIVE ELONGATION FACTOR C/D (PTHR12144:SF1)	0	0	transcription, DNA-templated(GO:0006351);negative regulation of transcription, DNA-templated(GO:0045892)	nucleus(GO:0005634)	Formation of RNA Pol II elongation complex ;RNA Polymerase II Transcription;RNA Polymerase II Transcription Elongation;TP53 Regulates Transcription of DNA Repair Genes;Formation of the Early Elongation Complex;Transcriptional Regulation by TP53;RNA Polymerase II Pre-transcription Events;Generic Transcription Pathway;Gene Expression
ENSSSCG00000016521	11.1283	3.80281	3.80174e-14	4.59596e-12	UP	Uncharacterized protein;LOC100521167;ortholog	DIACYLGLYCEROL KINASE IOTA (PTHR11255:SF58)	0	diacylglycerol kinase activity(GO:0004143)	protein kinase C-activating G-protein coupled receptor signaling pathway(GO:0007205);phosphorylation(GO:0016310)	0	Effects of PIP2 hydrolysis;G alpha (q) signalling events;Platelet activation, signaling and aggregation;GPCR downstream signaling;Signaling by GPCR;Signal Transduction;Hemostasis;Gastrin-CREB signalling pathway via PKC and MAPK
ENSSSCG00000002653	132.828	3.06027	5.10175e-14	6.11615e-12	UP	Uncharacterized protein;JPH3;ortholog	JUNCTOPHILIN-3 (PTHR23085:SF18)	0	calcium-release channel activity(GO:0015278)	learning(GO:0007612);memory(GO:0007613);exploration behavior(GO:0035640);locomotion(GO:0040011);regulation of neuronal synaptic plasticity(GO:0048168);neuromuscular process controlling balance(GO:0050885);release of sequestered calcium ion into cytosol(GO:0051209);regulation of ryanodine-sensitive calcium-release channel activity(GO:0060314)	endoplasmic reticulum membrane(GO:0005789);plasma membrane(GO:0005886);integral component of membrane(GO:0016021);junctional membrane complex(GO:0030314)	0
ENSSSCG00000013598	23.2802	2.82019	5.78843e-14	6.88201e-12	UP	Uncharacterized protein;KANK3;ortholog	KN MOTIF AND ANKYRIN REPEAT DOMAIN-CONTAINING PROTEIN 3 (PTHR24168:SF29)	0	0	0	0	0
ENSSSCG00000013885	41.4436	2.53435	6.78187e-14	7.99705e-12	UP	Uncharacterized protein;FCHO1;ortholog	F-BAR DOMAIN ONLY PROTEIN 1 (PTHR23065:SF30)	0	0	clathrin-dependent endocytosis(GO:0072583)	nucleoplasm(GO:0005654);cytosol(GO:0005829)	Clathrin-mediated endocytosis;Cargo recognition for clathrin-mediated endocytosis;Membrane Trafficking;Vesicle-mediated transport
ENSSSCG00000000203	24.3179	2.58166	6.88419e-14	8.05171e-12	UP	Uncharacterized protein;KCNH3;ortholog	0	0	phosphorelay sensor kinase activity(GO:0000155);voltage-gated potassium channel activity(GO:0005249)	phosphorelay signal transduction system(GO:0000160);signal transduction by protein phosphorylation(GO:0023014);regulation of membrane potential(GO:0042391);potassium ion transmembrane transport(GO:0071805)	intracellular(GO:0005622);integral component of plasma membrane(GO:0005887)	Neuronal System;Potassium Channels;Voltage gated Potassium channels
ENSSSCG00000001804	309.694	2.3552	9.03877e-14	1.04864e-11	UP	Uncharacterized protein;HOMER2;ortholog	HOMER PROTEIN HOMOLOG 2 (PTHR10918:SF7)	0	actin binding(GO:0003779);GKAP/Homer scaffold activity(GO:0030160);G-protein coupled glutamate receptor binding(GO:0035256)	sensory perception of sound(GO:0007605);regulation of G-protein coupled receptor protein signaling pathway(GO:0008277);calcium-mediated signaling using intracellular calcium source(GO:0035584);behavioral response to cocaine(GO:0048148);chemical homeostasis within a tissue(GO:0048875)	cytosol(GO:0005829);stereocilium tip(GO:0032426);apical part of cell(GO:0045177)	Protein-protein interactions at synapses;Neuronal System;Interactions of neurexins and neuroligins at synapses
ENSSSCG00000029888	26.3883	2.50815	9.27833e-14	1.06782e-11	UP	Uncharacterized protein;CAMK2N2;ortholog	CALCIUM/CALMODULIN-DEPENDENT PROTEIN KINASE II INHIBITOR 2 (PTHR31007:SF4)	0	calcium-dependent protein kinase inhibitor activity(GO:0008427)	negative regulation of protein kinase activity(GO:0006469)	nucleus(GO:0005634);centrosome(GO:0005813)	0
ENSSSCG00000004534	21.9599	3.14475	1.06071e-13	1.20152e-11	UP	Uncharacterized protein (Fragment);CCDC68;ortholog	COILED-COIL DOMAIN-CONTAINING PROTEIN 68 (PTHR23171:SF8)	0	0	intracellular signal transduction(GO:0035556)	intracellular(GO:0005622)	0
ENSSSCG00000017367	122.716	1.52659	1.05845e-13	1.20152e-11	UP	Uncharacterized protein (Fragment);MPP2;ortholog	MAGUK P55 SUBFAMILY MEMBER 2 (PTHR23122:SF49)	0	0	0	0	0
ENSSSCG00000013476	18.3837	3.80588	1.25242e-13	1.40761e-11	UP	Uncharacterized protein;CELF5;ortholog	CUGBP ELAV-LIKE FAMILY MEMBER 5 (PTHR24012:SF612)	0	nucleotide binding(GO:0000166);nucleic acid binding(GO:0003676)	0	0	0
ENSSSCG00000027472	109.719	1.68848	1.48557e-13	1.6567e-11	UP	Uncharacterized protein;LOC100736736;ortholog	GRANCALCIN (PTHR10183:SF356)	0	calcium-dependent cysteine-type endopeptidase activity(GO:0004198);calcium ion binding(GO:0005509)	proteolysis(GO:0006508)	cytoplasm(GO:0005737)	0
ENSSSCG00000008217	13.9953	3.70879	1.66745e-13	1.84522e-11	UP	Uncharacterized protein;CD8A;ortholog	T-CELL SURFACE GLYCOPROTEIN CD8 ALPHA CHAIN (PTHR10441:SF3)	0	protein homodimerization activity(GO:0042803)	T cell mediated immunity(GO:0002456);cell surface receptor signaling pathway(GO:0007166);cytotoxic T cell differentiation(GO:0045065);positive regulation of calcium-mediated signaling(GO:0050850);defense response to virus(GO:0051607)	external side of plasma membrane(GO:0009897);integral component of membrane(GO:0016021)	Adaptive Immune System;Immunoregulatory interactions between a Lymphoid and a non-Lymphoid cell;Immune System
ENSSSCG00000023128	13.9064	3.5459	1.8973e-13	2.08355e-11	UP	Uncharacterized protein;IGF2BP1;ortholog	INSULIN-LIKE GROWTH FACTOR 2 MRNA-BINDING PROTEIN 1 (PTHR10288:SF219)	0	nucleotide binding(GO:0000166);RNA binding(GO:0003723)	0	0	0
ENSSSCG00000012785	88.3528	2.75189	2.03668e-13	2.21967e-11	UP	Uncharacterized protein;PDZD4;ortholog	PDZ DOMAIN-CONTAINING PROTEIN 4 (PTHR15545:SF11)	0	0	0	0	0
ENSSSCG00000010797	361.611	-1.12969	2.21662e-13	2.39762e-11	DOWN	Uncharacterized protein;EARS2;ortholog	GLUTAMATE--TRNA LIGASE, MITOCHONDRIAL-RELATED (PTHR43311:SF2)	Heme biosynthesis->Glutamyl-tRNA-synthetase;;	tRNA binding(GO:0000049);RNA binding(GO:0003723);glutamate-tRNA ligase activity(GO:0004818);ATP binding(GO:0005524);zinc ion binding(GO:0008270);glutamate-tRNA(Gln) ligase activity(GO:0050561)	glutamyl-tRNA aminoacylation(GO:0006424);tRNA aminoacylation for mitochondrial protein translation(GO:0070127)	mitochondrion(GO:0005739)	0
ENSSSCG00000009874	43.2363	2.84127	2.61367e-13	2.80599e-11	UP	Uncharacterized protein;RASAL1;ortholog	RASGAP-ACTIVATING-LIKE PROTEIN 1 (PTHR10194:SF113)	FGF signaling pathway->Ras GTPase-Activating Protein;;PDGF signaling pathway->Ras GTPase-Activating Protein;;EGF receptor signaling pathway->GTPase-Activating Protein;;;;	GTPase activator activity(GO:0005096)	intracellular signal transduction(GO:0035556);positive regulation of GTPase activity(GO:0043547);negative regulation of Ras protein signal transduction(GO:0046580);positive regulation of dendrite extension(GO:1903861)	cytoplasm(GO:0005737);cytosol(GO:0005829);intrinsic component of the cytoplasmic side of the plasma membrane(GO:0031235)	FRS-mediated FGFR2 signaling;Downstream signaling of activated FGFR3;Interleukin-3, 5 and GM-CSF signaling;Signaling by VEGF;IRS-mediated signalling;Insulin receptor signalling cascade;RET signaling;Signaling by FGFR3;Regulation of RAS by GAPs;VEGFR2 mediated cell proliferation;Signaling by GPCR;NGF signalling via TRKA from the plasma membrane;VEGFA-VEGFR2 Pathway;Signaling by FGFR2;Signaling by …
ENSSSCG00000027522	12.1822	3.54168	3.31858e-13	3.53638e-11	UP	Uncharacterized protein;LOC100518193;ortholog	0	0	sodium channel activity(GO:0005272)	sodium ion transmembrane transport(GO:0035725)	integral component of membrane(GO:0016021)	0
ENSSSCG00000027986	1451.14	-1.23873	4.30322e-13	4.55192e-11	DOWN	Uncharacterized protein;ABCB8;ortholog	ATP-BINDING CASSETTE SUB-FAMILY B MEMBER 8, MITOCHONDRIAL (PTHR24221:SF375)	0	ATP binding(GO:0005524);ATPase activity, coupled to transmembrane movement of substances(GO:0042626)	transmembrane transport(GO:0055085)	nucleolus(GO:0005730);mitochondrion(GO:0005739);integral component of membrane(GO:0016021)	0
ENSSSCG00000001993	28.4252	2.52371	4.87349e-13	5.11752e-11	UP	Uncharacterized protein;TGM1;ortholog	PROTEIN-GLUTAMINE GAMMA-GLUTAMYLTRANSFERASE K (PTHR11590:SF52)	0	protein-glutamine gamma-glutamyltransferase activity(GO:0003810)	positive regulation of keratinocyte proliferation(GO:0010838);peptide cross-linking(GO:0018149);keratinocyte differentiation(GO:0030216);positive regulation of cell cycle(GO:0045787)	intrinsic component of membrane(GO:0031224);extracellular exosome(GO:0070062)	0
ENSSSCG00000028062	18.4093	2.81933	5.53854e-13	5.77373e-11	UP	NA	NA	NA	NA	NA	NA	NA
ENSSSCG00000013883	2767.56	-1.26862	6.19146e-13	6.40794e-11	DOWN	Glycosyltransferase 25 domain containing 1;GLT25D1;ortholog	PROCOLLAGEN GALACTOSYLTRANSFERASE 1 (PTHR10730:SF37)	0	transferase activity(GO:0016740)	0	endoplasmic reticulum lumen(GO:0005788);membrane(GO:0016020)	0
ENSSSCG00000017219	220.792	2.48388	6.60302e-13	6.78508e-11	UP	Uncharacterized protein;HID1;ortholog	PROTEIN HID1 (PTHR21575:SF13)	0	0	intracellular protein transport(GO:0006886);response to brefeldin A(GO:0031001)	Golgi trans cisterna(GO:0000138);Golgi medial cisterna(GO:0005797);cytosol(GO:0005829);cytoplasmic microtubule(GO:0005881);membrane(GO:0016020);extracellular exosome(GO:0070062);extrinsic component of Golgi membrane(GO:0090498)	0
ENSSSCG00000004628	79.3667	2.18924	6.72862e-13	6.8651e-11	UP	Uncharacterized protein;TMOD2;ortholog	TROPOMODULIN-2 (PTHR10901:SF23)	0	tropomyosin binding(GO:0005523)	muscle contraction(GO:0006936);actin filament organization(GO:0007015);neuron-neuron synaptic transmission(GO:0007270);learning or memory(GO:0007611);myofibril assembly(GO:0030239);positive regulation of G-protein coupled receptor protein signaling pathway(GO:0045745);pointed-end actin filament capping(GO:0051694)	striated muscle thin filament(GO:0005865)	0
ENSSSCG00000003108	119.859	2.882	6.86105e-13	6.90231e-11	UP	Uncharacterized protein;NPAS1;ortholog	NEURONAL PAS DOMAIN-CONTAINING PROTEIN 1 (PTHR23043:SF37)	0	RNA polymerase II transcription factor activity, sequence-specific DNA binding(GO:0000981);protein dimerization activity(GO:0046983)	negative regulation of transcription from RNA polymerase II promoter(GO:0000122);startle response(GO:0001964);transcription, DNA-templated(GO:0006351);regulation of transcription from RNA polymerase II promoter(GO:0006357);developmental process(GO:0032502);maternal behavior(GO:0042711)	nucleus(GO:0005634)	0
ENSSSCG00000012531	15.9106	3.12432	6.82041e-13	6.90231e-11	UP	NA	NA	NA	NA	NA	NA	NA
ENSSSCG00000021514	52.3394	2.97933	7.12411e-13	7.11718e-11	UP	Uncharacterized protein;OCLN;ortholog	OCCLUDIN (PTHR23288:SF23)	0	0	bicellular tight junction assembly(GO:0070830)	bicellular tight junction(GO:0005923);integral component of membrane(GO:0016021)	0
ENSSSCG00000003833	13.6571	3.48515	7.72197e-13	7.66126e-11	UP	Uncharacterized protein;DAB1;ortholog	DISABLED HOMOLOG 1 (PTHR11232:SF66)	0	0	negative regulation of cell adhesion(GO:0007162);small GTPase mediated signal transduction(GO:0007264);adult walking behavior(GO:0007628);dendrite development(GO:0016358);ventral spinal cord development(GO:0021517);cerebellum structural organization(GO:0021589);cell-cell adhesion involved in neuronal-glial interactions involved in cerebral cortex radial glia guided migration(GO:0021813);radial gl…	intracellular membrane-bounded organelle(GO:0043231);perinuclear region of cytoplasm(GO:0048471)	Lipid digestion, mobilization, and transport;Metabolism;VLDL interactions;Lipoprotein metabolism;Reelin signalling pathway;Metabolism of lipids and lipoproteins
ENSSSCG00000028827	2107.15	-1.42158	8.58003e-13	8.45427e-11	DOWN	Uncharacterized protein;PARVA;ortholog	ALPHA-PARVIN (PTHR12114:SF10)	Integrin signalling pathway->Parvin;;	actin binding(GO:0003779)	sprouting angiogenesis(GO:0002040);outflow tract septum morphogenesis(GO:0003148);establishment or maintenance of cell polarity(GO:0007163);actin cytoskeleton reorganization(GO:0031532);heterotypic cell-cell adhesion(GO:0034113);substrate adhesion-dependent cell spreading(GO:0034446);actin-mediated cell contraction(GO:0070252);smooth muscle cell chemotaxis(GO:0071670)	nucleus(GO:0005634);cytosol(GO:0005829);focal adhesion(GO:0005925);actin cytoskeleton(GO:0015629);lamellipodium(GO:0030027)	0
ENSSSCG00000015131	10.3429	3.63912	1.05321e-12	1.03071e-10	UP	Uncharacterized protein;GRIK4;ortholog	GLUTAMATE RECEPTOR IONOTROPIC, KAINATE 4 (PTHR18966:SF322)	Ionotropic glutamate receptor pathway->AMPA/Kainate Receptor;;Huntington disease->Kainate receptor;;Ionotropic glutamate receptor pathway->Kainate Receptor;;Ionotropic glutamate receptor pathway->Glutamate receptor, ionotropic kainate 4;;Metabotropic glutamate receptor group III pathway->AMPA/Kainate Receptor;;;;;;	ionotropic glutamate receptor activity(GO:0004970);extracellular-glutamate-gated ion channel activity(GO:0005234)	ion transmembrane transport(GO:0034220);ionotropic glutamate receptor signaling pathway(GO:0035235);excitatory postsynaptic potential(GO:0060079)	cell junction(GO:0030054);kainate selective glutamate receptor complex(GO:0032983);presynaptic membrane(GO:0042734);postsynaptic membrane(GO:0045211)	Neuronal System;Neurotransmitter Receptor Binding And Downstream Transmission In The Postsynaptic Cell;Activation of Kainate Receptors upon glutamate binding;Ionotropic activity of Kainate Receptors;Transmission across Chemical Synapses;Activation of Ca-permeable Kainate Receptor
ENSSSCG00000003604	303.05	2.08256	1.10701e-12	1.07604e-10	UP	Uncharacterized protein;LOC100520965;ortholog	ADHESION G PROTEIN-COUPLED RECEPTOR B2 (PTHR12011:SF398)	p53 pathway->BAI-1;;	G-protein coupled receptor activity(GO:0004930)	cell surface receptor signaling pathway(GO:0007166);G-protein coupled receptor signaling pathway(GO:0007186);negative regulation of angiogenesis(GO:0016525)	integral component of membrane(GO:0016021)	0
ENSSSCG00000016873	123.947	1.74535	1.1836e-12	1.14277e-10	UP	Uncharacterized protein;NIM1K;ortholog	SERINE/THREONINE-PROTEIN KINASE NIM1 (PTHR24343:SF242)	0	magnesium ion binding(GO:0000287);protein serine/threonine kinase activity(GO:0004674);ATP binding(GO:0005524)	protein phosphorylation(GO:0006468);intracellular signal transduction(GO:0035556)	nucleus(GO:0005634);cytoplasm(GO:0005737)	0
ENSSSCG00000005490	13.2892	3.30281	1.22903e-12	1.17872e-10	UP	Uncharacterized protein;DFNB31;ortholog	WHIRLIN (PTHR23116:SF39)	0	0	sensory perception of sound(GO:0007605);sensory perception of light stimulus(GO:0050953)	0	0
ENSSSCG00000010724	33.7141	2.97447	1.32836e-12	1.26555e-10	UP	Uncharacterized protein;HMX3;ortholog	HOMEOBOX PROTEIN HMX3 (PTHR24326:SF315)	0	RNA polymerase II regulatory region sequence-specific DNA binding(GO:0000977)	regulation of transcription, DNA-templated(GO:0006355);brain development(GO:0007420);embryo implantation(GO:0007566);inner ear morphogenesis(GO:0042472);neuromuscular process controlling balance(GO:0050885);maternal process involved in female pregnancy(GO:0060135)	nucleus(GO:0005634)	0
ENSSSCG00000029567	24.6652	2.89544	1.55855e-12	1.47509e-10	UP	Uncharacterized protein;SLC8A2;ortholog	SODIUM/CALCIUM EXCHANGER 2 (PTHR11878:SF59)	0	calcium:sodium antiporter activity(GO:0005432)	cellular calcium ion homeostasis(GO:0006874);cell communication(GO:0007154);learning(GO:0007612);memory(GO:0007613);sodium ion transmembrane transport(GO:0035725);regulation of short-term neuronal synaptic plasticity(GO:0048172);long-term synaptic potentiation(GO:0060291);calcium ion transmembrane transport(GO:0070588)	integral component of plasma membrane(GO:0005887)	SLC-mediated transmembrane transport;Platelet calcium homeostasis;Muscle contraction;Ion homeostasis;Reduction of cytosolic Ca++ levels;Transmembrane transport of small molecules;Transport of inorganic cations/anions and amino acids/oligopeptides;Cardiac conduction;Hemostasis;Platelet homeostasis;Sodium/Calcium exchangers
ENSSSCG00000007161	1047.01	1.48132	1.79552e-12	1.68825e-10	UP	Uncharacterized protein;LOC100625861;ortholog	ZIPPER PUTATIVE TUMOR SUPPRESSOR 3-RELATED (PTHR19354:SF10)	0	0	0	postsynaptic density(GO:0014069)	0
ENSSSCG00000010212	97.3863	1.7827	2.07561e-12	1.93894e-10	UP	Uncharacterized protein;ANK3;ortholog	ANKYRIN-3 (PTHR24123:SF45)	0	structural constituent of cytoskeleton(GO:0005200);cytoskeletal adaptor activity(GO:0008093);spectrin binding(GO:0030507)	mitotic cytokinesis(GO:0000281);cytoskeleton organization(GO:0007010);signal transduction(GO:0007165);Golgi to plasma membrane protein transport(GO:0043001);membrane assembly(GO:0071709);maintenance of protein location in plasma membrane(GO:0072660);protein targeting to plasma membrane(GO:0072661)	cytoplasm(GO:0005737);bicellular tight junction(GO:0005923);basal plasma membrane(GO:0009925);lateral plasma membrane(GO:0016328);sarcolemma(GO:0042383)	ER to Golgi Anterograde Transport;Metabolism of proteins;Membrane Trafficking;Post-translational protein modification;Asparagine N-linked glycosylation;COPI-mediated anterograde transport;Transport to the Golgi and subsequent modification;Vesicle-mediated transport
ENSSSCG00000001341	1153.38	-1.38735	2.13446e-12	1.98106e-10	DOWN	Uncharacterized protein;unassigned;ortholog	PROTEIN H2-T24 (PTHR16675:SF216)	0	receptor binding(GO:0005102);peptide antigen binding(GO:0042605)	antigen processing and presentation of peptide antigen via MHC class I(GO:0002474);immune response(GO:0006955)	plasma membrane(GO:0005886);integral component of membrane(GO:0016021);MHC class I protein complex(GO:0042612)	ER-Phagosome pathway;Antigen processing-Cross presentation;Endosomal/Vacuolar pathway;Immunoregulatory interactions between a Lymphoid and a non-Lymphoid cell;Class I MHC mediated antigen processing & presentation;Antigen Presentation: Folding, assembly and peptide loading of class I MHC;Adaptive Immune System;Immune System
ENSSSCG00000007373	58.3104	1.98307	2.29782e-12	2.119e-10	UP	Uncharacterized protein;GDAP1L1;ortholog	GANGLIOSIDE-INDUCED DIFFERENTIATION-ASSOCIATED PROTEIN 1-LIKE 1 (PTHR11260:SF363)	0	glutathione transferase activity(GO:0004364)	glutathione metabolic process(GO:0006749)	cytoplasm(GO:0005737);integral component of membrane(GO:0016021)	0
ENSSSCG00000011259	46.0964	2.96838	2.63649e-12	2.41583e-10	UP	Sodium channel protein;SCN5A;ortholog	SODIUM CHANNEL PROTEIN TYPE 5 SUBUNIT ALPHA (PTHR10037:SF268)	0	voltage-gated sodium channel activity(GO:0005248)	neuronal action potential(GO:0019228);regulation of ion transmembrane transport(GO:0034765);sodium ion transmembrane transport(GO:0035725);regulation of postsynaptic membrane potential(GO:0060078);membrane depolarization during action potential(GO:0086010)	voltage-gated sodium channel complex(GO:0001518);plasma membrane(GO:0005886)	Cardiac conduction;Muscle contraction;Phase 0 - rapid depolarisation
ENSSSCG00000006392	284.771	1.63913	2.76038e-12	2.51334e-10	UP	Uncharacterized protein;IGSF8;ortholog	IMMUNOGLOBULIN SUPERFAMILY MEMBER 8 (PTHR12207:SF33)	0	0	0	plasma membrane(GO:0005886);integral component of membrane(GO:0016021);extracellular exosome(GO:0070062)	0
ENSSSCG00000022850	120.758	2.84227	2.93237e-12	2.65315e-10	UP	Uncharacterized protein (Fragment);RHBDL3;ortholog	RHOMBOID-RELATED PROTEIN 3 (PTHR22936:SF56)	0	serine-type endopeptidase activity(GO:0004252)	protein processing(GO:0016485)	mitochondrial inner membrane(GO:0005743);integral component of membrane(GO:0016021)	0
ENSSSCG00000005474	40.8775	2.68611	3.08631e-12	2.75882e-10	UP	NA	NA	NA	NA	NA	NA	NA
ENSSSCG00000005601	12807.4	-1.23902	3.10669e-12	2.75882e-10	DOWN	NA	NA	NA	NA	NA	NA	NA
ENSSSCG00000028996	53.4184	3.43201	3.09318e-12	2.75882e-10	UP	Uncharacterized protein (Fragment);ALDH1A1;ortholog	RETINAL DEHYDROGENASE 1 (PTHR11699:SF255)	5-Hydroxytryptamine degredation->Aldehyde Dehydrogenase;;	benzaldehyde dehydrogenase (NAD+) activity(GO:0018479)	oxidation-reduction process(GO:0055114)	0	Fructose catabolism;Biological oxidations;Ethanol oxidation;Phase 1 - Functionalization of compounds;Fructose metabolism;Metabolism of carbohydrates;RA biosynthesis pathway;Signaling by Retinoic Acid;Metabolism;Signal Transduction
ENSSSCG00000024818	284.359	1.10486	3.46048e-12	3.05414e-10	UP	Uncharacterized protein (Fragment);RCAN3;ortholog	CALCIPRESSIN-3 (PTHR10300:SF17)	0	nucleotide binding(GO:0000166);nucleic acid binding(GO:0003676);calcium-dependent protein serine/threonine phosphatase regulator activity(GO:0008597);troponin I binding(GO:0031013)	calcium-mediated signaling(GO:0019722);regulation of catalytic activity(GO:0050790);regulation of calcineurin-NFAT signaling cascade(GO:0070884)	cytoplasm(GO:0005737)	0
ENSSSCG00000013358	26.0352	3.18463	4.35149e-12	3.81711e-10	UP	Protein-tyrosine-phosphatase;PTPN5;ortholog	TYROSINE-PROTEIN PHOSPHATASE NON-RECEPTOR TYPE 5 (PTHR19134:SF403)	0	phosphotyrosine binding(GO:0001784);protein tyrosine phosphatase activity(GO:0004725)	peptidyl-tyrosine dephosphorylation(GO:0035335)	0	0
ENSSSCG00000017894	21.0285	2.83605	5.20261e-12	4.53604e-10	UP	Uncharacterized protein;WSCD1;ortholog	WSC DOMAIN-CONTAINING PROTEIN 1 (PTHR19297:SF145)	0	sulfotransferase activity(GO:0008146)	0	0	0
ENSSSCG00000027768	54.0275	2.37752	5.70885e-12	4.94744e-10	UP	Uncharacterized protein;SLC29A4;ortholog	EQUILIBRATIVE NUCLEOSIDE TRANSPORTER 4 (PTHR10332:SF42)	0	nucleoside transmembrane transporter activity(GO:0005337);monoamine transmembrane transporter activity(GO:0008504)	monoamine transport(GO:0015844);nucleoside transmembrane transport(GO:1901642)	integral component of membrane(GO:0016021)	SLC-mediated transmembrane transport;Transmembrane transport of small molecules;Transport of nucleosides and free purine and pyrimidine bases across the plasma membrane;Transport of vitamins, nucleosides, and related molecules
ENSSSCG00000015255	29.9223	2.60143	5.8179e-12	5.01176e-10	UP	Uncharacterized protein (Fragment);IGSF9B;ortholog	PROTEIN TURTLE HOMOLOG B (PTHR10489:SF773)	0	0	0	integral component of membrane(GO:0016021)	0
ENSSSCG00000027006	119.479	1.24862	6.94017e-12	5.94294e-10	UP	Uncharacterized protein;ABI2;ortholog	0	0	protein tyrosine kinase activator activity(GO:0030296)	actin polymerization or depolymerization(GO:0008154);positive regulation of protein tyrosine kinase activity(GO:0061098)	0	0
ENSSSCG00000025980	470.871	1.22845	7.04675e-12	5.9985e-10	UP	Uncharacterized protein;CHMP4C;ortholog	CHARGED MULTIVESICULAR BODY PROTEIN 4C (PTHR22761:SF34)	0	protein homodimerization activity(GO:0042803)	cell separation after cytokinesis(GO:0000920);nucleus organization(GO:0006997);vacuolar transport(GO:0007034);mitotic metaphase plate congression(GO:0007080);abscission(GO:0009838);regulation of centrosome duplication(GO:0010824);negative regulation of cytokinesis(GO:0032466);ubiquitin-independent protein catabolic process via the multivesicular body sorting pathway(GO:0090611);regulation of mito…	extracellular exosome(GO:0070062);Flemming body(GO:0090543)	Cellular responses to stress;Macroautophagy
ENSSSCG00000008413	32.0934	2.48275	7.10338e-12	6.01113e-10	UP	Uncharacterized protein;GPR75;ortholog	G-PROTEIN COUPLED RECEPTOR 75-RELATED (PTHR24242:SF350)	0	G-protein coupled receptor activity(GO:0004930);C-C chemokine receptor activity(GO:0016493)	cell surface receptor signaling pathway(GO:0007166);G-protein coupled receptor signaling pathway(GO:0007186);chemokine-mediated signaling pathway(GO:0070098);regulation of neuron death(GO:1901214)	integral component of plasma membrane(GO:0005887)	0
ENSSSCG00000023280	15.5816	3.3197	7.25378e-12	6.10251e-10	UP	Sulfotransferase (Fragment);SULT2B1;ortholog	SULFOTRANSFERASE FAMILY CYTOSOLIC 2B MEMBER 1 (PTHR11783:SF99)	0	steroid sulfotransferase activity(GO:0050294)	sulfate assimilation(GO:0000103);steroid metabolic process(GO:0008202)	cytosol(GO:0005829);intracellular membrane-bounded organelle(GO:0043231);extracellular exosome(GO:0070062)	Phase II conjugation;Biological oxidations;Metabolism;Cytosolic sulfonation of small molecules
ENSSSCG00000030645	221.818	-1.4092	8.40163e-12	7.02708e-10	DOWN	Uncharacterized protein;ACSL5;ortholog	LONG-CHAIN-FATTY-ACID--COA LIGASE 5 (PTHR43272:SF22)	0	catalytic activity(GO:0003824)	metabolic process(GO:0008152)	integral component of membrane(GO:0016021)	Synthesis of very long-chain fatty acyl-CoAs;Metabolism of lipids and lipoproteins;Fatty Acyl-CoA Biosynthesis;Fatty acid, triacylglycerol, and ketone body metabolism;Metabolism;Triglyceride Biosynthesis
ENSSSCG00000014037	32.6505	3.11658	8.60311e-12	7.15401e-10	UP	Uncharacterized protein;TMED9;ortholog	SUBFAMILY NOT NAMED (PTHR22811:SF95)	0	0	transport(GO:0006810)	integral component of membrane(GO:0016021)	Asparagine N-linked glycosylation;COPI-mediated anterograde transport;Transport to the Golgi and subsequent modification;Post-translational protein modification;Golgi-to-ER retrograde transport;Metabolism of proteins;Intra-Golgi and retrograde Golgi-to-ER traffic;COPI-dependent Golgi-to-ER retrograde traffic;Membrane Trafficking;ER to Golgi Anterograde Transport;Vesicle-mediated transport
ENSSSCG00000004094	47.3038	1.7491	8.91036e-12	7.36692e-10	UP	Uncharacterized protein;PPP1R14C;ortholog	PROTEIN PHOSPHATASE 1 REGULATORY SUBUNIT 14C (PTHR16188:SF16)	0	protein serine/threonine phosphatase inhibitor activity(GO:0004865)	regulation of protein dephosphorylation(GO:0035304);regulation of phosphorylation(GO:0042325);negative regulation of catalytic activity(GO:0043086)	cytoplasm(GO:0005737)	0
ENSSSCG00000015796	24.2016	3.13604	8.96921e-12	7.37321e-10	UP	PDZ and LIM domain protein 3;PDLIM3;ortholog	PDZ AND LIM DOMAIN PROTEIN 3 (PTHR24214:SF42)	0	cytoskeletal protein binding(GO:0008092);zinc ion binding(GO:0008270);structural constituent of muscle(GO:0008307)	actin filament organization(GO:0007015);heart development(GO:0007507)	cytosol(GO:0005829);actin cytoskeleton(GO:0015629);Z disc(GO:0030018)	0
ENSSSCG00000017874	88.1398	2.2784	1.15666e-11	9.45437e-10	UP	NA	NA	NA	NA	NA	NA	NA
ENSSSCG00000003412	514.059	-1.37318	1.18233e-11	9.60962e-10	DOWN	Uncharacterized protein;EXOSC10;ortholog	EXOSOME COMPONENT 10 (PTHR12124:SF54)	0	nucleotide binding(GO:0000166);exoribonuclease activity(GO:0004532);3'-5' exonuclease activity(GO:0008408);poly(A) RNA binding(GO:0044822)	maturation of 5.8S rRNA(GO:0000460);dosage compensation by inactivation of X chromosome(GO:0009048);CUT catabolic process(GO:0071034);nuclear polyadenylation-dependent rRNA catabolic process(GO:0071035);histone mRNA catabolic process(GO:0071044);nuclear retention of unspliced pre-mRNA at the site of transcription(GO:0071048);RNA phosphodiester bond hydrolysis, exonucleolytic(GO:0090503)	nuclear exosome (RNase complex)(GO:0000176);nucleolus(GO:0005730);cytosol(GO:0005829);membrane(GO:0016020);transcriptionally active chromatin(GO:0035327)	Gene Expression;rRNA processing in the nucleus and cytosol;Major pathway of rRNA processing in the nucleolus and cytosol;rRNA processing
ENSSSCG00000003902	330.071	-1.23786	1.31326e-11	1.06138e-09	DOWN	Uncharacterized protein;NSUN4;ortholog	5-METHYLCYTOSINE RRNA METHYLTRANSFERASE NSUN4 (PTHR22808:SF22)	0	methyltransferase activity(GO:0008168);small ribosomal subunit rRNA binding(GO:0070181)	rRNA methylation(GO:0031167);mature ribosome assembly(GO:0042256);positive regulation of mitochondrial translation(GO:0070131)	mitochondrial large ribosomal subunit(GO:0005762)	0
ENSSSCG00000029960	214.364	2.44628	1.32632e-11	1.06595e-09	UP	Uncharacterized protein;LRRC4B;ortholog	LEUCINE-RICH REPEAT-CONTAINING PROTEIN 4B (PTHR24369:SF113)	0	protein kinase inhibitor activity(GO:0004860);receptor binding(GO:0005102)	negative regulation of protein kinase activity(GO:0006469);cytokine-mediated signaling pathway(GO:0019221);negative regulation of JAK-STAT cascade(GO:0046426);positive regulation of synapse assembly(GO:0051965)	cytoplasm(GO:0005737);integral component of membrane(GO:0016021);cerebellar mossy fiber(GO:0044300)	0
ENSSSCG00000008491	160.983	2.05589	1.33844e-11	1.06971e-09	UP	Uncharacterized protein;QPCT;ortholog	GLUTAMINYL-PEPTIDE CYCLOTRANSFERASE (PTHR12283:SF8)	0	0	0	0	0
ENSSSCG00000013829	747.451	-1.01373	1.35461e-11	1.07665e-09	DOWN	Uncharacterized protein;SYDE1;ortholog	RHO GTPASE-ACTIVATING PROTEIN SYDE1 (PTHR23176:SF57)	0	0	signal transduction(GO:0007165);regulation of GTPase activity(GO:0043087)	cytoplasm(GO:0005737)	Signaling by Rho GTPases;Signal Transduction;Rho GTPase cycle
ENSSSCG00000021508	20.0778	3.24996	1.43558e-11	1.13474e-09	UP	Uncharacterized protein;SLC35G2;ortholog	SOLUTE CARRIER FAMILY 35 MEMBER G2 (PTHR22911:SF90)	0	0	0	Golgi apparatus(GO:0005794);plasma membrane(GO:0005886);integral component of membrane(GO:0016021)	0
ENSSSCG00000013017	1715.08	-0.932776	1.46559e-11	1.15213e-09	DOWN	Uncharacterized protein;EHD1;ortholog	EH DOMAIN-CONTAINING PROTEIN 1 (PTHR11216:SF99)	0	calcium ion binding(GO:0005509);GTP binding(GO:0005525)	endocytosis(GO:0006897);positive regulation of cholesterol storage(GO:0010886);endosomal transport(GO:0016197);low-density lipoprotein particle clearance(GO:0034383);cholesterol homeostasis(GO:0042632);cilium assembly(GO:0060271);positive regulation of myoblast fusion(GO:1901741);positive regulation of endocytic recycling(GO:2001137)	early endosome(GO:0005769);lipid particle(GO:0005811);plasma membrane(GO:0005886);endocytic vesicle(GO:0030139);platelet dense tubular network membrane(GO:0031095);myelin sheath(GO:0043209);perinuclear region of cytoplasm(GO:0048471)	Hemostasis;Factors involved in megakaryocyte development and platelet production
ENSSSCG00000010233	108.245	2.10134	1.49391e-11	1.16396e-09	UP	Uncharacterized protein;DNAJC12;ortholog	DNAJ HOMOLOG SUBFAMILY C MEMBER 12 (PTHR24078:SF423)	0	0	0	0	0
ENSSSCG00000021843	144.305	2.53747	1.49682e-11	1.16396e-09	UP	Uncharacterized protein;SYT5;ortholog	SYNAPTOTAGMIN-5 (PTHR10024:SF341)	Synaptic vesicle trafficking->Synaptotagmin;;	phosphatidylserine binding(GO:0001786);calcium ion binding(GO:0005509);calcium-dependent phospholipid binding(GO:0005544);phosphatidylinositol-4,5-bisphosphate binding(GO:0005546);syntaxin binding(GO:0019905);clathrin binding(GO:0030276);protein heterodimerization activity(GO:0046982)	vesicle fusion(GO:0006906);regulation of calcium ion-dependent exocytosis(GO:0017158);synaptic vesicle endocytosis(GO:0048488);calcium ion-regulated exocytosis of neurotransmitter(GO:0048791)	plasma membrane(GO:0005886);integral component of membrane(GO:0016021);synaptic vesicle membrane(GO:0030672);dense core granule(GO:0031045);neuronal cell body(GO:0043025);perinuclear region of cytoplasm(GO:0048471);proximal neuron projection(GO:1990769)	0
ENSSSCG00000002456	30.6223	3.00543	1.51976e-11	1.17545e-09	UP	NA	NA	NA	NA	NA	NA	NA
ENSSSCG00000012409	18.7746	2.55254	1.77101e-11	1.36245e-09	UP	Cbp/p300-interacting transactivator with Glu/Asp-rich carboxy-terminal domain 1;CITED1;ortholog	CBP/P300-INTERACTING TRANSACTIVATOR 1 (PTHR17045:SF10)	TGF-beta signaling pathway->Co-activators or corepressors;;	RNA polymerase II transcription coactivator activity(GO:0001105);chromatin binding(GO:0003682);protein C-terminus binding(GO:0008022);protein homodimerization activity(GO:0042803);transcription regulatory region DNA binding(GO:0044212);LBD domain binding(GO:0050693);co-SMAD binding(GO:0070410)	vasculogenesis(GO:0001570);regulation of transcription from RNA polymerase II promoter(GO:0006357);nucleocytoplasmic transport(GO:0006913);transforming growth factor beta receptor signaling pathway(GO:0007179);brain development(GO:0007420);melanocyte differentiation(GO:0030318);response to lipopolysaccharide(GO:0032496);response to insulin(GO:0032868);response to interferon-gamma(GO:0034341);mela…	nucleus(GO:0005634);cytosol(GO:0005829)	0
ENSSSCG00000007439	9.59965	3.30803	1.78941e-11	1.36928e-09	UP	Uncharacterized protein;CDH22;ortholog	CADHERIN-22 (PTHR24027:SF356)	Wnt signaling pathway->Cadherin;;Cadherin signaling pathway->Cadherin;;;	calcium ion binding(GO:0005509)	homophilic cell adhesion via plasma membrane adhesion molecules(GO:0007156)	plasma membrane(GO:0005886);integral component of membrane(GO:0016021)	0
ENSSSCG00000017343	13.9386	3.03375	1.80743e-11	1.37575e-09	UP	Uncharacterized protein;GFAP;ortholog	GLIAL FIBRILLARY ACIDIC PROTEIN (PTHR23239:SF249)	0	glycoprotein binding(GO:0001948);structural molecule activity(GO:0005198);identical protein binding(GO:0042802)	positive regulation of Schwann cell proliferation(GO:0010625);negative regulation of neuron projection development(GO:0010977);astrocyte development(GO:0014002);extracellular matrix organization(GO:0030198);neuron projection regeneration(GO:0031102);intermediate filament organization(GO:0045109);regulation of neurotransmitter uptake(GO:0051580);Bergmann glial cell differentiation(GO:0060020);long…	intermediate filament(GO:0005882);membrane(GO:0016020);myelin sheath(GO:0043209);cell body(GO:0044297);astrocyte end-foot(GO:0097450);lysosome(GO:0005764)	Signaling by ERBB4;Signal Transduction;Nuclear signaling by ERBB4
ENSSSCG00000013767	57.6872	2.82275	2.01649e-11	1.5268e-09	UP	Uncharacterized protein;PALM3;ortholog	PARALEMMIN-3 (PTHR10498:SF16)	0	0	negative regulation of cytokine-mediated signaling pathway(GO:0001960);Toll signaling pathway(GO:0008063);response to lipopolysaccharide(GO:0032496)	0	0
ENSSSCG00000010301	1343.14	-0.678985	2.10954e-11	1.58889e-09	DOWN	Serine/threonine-protein phosphatase;PPP3CB;ortholog	SERINE/THREONINE-PROTEIN PHOSPHATASE 2B CATALYTIC SUBUNIT BETA ISOFORM (PTHR11668:SF319)	B cell activation->Calcineurin;;Wnt signaling pathway->Calcineurin;;T cell activation->Calcineurin;;;;	calcium ion binding(GO:0005509);calmodulin binding(GO:0005516);drug binding(GO:0008144);protein phosphatase 2B binding(GO:0030346);calmodulin-dependent protein phosphatase activity(GO:0033192);protein dimerization activity(GO:0046983);phosphoprotein phosphatase activity(GO:0004721);enzyme binding(GO:0019899)	negative regulation of T cell mediated cytotoxicity(GO:0001915);lymphangiogenesis(GO:0001946);protein phosphorylation(GO:0006468);protein dephosphorylation(GO:0006470);heart development(GO:0007507);calcium ion regulated exocytosis(GO:0017156);T cell differentiation(GO:0030217);locomotion involved in locomotory behavior(GO:0031987);calcineurin-NFAT signaling cascade(GO:0033173);response to cytokin…	calcineurin complex(GO:0005955);Z disc(GO:0030018);T-tubule(GO:0030315)	CLEC7A (Dectin-1) induces NFAT activation;Signal Transduction;Beta-catenin independent WNT signaling;CLEC7A (Dectin-1) signaling;Fc epsilon receptor (FCERI) signaling;Signaling by Wnt;C-type lectin receptors (CLRs);FCERI mediated Ca+2 mobilization;Innate Immune System;Immune System;Ca2+ pathway
ENSSSCG00000004703	10.4874	3.54342	2.24376e-11	1.68119e-09	UP	Uncharacterized protein;CKMT1B;ortholog	CREATINE KINASE U-TYPE, MITOCHONDRIAL (PTHR11547:SF46)	0	ATP binding(GO:0005524);kinase activity(GO:0016301)	phosphorylation(GO:0016310);negative regulation of protein binding(GO:0032091);negative regulation of apoptotic process(GO:0043066)	mitochondrion(GO:0005739);myelin sheath(GO:0043209)	Metabolism of polyamines;Metabolism;Creatine metabolism;Metabolism of amino acids and derivatives
ENSSSCG00000022722	43.9057	2.09431	2.63897e-11	1.96706e-09	UP	Uncharacterized protein;LOC100624425;ortholog	LEUCINE-RICH REPEAT-CONTAINING PROTEIN 16C (PTHR24112:SF50)	0	0	cell migration(GO:0016477);maintenance of cell polarity(GO:0030011)	0	0
ENSSSCG00000007909	10.2549	3.36878	3.01274e-11	2.23409e-09	UP	NA	NA	NA	NA	NA	NA	NA
ENSSSCG00000028216	17.5113	2.61186	3.55642e-11	2.62372e-09	UP	Uncharacterized protein;NKX3-1;ortholog	HOMEOBOX PROTEIN NKX-3.1 (PTHR24340:SF48)	0	transcription regulatory region sequence-specific DNA binding(GO:0000976);transcription factor activity, RNA polymerase II core promoter sequence-specific(GO:0000983);core promoter binding(GO:0001047);androgen receptor activity(GO:0004882);transcription factor binding(GO:0008134);cysteine-type endopeptidase activator activity involved in apoptotic process(GO:0008656);estrogen receptor activity(GO…	metanephros development(GO:0001656);somitogenesis(GO:0001756);activation of cysteine-type endopeptidase activity involved in apoptotic process(GO:0006919);heart development(GO:0007507);positive regulation of cell proliferation(GO:0008284);male gonad development(GO:0008584);positive regulation of phosphatidylinositol 3-kinase signaling(GO:0014068);androgen receptor signaling pathway(GO:0030521);ac…	nucleus(GO:0005634)	0
ENSSSCG00000002037	272.977	1.39962	3.66263e-11	2.67465e-09	UP	Uncharacterized protein;CDH24;ortholog	CADHERIN-24 (PTHR24027:SF359)	Cadherin signaling pathway->Cadherin;;Wnt signaling pathway->Cadherin;;;	calcium ion binding(GO:0005509)	homophilic cell adhesion via plasma membrane adhesion molecules(GO:0007156);single organismal cell-cell adhesion(GO:0016337)	plasma membrane(GO:0005886);cell-cell junction(GO:0005911);integral component of membrane(GO:0016021)	Cell-Cell communication;Cell junction organization;Adherens junctions interactions;Cell-cell junction organization
ENSSSCG00000003572	8.87903	3.33112	3.6596e-11	2.67465e-09	UP	Uncharacterized protein (Fragment);SYTL1;ortholog	SYNAPTOTAGMIN-LIKE PROTEIN 1 (PTHR10024:SF329)	0	calcium ion binding(GO:0005509);calcium-dependent phospholipid binding(GO:0005544);Rab GTPase binding(GO:0017137);syntaxin binding(GO:0019905);clathrin binding(GO:0030276)	intracellular protein transport(GO:0006886);vesicle fusion(GO:0006906);regulation of calcium ion-dependent exocytosis(GO:0017158);calcium ion-regulated exocytosis of neurotransmitter(GO:0048791)	plasma membrane(GO:0005886);extracellular exosome(GO:0070062);exocytic vesicle(GO:0070382);presynapse(GO:0098793)	0
ENSSSCG00000003780	876.342	1.79346	4.42112e-11	3.21223e-09	UP	NA	NA	NA	NA	NA	NA	NA
ENSSSCG00000009475	79.204	2.29205	4.97337e-11	3.59532e-09	UP	Uncharacterized protein;SLAIN1;ortholog	SLAIN MOTIF-CONTAINING PROTEIN 1 (PTHR22406:SF9)	0	0	0	0	0
ENSSSCG00000026422	184.311	-2.37918	5.91986e-11	4.25815e-09	DOWN	Uncharacterized protein (Fragment);GPER1;ortholog	G-PROTEIN COUPLED ESTROGEN RECEPTOR 1 (PTHR24226:SF3)	0	chromatin binding(GO:0003682);G-protein coupled receptor activity(GO:0004930);estrogen receptor activity(GO:0030284);steroid hormone binding(GO:1990239)	negative regulation of leukocyte activation(GO:0002695);G-protein coupled receptor signaling pathway(GO:0007186);positive regulation of cytosolic calcium ion concentration(GO:0007204);positive regulation of cell proliferation(GO:0008284);positive regulation of adenylate cyclase activity involved in G-protein coupled receptor signaling pathway(GO:0010579);positive regulation of gene expression(GO:…	nuclear envelope(GO:0005635);early endosome(GO:0005769);endoplasmic reticulum(GO:0005783);Golgi apparatus(GO:0005794);trans-Golgi network(GO:0005802);plasma membrane(GO:0005886);integral component of membrane(GO:0016021);cytoplasmic vesicle membrane(GO:0030659);keratin filament(GO:0045095);perinuclear region of cytoplasm(GO:0048471);recycling endosome(GO:0055037)	Signaling by GPCR;GPCR downstream signaling;GPCR ligand binding;Signal Transduction;Class A/1 (Rhodopsin-like receptors);Peptide ligand-binding receptors;G alpha (i) signalling events
ENSSSCG00000015287	89.0629	1.61504	6.34974e-11	4.54465e-09	UP	Uncharacterized protein;TMCC2;ortholog	TRANSMEMBRANE AND COILED-COIL DOMAINS PROTEIN 2 (PTHR17613:SF17)	0	0	0	integral component of membrane(GO:0016021)	0
ENSSSCG00000011747	826.039	2.66084	6.74702e-11	4.80508e-09	UP	Claudin;CLDN11;ortholog	CLAUDIN-11 (PTHR12002:SF153)	0	structural molecule activity(GO:0005198)	cell adhesion(GO:0007155);spermatogenesis(GO:0007283);axon ensheathment(GO:0008366)	plasma membrane(GO:0005886);bicellular tight junction(GO:0005923);integral component of membrane(GO:0016021);myelin sheath(GO:0043209);basal part of cell(GO:0045178);extracellular exosome(GO:0070062)	0
ENSSSCG00000024346	16.525	3.30382	7.0168e-11	4.97259e-09	UP	Uncharacterized protein;SLC7A3;ortholog	CATIONIC AMINO ACID TRANSPORTER 3 (PTHR43243:SF32)	0	L-ornithine transmembrane transporter activity(GO:0000064);arginine transmembrane transporter activity(GO:0015181);L-lysine transmembrane transporter activity(GO:0015189);antiporter activity(GO:0015297)	L-ornithine transmembrane transport(GO:1903352);L-lysine transmembrane transport(GO:1903401);arginine transmembrane transport(GO:1903826);basic amino acid transmembrane transport(GO:1990822)	integral component of plasma membrane(GO:0005887)	Amino acid transport across the plasma membrane;Transport of inorganic cations/anions and amino acids/oligopeptides;Transmembrane transport of small molecules;SLC-mediated transmembrane transport
ENSSSCG00000017191	1530.56	-0.670179	7.15702e-11	5.0471e-09	DOWN	Signal recognition particle subunit SRP68;SRP68;ortholog	SIGNAL RECOGNITION PARTICLE SUBUNIT SRP68 (PTHR12860:SF1)	0	signal recognition particle binding(GO:0005047);7S RNA binding(GO:0008312);endoplasmic reticulum signal peptide binding(GO:0030942);poly(A) RNA binding(GO:0044822)	SRP-dependent cotranslational protein targeting to membrane(GO:0006614);response to drug(GO:0042493);protein targeting to ER(GO:0045047)	endoplasmic reticulum(GO:0005783);signal recognition particle, endoplasmic reticulum targeting(GO:0005786);cytosol(GO:0005829);focal adhesion(GO:0005925)	0
ENSSSCG00000013024	11.313	3.47458	7.37123e-11	5.17281e-09	UP	Uncharacterized protein;NRXN2;ortholog	NEUREXIN-2 (PTHR10127:SF708)	0	calcium channel regulator activity(GO:0005246);metal ion binding(GO:0046872)	neurotransmitter secretion(GO:0007269);synapse assembly(GO:0007416);adult behavior(GO:0030534);social behavior(GO:0035176);vocal learning(GO:0042297);vocalization behavior(GO:0071625)	integral component of membrane(GO:0016021);protein complex(GO:0043234);presynapse(GO:0098793)	Neuronal System;Protein-protein interactions at synapses;Interactions of neurexins and neuroligins at synapses
ENSSSCG00000014557	1152.25	-0.990146	7.71874e-11	5.39038e-09	DOWN	Uncharacterized protein;RIC8A;ortholog	SYNEMBRYN-A (PTHR12425:SF7)	0	G-protein alpha-subunit binding(GO:0001965);guanyl-nucleotide exchange factor activity(GO:0005085);GTPase activator activity(GO:0005096)	in utero embryonic development(GO:0001701);vasculature development(GO:0001944);G-protein coupled receptor signaling pathway(GO:0007186);adenylate cyclase-inhibiting G-protein coupled receptor signaling pathway(GO:0007193);visual learning(GO:0008542);cell migration involved in gastrulation(GO:0042074);positive regulation of GTPase activity(GO:0043547);cell-cell adhesion involved in gastrulation(GO…	cytoplasm(GO:0005737);plasma membrane(GO:0005886)	0
ENSSSCG00000000500	52.8407	2.70236	8.04173e-11	5.58881e-09	UP	Uncharacterized protein (Fragment);RAB3IP;ortholog	RAB-3A-INTERACTING PROTEIN (PTHR14430:SF5)	0	0	0	0	VxPx cargo-targeting to cilium;Organelle biogenesis and maintenance;Assembly of the primary cilium;Anchoring of the basal body to the plasma membrane;Cargo trafficking to the periciliary membrane;BBSome-mediated cargo-targeting to cilium
ENSSSCG00000009649	28.8643	3.20677	8.11588e-11	5.61322e-09	UP	NA	NA	NA	NA	NA	NA	NA
ENSSSCG00000004098	97.2234	1.90087	8.4139e-11	5.7915e-09	UP	Uncharacterized protein;unassigned;ortholog	NKG2D LIGAND 4 (PTHR16675:SF227)	0	antigen binding(GO:0003823);natural killer cell lectin-like receptor binding(GO:0046703)	T cell mediated cytotoxicity(GO:0001913);antigen processing and presentation(GO:0019882);natural killer cell mediated cytotoxicity(GO:0042267)	plasma membrane(GO:0005886)	Immune System;Immunoregulatory interactions between a Lymphoid and a non-Lymphoid cell;Adaptive Immune System
ENSSSCG00000012530	534.165	1.25331	8.78099e-11	6.01539e-09	UP	Uncharacterized protein;LOC100514086;ortholog	TRANSCRIPTION ELONGATION FACTOR A PROTEIN-LIKE 2 (PTHR14754:SF22)	0	WW domain binding(GO:0050699)	regulation of transcription from RNA polymerase II promoter(GO:0006357)	nucleus(GO:0005634)	0
ENSSSCG00000013448	2205.97	-1.17923	9.03926e-11	6.16298e-09	DOWN	Uncharacterized protein;MKNK2;ortholog	MAP KINASE-INTERACTING SERINE/THREONINE-PROTEIN KINASE 2 (PTHR24349:SF212)	Interleukin signaling pathway->Mitogen-activated protein kinase-interacting serine/threonine kinase1/2;;Oxidative stress response->Mitogen-activated protein kinase-interacting serine/threonine kinase1/2;;p38 MAPK pathway->Mitogen-activated protein kinase-interacting kinase 2;;PDGF signaling pathway->Mitogen-activated protein kinase-interacting serine/threonine kinase1/2;;;;;	calmodulin-dependent protein kinase activity(GO:0004683);calmodulin binding(GO:0005516);ATP binding(GO:0005524);calcium-dependent protein serine/threonine kinase activity(GO:0009931)	peptidyl-serine phosphorylation(GO:0018105);hemopoiesis(GO:0030097);intracellular signal transduction(GO:0035556);protein autophosphorylation(GO:0046777);cellular response to arsenic-containing substance(GO:0071243);extrinsic apoptotic signaling pathway in absence of ligand(GO:0097192)	nucleus(GO:0005634);nucleolus(GO:0005730);cytoplasm(GO:0005737);nuclear body(GO:0016604)	0
ENSSSCG00000006415	207.488	3.33685	1.11472e-10	7.56435e-09	UP	Uncharacterized protein;CADM3;ortholog	CELL ADHESION MOLECULE 3 (PTHR23277:SF81)	0	receptor activity(GO:0004872);receptor binding(GO:0005102);protein homodimerization activity(GO:0042803);cell adhesion molecule binding(GO:0050839)	homophilic cell adhesion via plasma membrane adhesion molecules(GO:0007156);heterophilic cell-cell adhesion via plasma membrane cell adhesion molecules(GO:0007157);cell recognition(GO:0008037);protein localization(GO:0008104)	integral component of plasma membrane(GO:0005887);cell-cell adherens junction(GO:0005913)	Cell junction organization;Cell-cell junction organization;Adherens junctions interactions;Nectin/Necl trans heterodimerization;Cell-Cell communication
ENSSSCG00000008142	318.888	2.83241	1.12059e-10	7.56846e-09	UP	Uncharacterized protein;C2orf40;ortholog	AUGURIN (PTHR31613:SF3)	0	0	anaphase-promoting complex-dependent catabolic process(GO:0031145);G1 to G0 transition(GO:0070314);cellular senescence(GO:0090398)	extracellular space(GO:0005615)	0
ENSSSCG00000004675	13.2345	2.79064	1.17e-10	7.86526e-09	UP	NA	NA	NA	NA	NA	NA	NA
ENSSSCG00000017349	41.6324	2.80932	1.29663e-10	8.67599e-09	UP	Uncharacterized protein;ADAM11;ortholog	DISINTEGRIN AND METALLOPROTEINASE DOMAIN-CONTAINING PROTEIN 11 (PTHR11905:SF170)	0	metalloendopeptidase activity(GO:0004222)	proteolysis(GO:0006508)	integral component of membrane(GO:0016021);extracellular matrix(GO:0031012)	LGI-ADAM interactions;Developmental Biology
ENSSSCG00000025667	94.4821	2.05385	1.546e-10	1.02967e-08	UP	Uncharacterized protein (Fragment);FBXO2;ortholog	F-BOX ONLY PROTEIN 2 (PTHR12125:SF19)	0	beta-amyloid binding(GO:0001540);glycoprotein binding(GO:0001948);carbohydrate binding(GO:0030246)	glycoprotein catabolic process(GO:0006516);protein ubiquitination(GO:0016567);ER-associated ubiquitin-dependent protein catabolic process(GO:0030433);SCF-dependent proteasomal ubiquitin-dependent protein catabolic process(GO:0031146);regulation of protein ubiquitination(GO:0031396)	cytosol(GO:0005829);SCF ubiquitin ligase complex(GO:0019005);dendritic spine(GO:0043197);extracellular exosome(GO:0070062)	0
ENSSSCG00000011662	3852.77	-0.600469	1.67872e-10	1.11291e-08	DOWN	Uncharacterized protein;COPB2;ortholog	COATOMER SUBUNIT BETA' (PTHR19876:SF10)	0	structural molecule activity(GO:0005198)	intracellular protein transport(GO:0006886);ER to Golgi vesicle-mediated transport(GO:0006888);retrograde vesicle-mediated transport, Golgi to ER(GO:0006890);intra-Golgi vesicle-mediated transport(GO:0006891);toxin transport(GO:1901998)	COPI vesicle coat(GO:0030126)	Transport to the Golgi and subsequent modification;ER to Golgi Anterograde Transport;COPI-dependent Golgi-to-ER retrograde traffic;COPI-mediated anterograde transport;Metabolism of proteins;Intra-Golgi and retrograde Golgi-to-ER traffic;Asparagine N-linked glycosylation;Post-translational protein modification;Golgi-to-ER retrograde transport;Membrane Trafficking;Vesicle-mediated transport
ENSSSCG00000003755	27.637	2.6404	1.96757e-10	1.29841e-08	UP	Uncharacterized protein;MCOLN2;ortholog	MUCOLIPIN-2 (PTHR12127:SF15)	0	0	0	integral component of membrane(GO:0016021)	Transmembrane transport of small molecules;Stimuli-sensing channels;TRP channels;Ion channel transport
ENSSSCG00000012526	9.9664	3.39699	1.99079e-10	1.30774e-08	UP	Uncharacterized protein;TCEAL7;ortholog	TRANSCRIPTION ELONGATION FACTOR A PROTEIN-LIKE 7 (PTHR14754:SF25)	0	WW domain binding(GO:0050699)	regulation of transcription from RNA polymerase II promoter(GO:0006357);negative regulation of NF-kappaB transcription factor activity(GO:0032088);negative regulation of transcription, DNA-templated(GO:0045892)	nucleus(GO:0005634)	0
ENSSSCG00000004205	184.818	1.56105	2.07214e-10	1.35499e-08	UP	Uncharacterized protein;unassigned;ortholog	RHO GTPASE-ACTIVATING PROTEIN 18 (PTHR14963:SF10)	0	0	signal transduction(GO:0007165)	0	Signaling by Rho GTPases;Signal Transduction;Rho GTPase cycle
ENSSSCG00000027820	18.087	2.43827	2.08728e-10	1.35871e-08	UP	Uncharacterized protein;CD200;ortholog	OX-2 MEMBRANE GLYCOPROTEIN (PTHR23277:SF94)	0	receptor activity(GO:0004872);receptor binding(GO:0005102);protein homodimerization activity(GO:0042803);cell adhesion molecule binding(GO:0050839)	homophilic cell adhesion via plasma membrane adhesion molecules(GO:0007156);heterophilic cell-cell adhesion via plasma membrane cell adhesion molecules(GO:0007157);cell recognition(GO:0008037);negative regulation of macrophage activation(GO:0043031);regulation of immune response(GO:0050776)	integral component of plasma membrane(GO:0005887);cell-cell adherens junction(GO:0005913)	Immunoregulatory interactions between a Lymphoid and a non-Lymphoid cell;Adaptive Immune System;Immune System
ENSSSCG00000005664	2730.24	-1.08158	2.14345e-10	1.38276e-08	DOWN	Uncharacterized protein;LRRC8A;ortholog	VOLUME-REGULATED ANION CHANNEL SUBUNIT LRRC8A (PTHR23155:SF728)	0	volume-sensitive anion channel activity(GO:0005225)	cell volume homeostasis(GO:0006884);response to osmotic stress(GO:0006970);regulation of anion transport(GO:0044070);anion transmembrane transport(GO:0098656)	plasma membrane(GO:0005886);cell surface(GO:0009986);ion channel complex(GO:0034702)	0
ENSSSCG00000015022	234.96	1.71887	2.13391e-10	1.38276e-08	UP	Uncharacterized protein;LAYN;ortholog	LAYILIN (PTHR14789:SF5)	0	hyaluronic acid binding(GO:0005540)	0	focal adhesion(GO:0005925);integral component of membrane(GO:0016021)	0
ENSSSCG00000012482	82.2741	-1.62219	2.19586e-10	1.41025e-08	DOWN	Uncharacterized protein;SRPX2;ortholog	SUSHI REPEAT-CONTAINING PROTEIN SRPX2 (PTHR19325:SF423)	0	receptor binding(GO:0005102);hepatocyte growth factor binding(GO:0036458);identical protein binding(GO:0042802)	single organismal cell-cell adhesion(GO:0016337);regulation of phosphorylation(GO:0042325);cell motility(GO:0048870);positive regulation of synapse assembly(GO:0051965);vocalization behavior(GO:0071625);positive regulation of cell migration involved in sprouting angiogenesis(GO:0090050)	extracellular space(GO:0005615);cytoplasm(GO:0005737)	0
ENSSSCG00000010738	2003.63	1.3907	2.23789e-10	1.43086e-08	UP	Uncharacterized protein;ZRANB1;ortholog	UBIQUITIN THIOESTERASE ZRANB1 (PTHR13367:SF19)	0	thiol-dependent ubiquitin-specific protease activity(GO:0004843);zinc ion binding(GO:0008270);K63-linked polyubiquitin binding(GO:0070530)	cytoskeleton organization(GO:0007010);cell migration(GO:0016477);regulation of cell morphogenesis(GO:0022604);positive regulation of Wnt signaling pathway(GO:0030177);protein K29-linked deubiquitination(GO:0035523);protein K63-linked deubiquitination(GO:0070536);protein deubiquitination involved in ubiquitin-dependent protein catabolic process(GO:0071947);protein K33-linked deubiquitination(GO:19…	nucleus(GO:0005634);nucleoplasm(GO:0005654);cytoplasm(GO:0005737);cytosol(GO:0005829)	Post-translational protein modification;Deubiquitination;Ovarian tumor domain proteases;Metabolism of proteins
ENSSSCG00000013618	16.556	3.02178	2.24903e-10	1.43162e-08	UP	Erythropoietin receptor;EPOR;ortholog	ERYTHROPOIETIN RECEPTOR (PTHR23037:SF38)	0	erythropoietin receptor activity(GO:0004900);identical protein binding(GO:0042802)	brain development(GO:0007420);heart development(GO:0007507);erythropoietin-mediated signaling pathway(GO:0038162);decidualization(GO:0046697)	integral component of membrane(GO:0016021)	0
ENSSSCG00000012854	41.7831	2.1978	2.33683e-10	1.48096e-08	UP	Uncharacterized protein;RASSF7;ortholog	RAS ASSOCIATION DOMAIN-CONTAINING PROTEIN 7 (PTHR15286:SF14)	0	0	signal transduction(GO:0007165);regulation of microtubule cytoskeleton organization(GO:0070507)	microtubule organizing center(GO:0005815)	0
ENSSSCG00000000742	89.8212	-1.46017	2.53863e-10	1.60179e-08	DOWN	Uncharacterized protein;ITFG2;ortholog	INTEGRIN-ALPHA FG-GAP REPEAT-CONTAINING PROTEIN 2 (PTHR16317:SF2)	0	0	germinal center B cell differentiation(GO:0002314)	nucleoplasm(GO:0005654);cytosol(GO:0005829)	0
ENSSSCG00000007232	193.57	1.57153	2.65525e-10	1.65458e-08	UP	Uncharacterized protein;DUSP15;ortholog	0	0	0	0	0	0
ENSSSCG00000011077	97.8157	1.58348	2.63538e-10	1.65458e-08	UP	Uncharacterized protein;MSRB2;ortholog	METHIONINE-R-SULFOXIDE REDUCTASE B2, MITOCHONDRIAL (PTHR10173:SF47)	0	actin binding(GO:0003779);zinc ion binding(GO:0008270);peptide-methionine (R)-S-oxide reductase activity(GO:0033743)	response to oxidative stress(GO:0006979);actin filament polymerization(GO:0030041);protein repair(GO:0030091);oxidation-reduction process(GO:0055114)	mitochondrion(GO:0005739)	Protein repair;Metabolism of proteins
ENSSSCG00000014919	127.543	-1.55271	2.6568e-10	1.65458e-08	DOWN	Uncharacterized protein;ME3;ortholog	NADP-DEPENDENT MALIC ENZYME, MITOCHONDRIAL (PTHR23406:SF47)	0	malate dehydrogenase (decarboxylating) (NAD+) activity(GO:0004471);malate dehydrogenase (decarboxylating) (NADP+) activity(GO:0004473);metal ion binding(GO:0046872);NAD binding(GO:0051287)	pyruvate metabolic process(GO:0006090);malate metabolic process(GO:0006108);oxidation-reduction process(GO:0055114)	mitochondrion(GO:0005739)	0
ENSSSCG00000003617	1967.39	-1.2686	2.78281e-10	1.72558e-08	DOWN	NA	NA	NA	NA	NA	NA	NA
ENSSSCG00000003271	60.8021	2.64612	2.83945e-10	1.75315e-08	UP	Protein tweety homolog;TTYH1;ortholog	PROTEIN TWEETY HOMOLOG 1 (PTHR12424:SF19)	0	calcium ion binding(GO:0005509);volume-sensitive chloride channel activity(GO:0072320);chloride channel activity(GO:0005254)	mitotic nuclear division(GO:0007067);single organismal cell-cell adhesion(GO:0016337);cell-substrate adhesion(GO:0031589);regulation of anion transport(GO:0044070);filopodium assembly(GO:0046847);chloride transmembrane transport(GO:1902476)	smooth endoplasmic reticulum membrane(GO:0030868);filopodium membrane(GO:0031527);filopodium tip(GO:0032433);chloride channel complex(GO:0034707);plasma membrane(GO:0005886)	Stimuli-sensing channels;Ion channel transport;Transmembrane transport of small molecules
ENSSSCG00000022630	119.961	2.11346	3.25065e-10	1.99845e-08	UP	Uncharacterized protein;FLYWCH2;ortholog	FLYWCH FAMILY MEMBER 2 (PTHR31665:SF5)	0	poly(A) RNA binding(GO:0044822)	0	0	0
ENSSSCG00000012984	757.253	-0.840017	3.31166e-10	2.0273e-08	DOWN	Uncharacterized protein;SCYL1;ortholog	N-TERMINAL KINASE-LIKE PROTEIN (PTHR12984:SF18)	0	protein kinase activity(GO:0004672);ATP binding(GO:0005524);cadherin binding involved in cell-cell adhesion(GO:0098641)	protein phosphorylation(GO:0006468);retrograde vesicle-mediated transport, Golgi to ER(GO:0006890);cell-cell adhesion(GO:0098609)	endoplasmic reticulum-Golgi intermediate compartment(GO:0005793);cis-Golgi network(GO:0005801);cytosol(GO:0005829);cell-cell adherens junction(GO:0005913);COPI vesicle coat(GO:0030126)	0
ENSSSCG00000003255	30.5238	2.6155	3.47303e-10	2.11707e-08	UP	Voltage-dependent calcium channel gamma subunit (Fragment);LOC100517896;ortholog	VOLTAGE-DEPENDENT CALCIUM CHANNEL GAMMA-8 SUBUNIT (PTHR12107:SF12)	0	voltage-gated calcium channel activity(GO:0005245);channel regulator activity(GO:0016247)	transmission of nerve impulse(GO:0019226);calcium ion transmembrane transport(GO:0070588);regulation of AMPA receptor activity(GO:2000311)	AMPA glutamate receptor complex(GO:0032281)	Transmission across Chemical Synapses;Glutamate Binding, Activation of AMPA Receptors and Synaptic Plasticity;Trafficking of AMPA receptors;Muscle contraction;Neuronal System;Phase 0 - rapid depolarisation;Phase 2 - plateau phase;Developmental Biology;Cardiac conduction;Phase 1 - inactivation of fast Na+ channels;Neurotransmitter Receptor Binding And Downstream Transmission In The Postsynaptic Ce…
ENSSSCG00000013416	544.821	-1.16461	3.64574e-10	2.21298e-08	DOWN	Uncharacterized protein (Fragment);MED16;ortholog	MEDIATOR OF RNA POLYMERASE II TRANSCRIPTION SUBUNIT 16 (PTHR13224:SF7)	0	transcription coactivator activity(GO:0003713);catalytic activity(GO:0003824);receptor activity(GO:0004872);thyroid hormone receptor coactivator activity(GO:0030375);thyroid hormone receptor binding(GO:0046966)	transcription initiation from RNA polymerase II promoter(GO:0006367);androgen receptor signaling pathway(GO:0030521);positive regulation of transcription, DNA-templated(GO:0045893);positive regulation of receptor activity(GO:2000273)	membrane(GO:0016020);mediator complex(GO:0016592)	Gene Expression;Generic Transcription Pathway
ENSSSCG00000000802	25.095	2.36949	4.52188e-10	2.73327e-08	UP	Uncharacterized protein;NELL2;ortholog	PROTEIN KINASE C-BINDING PROTEIN NELL2 (PTHR24042:SF9)	0	calcium ion binding(GO:0005509)	0	0	0
ENSSSCG00000000706	1684.18	-0.807302	5.27659e-10	3.17611e-08	DOWN	Uncharacterized protein;LTBR;ortholog	TUMOR NECROSIS FACTOR RECEPTOR SUPERFAMILY MEMBER 3 (PTHR23097:SF155)	0	tumor necrosis factor-activated receptor activity(GO:0005031);ubiquitin protein ligase binding(GO:0031625);identical protein binding(GO:0042802)	inflammatory response(GO:0006954);immune response(GO:0006955);multicellular organism development(GO:0007275);response to lipopolysaccharide(GO:0032496);tumor necrosis factor-mediated signaling pathway(GO:0033209);regulation of cell proliferation(GO:0042127);regulation of apoptotic process(GO:0042981);myeloid dendritic cell differentiation(GO:0043011);positive regulation of I-kappaB kinase/NF-kapp…	integral component of plasma membrane(GO:0005887)	TNF receptor superfamily (TNFSF) members mediating non-canonical NF-kB pathway;TNFR2 non-canonical NF-kB pathway;Cytokine Signaling in Immune system;Immune System
ENSSSCG00000012718	585.893	0.78989	5.36757e-10	3.21741e-08	UP	Uncharacterized protein;LDOC1;ortholog	PROTEIN LDOC1 (PTHR15503:SF13)	0	0	maternal placenta development(GO:0001893);negative regulation of cell proliferation(GO:0008285);maternal process involved in parturition(GO:0060137);regulation of growth hormone activity(GO:1903547)	nucleolus(GO:0005730)	0
ENSSSCG00000000206	45.7907	3.0117	5.82071e-10	3.47455e-08	UP	Uncharacterized protein;FAIM2;ortholog	PROTEIN LIFEGUARD 2 (PTHR23291:SF52)	0	0	response to ischemia(GO:0002931);cerebellar granular layer development(GO:0021681);cerebellar Purkinje cell differentiation(GO:0021702);negative regulation of neuron apoptotic process(GO:0043524);negative regulation of apoptotic signaling pathway(GO:2001234)	endoplasmic reticulum(GO:0005783);Golgi apparatus(GO:0005794);integral component of membrane(GO:0016021);membrane raft(GO:0045121)	0
ENSSSCG00000010312	3631.03	-1.47622	5.88679e-10	3.49948e-08	DOWN	NA	NA	NA	NA	NA	NA	NA
ENSSSCG00000003095	29.0649	2.78963	6.02007e-10	3.56398e-08	UP	Uncharacterized protein;NOVA2;ortholog	RNA-BINDING PROTEIN NOVA-2 (PTHR10288:SF200)	0	poly(A) RNA binding(GO:0044822)	mRNA splicing, via spliceosome(GO:0000398);regulation of RNA metabolic process(GO:0051252)	0	0
ENSSSCG00000008408	2373.48	-0.804129	6.3252e-10	3.71405e-08	DOWN	Reticulon;RTN4;ortholog	RETICULON-4 (PTHR10994:SF108)	0	0	axonogenesis(GO:0007409);axonal fasciculation(GO:0007413)	endoplasmic reticulum membrane(GO:0005789);endomembrane system(GO:0012505);integral component of membrane(GO:0016021)	Axonal growth inhibition (RHOA activation);Signalling by NGF;p75NTR regulates axonogenesis;p75 NTR receptor-mediated signalling;Signal Transduction
ENSSSCG00000023396	93.632	2.34373	6.30067e-10	3.71405e-08	UP	Uncharacterized protein;LIX1;ortholog	PROTEIN LIMB EXPRESSION 1 HOMOLOG (PTHR31139:SF9)	0	0	autophagosome maturation(GO:0097352)	cytoplasm(GO:0005737)	0
ENSSSCG00000000363	1106.31	1.35231	6.58341e-10	3.84285e-08	UP	Uncharacterized protein;GDF11;ortholog	GROWTH/DIFFERENTIATION FACTOR 11 (PTHR11848:SF169)	TGF-beta signaling pathway->Transforming growth factor beta;;	cytokine activity(GO:0005125);transforming growth factor beta receptor binding(GO:0005160);growth factor activity(GO:0008083)	skeletal system development(GO:0001501);metanephros development(GO:0001656);ureteric bud development(GO:0001657);negative regulation of cell proliferation(GO:0008285);positive regulation of pathway-restricted SMAD protein phosphorylation(GO:0010862);spinal cord anterior/posterior patterning(GO:0021512);pancreas development(GO:0031016);growth(GO:0040007);regulation of apoptotic process(GO:0042981)…	extracellular space(GO:0005615);nucleoplasm(GO:0005654);protein complex(GO:0043234)	0
ENSSSCG00000012287	1837.97	-0.723535	6.62469e-10	3.84285e-08	DOWN	Uncharacterized protein;TFE3;ortholog	TRANSCRIPTION FACTOR E3 (PTHR12565:SF263)	0	RNA polymerase II core promoter proximal region sequence-specific DNA binding(GO:0000978);transcriptional activator activity, RNA polymerase II core promoter proximal region sequence-specific binding(GO:0001077);protein dimerization activity(GO:0046983)	transcription from RNA polymerase II promoter(GO:0006366);humoral immune response(GO:0006959);regulation of osteoclast differentiation(GO:0045670);positive regulation of cell adhesion(GO:0045785);positive regulation of transcription from RNA polymerase II promoter(GO:0045944);positive regulation of transcription, DNA-templated(GO:0045893)	nucleus(GO:0005634);nucleoplasm(GO:0005654);cytoplasm(GO:0005737);cytosol(GO:0005829)	0
ENSSSCG00000023497	25.1564	2.53231	6.60842e-10	3.84285e-08	UP	Uncharacterized protein;CAMK4;ortholog	CALCIUM/CALMODULIN-DEPENDENT PROTEIN KINASE TYPE IV (PTHR24349:SF187)	CCKR signaling map->CaMKIV;;	calmodulin-dependent protein kinase activity(GO:0004683);calmodulin binding(GO:0005516);ATP binding(GO:0005524);calcium-dependent protein serine/threonine kinase activity(GO:0009931)	peptidyl-serine phosphorylation(GO:0018105);intracellular signal transduction(GO:0035556);positive regulation of transcription, DNA-templated(GO:0045893);protein autophosphorylation(GO:0046777)	nucleus(GO:0005634);cytoplasm(GO:0005737)	Calmodulin induced events;Neuronal System;Signaling by FGFR3;Innate Immune System;DAP12 interactions;Post NMDA receptor activation events;Downstream signaling of activated FGFR3;EGFR interacts with phospholipase C-gamma;Signalling by NGF;PLC beta mediated events;Phospholipase C-mediated cascade; FGFR4;Ca-dependent events;Downstream signaling of activated FGFR2;Signaling by GPCR;Transmission acros…
ENSSSCG00000011028	389.73	-1.2074	7.33181e-10	4.23596e-08	DOWN	Enhancer of polycomb homolog;EPC1;ortholog	ENHANCER OF POLYCOMB HOMOLOG 1 (PTHR14898:SF7)	0	histone acetyltransferase activity(GO:0004402)	negative regulation of transcription from RNA polymerase II promoter(GO:0000122);regulation of transcription from RNA polymerase II promoter(GO:0006357);histone H4 acetylation(GO:0043967);histone H2A acetylation(GO:0043968);negative regulation of gene expression, epigenetic(GO:0045814);positive regulation of transcription from RNA polymerase II promoter(GO:0045944)	nuclear membrane(GO:0031965);Piccolo NuA4 histone acetyltransferase complex(GO:0032777)	0
ENSSSCG00000002818	8.96144	3.18324	7.52417e-10	4.32971e-08	UP	Uncharacterized protein;PLLP;ortholog	PLASMOLIPIN (PTHR22776:SF69)	0	structural constituent of myelin sheath(GO:0019911)	membrane raft polarization(GO:0001766);protein localization(GO:0008104);myelination(GO:0042552)	integral component of membrane(GO:0016021);membrane raft(GO:0045121);extracellular exosome(GO:0070062)	0
ENSSSCG00000023583	314.003	1.54828	7.86132e-10	4.50569e-08	UP	Uncharacterized protein;SNPH;ortholog	SYNTAPHILIN (PTHR16208:SF7)	0	syntaxin-1 binding(GO:0017075)	0	mitochondrion(GO:0005739);cytoplasmic microtubule(GO:0005881)	0
ENSSSCG00000003214	61.5648	2.11406	7.99829e-10	4.56601e-08	UP	Uncharacterized protein;KCNC3;ortholog	POTASSIUM VOLTAGE-GATED CHANNEL SUBFAMILY C MEMBER 3 (PTHR11537:SF229)	0	delayed rectifier potassium channel activity(GO:0005251)	regulation of ion transmembrane transport(GO:0034765);protein homooligomerization(GO:0051260);protein tetramerization(GO:0051262);potassium ion transmembrane transport(GO:0071805)	voltage-gated potassium channel complex(GO:0008076);integral component of membrane(GO:0016021)	Voltage gated Potassium channels;Neuronal System;Potassium Channels
ENSSSCG00000017759	568.677	1.47909	8.23655e-10	4.68344e-08	UP	Fructose-bisphosphate aldolase;ALDOC;ortholog	FRUCTOSE-BISPHOSPHATE ALDOLASE C (PTHR11627:SF26)	Fructose galactose metabolism->Fructose bisphosphate aldolase;;Glycolysis->Aldolase;;;	fructose-bisphosphate aldolase activity(GO:0004332);cytoskeletal protein binding(GO:0008092)	glycolytic process(GO:0006096);fructose 1,6-bisphosphate metabolic process(GO:0030388);epithelial cell differentiation(GO:0030855)	mitochondrion(GO:0005739);extracellular exosome(GO:0070062)	Gluconeogenesis;Metabolism;Glycolysis;Metabolism of carbohydrates;Glucose metabolism
ENSSSCG00000009563	905.078	-0.901197	8.85489e-10	5.01522e-08	DOWN	Uncharacterized protein;TMCO3;ortholog	TRANSMEMBRANE AND COILED-COIL DOMAIN-CONTAINING PROTEIN 3 (PTHR16254:SF35)	0	solute:proton antiporter activity(GO:0015299);inorganic cation transmembrane transporter activity(GO:0022890)	hydrogen ion transmembrane transport(GO:1902600)	membrane(GO:0016020);integral component of membrane(GO:0016021)	0
ENSSSCG00000015276	7.4489	3.20748	9.3011e-10	5.24728e-08	UP	Uncharacterized protein;ETNK2;ortholog	ETHANOLAMINE KINASE 2 (PTHR22603:SF61)	0	ethanolamine kinase activity(GO:0004305)	in utero embryonic development(GO:0001701);placenta development(GO:0001890);phosphatidylethanolamine biosynthetic process(GO:0006646);post-embryonic development(GO:0009791);phosphorylation(GO:0016310);multicellular organism growth(GO:0035264)	0	Synthesis of PE;Metabolism of lipids and lipoproteins;Glycerophospholipid biosynthesis;Metabolism;Phospholipid metabolism
ENSSSCG00000009754	18.8898	2.59616	1.00801e-09	5.66455e-08	UP	Uncharacterized protein;TMEM132B;ortholog	TRANSMEMBRANE PROTEIN 132B (PTHR13388:SF13)	0	0	0	integral component of membrane(GO:0016021)	0
ENSSSCG00000009554	21.4791	2.36395	1.03781e-09	5.78712e-08	UP	Uncharacterized protein;GRTP1;ortholog	0	0	0	0	0	0
ENSSSCG00000013545	185.699	2.90277	1.03787e-09	5.78712e-08	UP	Uncharacterized protein;TUBB4A;ortholog	TUBULIN BETA-4A CHAIN (PTHR11588:SF198)	Huntington disease->Microtubule;;Cytoskeletal regulation by Rho GTPase->Tubulin;;Huntington disease->beta-Tubulin;;;;	GTPase activity(GO:0003924);structural constituent of cytoskeleton(GO:0005200);GTP binding(GO:0005525)	cytoskeleton organization(GO:0007010);microtubule-based process(GO:0007017)	nucleus(GO:0005634);cytoplasm(GO:0005737);microtubule(GO:0005874);cilium(GO:0005929);internode region of axon(GO:0033269);neuronal cell body(GO:0043025);myelin sheath(GO:0043209);extracellular exosome(GO:0070062)	Organelle biogenesis and maintenance;Cell Cycle, Mitotic;Anchoring of the basal body to the plasma membrane;Recruitment of mitotic centrosome proteins and complexes;Assembly of the primary cilium;G2/M Transition;AURKA Activation by TPX2;Mitotic G2-G2/M phases;Loss of proteins required for interphase microtubule organization from the centrosome;Centrosome maturation;Loss of Nlp from mitotic centro…
ENSSSCG00000004530	31.4114	2.45002	1.06683e-09	5.92562e-08	UP	Uncharacterized protein;STARD6;ortholog	STAR-RELATED LIPID TRANSFER PROTEIN 6 (PTHR12136:SF84)	0	lipid binding(GO:0008289)	0	0	0
ENSSSCG00000027474	9.39799	3.16525	1.08424e-09	5.99919e-08	UP	Uncharacterized protein;unassigned;ortholog	0	0	0	0	0	0
ENSSSCG00000004511	19.623	2.50208	1.13134e-09	6.2358e-08	UP	Uncharacterized protein;LOC100522173;ortholog	UNCONVENTIONAL MYOSIN-VB (PTHR13140:SF587)	Nicotinic acetylcholine receptor signaling pathway->Myosin;;	motor activity(GO:0003774);actin binding(GO:0003779);ATP binding(GO:0005524);Rab GTPase binding(GO:0017137)	vesicle-mediated transport(GO:0016192);endosome localization(GO:0032439)	myosin complex(GO:0016459);apical cortex(GO:0045179);extracellular exosome(GO:0070062)	Aquaporin-mediated transport;Vasopressin regulates renal water homeostasis via Aquaporins;Transmembrane transport of small molecules
ENSSSCG00000003756	23.9691	3.07122	1.19941e-09	6.56072e-08	UP	Lysophosphatidic acid protein 3;EDG7;ortholog	LYSOPHOSPHATIDIC ACID RECEPTOR 3 (PTHR22750:SF58)	0	lysophosphatidic acid receptor activity(GO:0070915)	activation of MAPK activity(GO:0000187);G-protein coupled receptor signaling pathway(GO:0007186);bleb assembly(GO:0032060);positive regulation of collateral sprouting(GO:0048672)	plasma membrane(GO:0005886);integral component of membrane(GO:0016021);axon(GO:0030424)	G alpha (q) signalling events;Signaling by GPCR;GPCR downstream signaling;Gastrin-CREB signalling pathway via PKC and MAPK;GPCR ligand binding;Signal Transduction;Lysosphingolipid and LPA receptors;G alpha (i) signalling events;Class A/1 (Rhodopsin-like receptors)
ENSSSCG00000004910	7.87687	3.25228	1.19809e-09	6.56072e-08	UP	Uncharacterized protein;RAX;ortholog	RETINAL HOMEOBOX PROTEIN RX (PTHR24329:SF483)	0	RNA polymerase II core promoter proximal region sequence-specific DNA binding(GO:0000978);transcriptional activator activity, RNA polymerase II core promoter proximal region sequence-specific binding(GO:0001077)	transcription from RNA polymerase II promoter(GO:0006366);pattern specification process(GO:0007389);hypothalamus development(GO:0021854);camera-type eye development(GO:0043010);positive regulation of transcription from RNA polymerase II promoter(GO:0045944);limb development(GO:0060173)	nucleus(GO:0005634)	0
ENSSSCG00000002696	150.293	2.77279	1.40379e-09	7.64959e-08	UP	Uncharacterized protein;VAT1L;ortholog	SYNAPTIC VESICLE MEMBRANE PROTEIN VAT-1 HOMOLOG-LIKE (PTHR11695:SF615)	Huntington disease->Tumor protein p53 inducible protein 3;;	zinc ion binding(GO:0008270);oxidoreductase activity(GO:0016491)	oxidation-reduction process(GO:0055114)	0	0
ENSSSCG00000010046	790.844	1.22362	1.42552e-09	7.7387e-08	UP	Uncharacterized protein;GNAZ;ortholog	GUANINE NUCLEOTIDE-BINDING PROTEIN G(Z) SUBUNIT ALPHA (PTHR10218:SF268)	Dopamine receptor mediated signaling pathway->guanine nucleotide-binding protein, alpha z polypeptide;;	GTPase activity(GO:0003924);signal transducer activity(GO:0004871);GTP binding(GO:0005525);G-protein beta/gamma-subunit complex binding(GO:0031683);G-protein coupled serotonin receptor binding(GO:0031821)	adenylate cyclase-modulating G-protein coupled receptor signaling pathway(GO:0007188)	heterotrimeric G-protein complex(GO:0005834);dendrite(GO:0030425);cell body(GO:0044297);extracellular exosome(GO:0070062)	GPCR downstream signaling;G alpha (z) signalling events;Opioid Signalling;PLC beta mediated events;G-protein activation;Metabolism of proteins;G-protein mediated events;Cooperation of PDCL (PhLP1) and TRiC/CCT in G-protein beta folding;Protein folding;Chaperonin-mediated protein folding;Signaling by GPCR;Signal Transduction
ENSSSCG00000015091	19.5529	3.10928	1.45021e-09	7.84311e-08	UP	Uncharacterized protein;MPZL2;ortholog	MYELIN PROTEIN ZERO-LIKE PROTEIN 2 (PTHR13869:SF32)	0	0	single organismal cell-cell adhesion(GO:0016337)	integral component of membrane(GO:0016021)	0
ENSSSCG00000009488	8.58214	3.18895	1.55874e-09	8.39852e-08	UP	Uncharacterized protein;SLITRK5;ortholog	SLIT AND NTRK-LIKE PROTEIN 5 (PTHR24373:SF188)	0	0	chemical synaptic transmission(GO:0007268);axonogenesis(GO:0007409);grooming behavior(GO:0007625);response to xenobiotic stimulus(GO:0009410);striatum development(GO:0021756);adult behavior(GO:0030534);skin development(GO:0043588);dendrite morphogenesis(GO:0048813);positive regulation of synapse assembly(GO:0051965);cardiovascular system development(GO:0072358)	integral component of membrane(GO:0016021);receptor complex(GO:0043235)	0
ENSSSCG00000010160	686.467	-0.94564	1.57384e-09	8.44821e-08	DOWN	Uncharacterized protein;TARBP1;ortholog	METHYLTRANSFERASE TARBP1-RELATED (PTHR12029:SF63)	0	RNA binding(GO:0003723);tRNA (guanine) methyltransferase activity(GO:0016423)	tRNA methylation(GO:0030488)	0	0
ENSSSCG00000013601	1055.97	1.19704	1.59238e-09	8.51598e-08	UP	Uncharacterized protein;MARCH2;ortholog	E3 UBIQUITIN-PROTEIN LIGASE MARCH2 (PTHR23012:SF143)	0	ubiquitin-protein transferase activity(GO:0004842);zinc ion binding(GO:0008270)	protein ubiquitination(GO:0016567)	endoplasmic reticulum(GO:0005783);integral component of membrane(GO:0016021);cytoplasmic vesicle(GO:0031410)	0
ENSSSCG00000004101	775.014	1.40253	1.61661e-09	8.59201e-08	UP	Uncharacterized protein;LRP11;ortholog	LOW-DENSITY LIPOPROTEIN RECEPTOR-RELATED PROTEIN 11 (PTHR10083:SF249)	0	phosphoprotein binding(GO:0051219)	response to heat(GO:0009408);response to cold(GO:0009409);response to water deprivation(GO:0009414);response to mechanical stimulus(GO:0009612);multicellular organismal response to stress(GO:0033555);response to immobilization stress(GO:0035902);response to starvation(GO:0042594)	cellular_component(GO:0005575);integral component of membrane(GO:0016021)	0
ENSSSCG00000012527	157.21	1.56456	1.61854e-09	8.59201e-08	UP	Uncharacterized protein;WBP5;ortholog	WW DOMAIN-BINDING PROTEIN 5 (PTHR14754:SF21)	0	WW domain binding(GO:0050699)	regulation of transcription from RNA polymerase II promoter(GO:0006357)	nucleus(GO:0005634)	0
ENSSSCG00000011740	74.2942	2.37482	1.73628e-09	9.18312e-08	UP	Uncharacterized protein;SERPINI1;ortholog	NEUROSERPIN (PTHR11461:SF245)	0	serine-type endopeptidase inhibitor activity(GO:0004867)	negative regulation of endopeptidase activity(GO:0010951)	extracellular space(GO:0005615);extracellular exosome(GO:0070062)	0
ENSSSCG00000014899	995.7	1.12352	1.84241e-09	9.67333e-08	UP	Uncharacterized protein;PRCP;ortholog	LYSOSOMAL PRO-X CARBOXYPEPTIDASE (PTHR11010:SF62)	0	serine-type carboxypeptidase activity(GO:0004185);dipeptidyl-peptidase activity(GO:0008239)	regulation of thyroid hormone mediated signaling pathway(GO:0002155);plasma kallikrein-kinin cascade(GO:0002353);negative regulation of systemic arterial blood pressure(GO:0003085);proteolysis(GO:0006508);glucose homeostasis(GO:0042593);regulation of blood vessel endothelial cell migration(GO:0043535);angiogenesis involved in wound healing(GO:0060055);energy homeostasis(GO:0097009);regulation of …	basal part of cell(GO:0045178);extracellular exosome(GO:0070062)	0
ENSSSCG00000015942	15.3449	3.12483	1.83823e-09	9.67333e-08	UP	Uncharacterized protein;ERICH2;ortholog	GLUTAMATE-RICH PROTEIN 2 (PTHR21520:SF3)	0	0	0	0	0
ENSSSCG00000013897	163.787	1.19988	1.91383e-09	1.00117e-07	UP	Ras-related protein Rab-3A;RAB3A;ortholog	RAS-RELATED PROTEIN RAB-3A (PTHR24073:SF646)	Synaptic vesicle trafficking->Rab3A;;	GTPase activity(GO:0003924);GTP binding(GO:0005525);GTP-dependent protein binding(GO:0030742);myosin V binding(GO:0031489)	respiratory system process(GO:0003016);mitochondrion organization(GO:0007005);small GTPase mediated signal transduction(GO:0007264);neuromuscular synaptic transmission(GO:0007274);axonogenesis(GO:0007409);post-embryonic development(GO:0009791);protein transport(GO:0015031);synaptic vesicle exocytosis(GO:0016079);synaptic vesicle maturation(GO:0016188);regulation of exocytosis(GO:0017157);lung dev…	acrosomal vesicle(GO:0001669);endosome(GO:0005768);plasma membrane(GO:0005886);synaptic vesicle(GO:0008021);terminal bouton(GO:0043195);extracellular vesicle(GO:1903561)	Glutamate Neurotransmitter Release Cycle;Transmission across Chemical Synapses;Neurotransmitter Release Cycle;Neuronal System;Norepinephrine Neurotransmitter Release Cycle
ENSSSCG00000011178	48.7061	2.5597	2.10866e-09	1.0991e-07	UP	Uncharacterized protein (Fragment);CPNE4;ortholog	COPINE-4 (PTHR10857:SF78)	0	0	0	extracellular exosome(GO:0070062)	0
ENSSSCG00000000573	9.56203	3.0684	2.3131e-09	1.19809e-07	UP	Uncharacterized protein;KCNJ8;ortholog	ATP-SENSITIVE INWARD RECTIFIER POTASSIUM CHANNEL 8 (PTHR11767:SF75)	0	ATP-activated inward rectifier potassium channel activity(GO:0015272);voltage-gated potassium channel activity involved in ventricular cardiac muscle cell action potential repolarization(GO:1902282)	heart development(GO:0007507);potassium ion import(GO:0010107);response to lipopolysaccharide(GO:0032496);regulation of ion transmembrane transport(GO:0034765);response to exogenous dsRNA(GO:0043330);defense response to virus(GO:0051607);membrane repolarization during ventricular cardiac muscle cell action potential(GO:0098915);potassium ion import across plasma membrane(GO:1990573)	integral component of plasma membrane(GO:0005887);myofibril(GO:0030016)	ATP sensitive Potassium channels;Potassium Channels;Inwardly rectifying K+ channels;Neuronal System
ENSSSCG00000014053	8.45938	3.1656	2.31524e-09	1.19809e-07	UP	Beta-synuclein;SNCB;ortholog	BETA-SYNUCLEIN (PTHR13820:SF13)	Parkinson disease->beta-Synuclein;;	calcium ion binding(GO:0005509)	chemical synaptic transmission(GO:0007268);dopamine metabolic process(GO:0042417);negative regulation of neuron apoptotic process(GO:0043524);synapse organization(GO:0050808)	mitochondrion(GO:0005739);inclusion body(GO:0016234);synapse(GO:0045202)	0
ENSSSCG00000006452	13.2309	2.99667	2.36349e-09	1.21868e-07	UP	CD1D antigen;cd1d;ortholog	ANTIGEN-PRESENTING GLYCOPROTEIN CD1D (PTHR16675:SF222)	0	beta-2-microglobulin binding(GO:0030881);endogenous lipid antigen binding(GO:0030883);exogenous lipid antigen binding(GO:0030884);histone binding(GO:0042393);cell adhesion molecule binding(GO:0050839);lipopeptide binding(GO:0071723)	positive regulation of T cell proliferation(GO:0042102);antigen processing and presentation, endogenous lipid antigen via MHC class Ib(GO:0048006);antigen processing and presentation, exogenous lipid antigen via MHC class Ib(GO:0048007)	endoplasmic reticulum(GO:0005783);plasma membrane(GO:0005886);cell surface(GO:0009986);integral component of membrane(GO:0016021)	0
ENSSSCG00000005666	369.677	-0.776981	2.39951e-09	1.23283e-07	DOWN	Uncharacterized protein;DOLK;ortholog	DOLICHOL KINASE (PTHR13205:SF16)	0	dolichol kinase activity(GO:0004168)	phosphorylation(GO:0016310);dolichyl monophosphate biosynthetic process(GO:0043048)	integral component of endoplasmic reticulum membrane(GO:0030176)	Metabolism of proteins;Synthesis of Dolichyl-phosphate;Synthesis of substrates in N-glycan biosythesis;Post-translational protein modification;Asparagine N-linked glycosylation;Biosynthesis of the N-glycan precursor (dolichol lipid-linked oligosaccharide, LLO) and transfer to a nascent protein
ENSSSCG00000010023	59.3205	1.74823	2.42368e-09	1.24082e-07	UP	Uncharacterized protein;PLA2G3;ortholog	GROUP 3 SECRETORY PHOSPHOLIPASE A2 (PTHR12253:SF23)	0	phospholipase A2 activity(GO:0004623)	acrosome assembly(GO:0001675);sperm axoneme assembly(GO:0007288);lipoxygenase pathway(GO:0019372);mast cell degranulation(GO:0043303);phosphatidylcholine metabolic process(GO:0046470);arachidonic acid secretion(GO:0050482)	extracellular region(GO:0005576);centriole(GO:0005814);mast cell granule(GO:0042629)	Phospholipid metabolism;Acyl chain remodelling of PG;Acyl chain remodelling of PE;Glycerophospholipid biosynthesis;Metabolism;Metabolism of lipids and lipoproteins;Acyl chain remodelling of PC
ENSSSCG00000013261	13.2229	2.91304	2.53445e-09	1.29293e-07	UP	Muscarinic acetylcholine receptor (Fragment);CHRM4;ortholog	MUSCARINIC ACETYLCHOLINE RECEPTOR M4 (PTHR24249:SF349)	Heterotrimeric G-protein signaling pathway-Gq alpha and Go alpha mediated pathway->Go-protein coupled receptor;;Muscarinic acetylcholine receptor 2 and 4 signaling pathway->Muscarinic acetylcholine receptor 2 and 4;;Heterotrimeric G-protein signaling pathway-Gi alpha and Gs alpha mediated pathway->Gi protein coupled receptor;;Heterotrimeric G-protein signaling pathway-Gq alpha and Go alpha mediat…	G-protein coupled acetylcholine receptor activity(GO:0016907)	adenylate cyclase-inhibiting G-protein coupled acetylcholine receptor signaling pathway(GO:0007197);phospholipase C-activating G-protein coupled acetylcholine receptor signaling pathway(GO:0007207);synaptic transmission, cholinergic(GO:0007271);regulation of locomotion(GO:0040012)	integral component of plasma membrane(GO:0005887);cell junction(GO:0030054);synapse(GO:0045202);postsynaptic membrane(GO:0045211)	Class A/1 (Rhodopsin-like receptors);Muscarinic acetylcholine receptors;Signaling by GPCR;Amine ligand-binding receptors;G alpha (i) signalling events;Signal Transduction;GPCR downstream signaling;GPCR ligand binding
ENSSSCG00000027770	50.9603	2.36383	2.62669e-09	1.33525e-07	UP	Uncharacterized protein;TDRKH;ortholog	TUDOR AND KH DOMAIN-CONTAINING PROTEIN (PTHR22948:SF43)	0	RNA binding(GO:0003723)	male meiosis(GO:0007140);spermatogenesis(GO:0007283);fertilization(GO:0009566);piRNA metabolic process(GO:0034587);DNA methylation involved in gamete generation(GO:0043046)	mitochondrion(GO:0005739);integral component of membrane(GO:0016021);pi-body(GO:0071546);piP-body(GO:0071547)	0
ENSSSCG00000025834	19.3837	2.58574	2.74628e-09	1.39113e-07	UP	Uncharacterized protein;FNDC5;ortholog	FIBRONECTIN TYPE III DOMAIN-CONTAINING PROTEIN 5 (PTHR14470:SF7)	0	0	response to muscle activity(GO:0014850);positive regulation of brown fat cell differentiation(GO:0090336)	extracellular region(GO:0005576);endoplasmic reticulum(GO:0005783);plasma membrane(GO:0005886);integral component of membrane(GO:0016021)	0
ENSSSCG00000013775	1665.39	-1.53233	3.16568e-09	1.59795e-07	DOWN	Uncharacterized protein;CD97;ortholog	CD97 ANTIGEN (PTHR12011:SF360)	0	G-protein coupled receptor activity(GO:0004930);calcium ion binding(GO:0005509)	cell surface receptor signaling pathway(GO:0007166);G-protein coupled receptor signaling pathway(GO:0007186)	focal adhesion(GO:0005925);integral component of membrane(GO:0016021);extracellular exosome(GO:0070062);membrane(GO:0016020)	Signal Transduction;GPCR ligand binding;Signaling by GPCR;Class B/2 (Secretin family receptors)
ENSSSCG00000002396	274.619	-1.2353	3.23718e-09	1.62832e-07	DOWN	Uncharacterized protein;GSTZ1;ortholog	MALEYLACETOACETATE ISOMERASE (PTHR42673:SF4)	0	glutathione transferase activity(GO:0004364);glutathione peroxidase activity(GO:0004602);maleylacetoacetate isomerase activity(GO:0016034);catalytic activity(GO:0003824)	L-phenylalanine catabolic process(GO:0006559);glutathione metabolic process(GO:0006749);cellular oxidant detoxification(GO:0098869);aromatic amino acid family metabolic process(GO:0009072)	mitochondrion(GO:0005739);cytoplasm(GO:0005737)	Metabolism;Phase II conjugation;Glutathione conjugation;Histidine, lysine, phenylalanine, tyrosine, proline and tryptophan catabolism;Biological oxidations;Phenylalanine and tyrosine catabolism;Metabolism of amino acids and derivatives
ENSSSCG00000000062	304.869	1.31687	3.43691e-09	1.72277e-07	UP	Uncharacterized protein;CSDC2;ortholog	COLD SHOCK DOMAIN-CONTAINING PROTEIN C2 (PTHR12962:SF8)	0	DNA binding(GO:0003677)	regulation of transcription, DNA-templated(GO:0006355)	0	0
ENSSSCG00000017075	259.8	-0.839217	3.53521e-09	1.76589e-07	DOWN	Uncharacterized protein;MFAP3;ortholog	MICROFIBRIL-ASSOCIATED GLYCOPROTEIN 3 (PTHR14340:SF5)	0	0	0	integral component of membrane(GO:0016021)	0
ENSSSCG00000021453	31.0836	2.20983	3.57815e-09	1.78115e-07	UP	Uncharacterized protein;RIMS4;ortholog	REGULATING SYNAPTIC MEMBRANE EXOCYTOSIS PROTEIN 4 (PTHR12157:SF25)	0	ion channel binding(GO:0044325)	regulation of membrane potential(GO:0042391);calcium ion-regulated exocytosis of neurotransmitter(GO:0048791);regulation of synaptic vesicle exocytosis(GO:2000300)	presynaptic active zone(GO:0048786);synaptic membrane(GO:0097060)	0
ENSSSCG00000008717	458.296	-1.07857	3.69139e-09	1.82755e-07	DOWN	Uncharacterized protein;AFAP1;ortholog	ACTIN FILAMENT-ASSOCIATED PROTEIN 1 (PTHR14338:SF10)	0	0	regulation of signal transduction(GO:0009966);regulation of cytoskeleton organization(GO:0051493)	0	0
ENSSSCG00000009476	32.6223	2.0073	3.69678e-09	1.82755e-07	UP	Uncharacterized protein (Fragment);LOC100739847;ortholog	SLAIN MOTIF-CONTAINING PROTEIN 1 (PTHR22406:SF9)	0	0	0	0	0
ENSSSCG00000011612	4201.5	-0.820215	3.79182e-09	1.86692e-07	DOWN	NA	NA	NA	NA	NA	NA	NA
ENSSSCG00000023215	44.1631	2.54128	3.80236e-09	1.86692e-07	UP	NA	NA	NA	NA	NA	NA	NA
ENSSSCG00000004384	19.1705	2.37763	3.87986e-09	1.89849e-07	UP	Uncharacterized protein;NR2E1;ortholog	NUCLEAR RECEPTOR SUBFAMILY 2 GROUP E MEMBER 1 (PTHR24083:SF122)	0	transcriptional activator activity, RNA polymerase II core promoter proximal region sequence-specific binding(GO:0001077);transcriptional repressor activity, RNA polymerase II core promoter proximal region sequence-specific binding(GO:0001078);steroid hormone receptor activity(GO:0003707);zinc ion binding(GO:0008270);histone deacetylase binding(GO:0042826);sequence-specific DNA binding(GO:0043565…	negative regulation of transcription from RNA polymerase II promoter(GO:0000122);behavioral fear response(GO:0001662);aggressive behavior(GO:0002118);transcription from RNA polymerase II promoter(GO:0006366);visual perception(GO:0007601);dentate gyrus development(GO:0021542);amygdala development(GO:0021764);olfactory bulb development(GO:0021772);layer formation in cerebral cortex(GO:0021819);fore…	nucleus(GO:0005634)	Gene Expression;Generic Transcription Pathway;Nuclear Receptor transcription pathway
ENSSSCG00000027933	247.949	1.56942	3.89649e-09	1.90017e-07	UP	Serine/threonine-protein kinase SBK1;SBK1;ortholog	SERINE/THREONINE-PROTEIN KINASE SBK1 (PTHR24359:SF26)	0	protein serine/threonine kinase activity(GO:0004674);ATP binding(GO:0005524)	peptidyl-serine phosphorylation(GO:0018105);peptidyl-threonine phosphorylation(GO:0018107)	cytoplasm(GO:0005737)	0
ENSSSCG00000008971	1713.05	-0.805149	4.16988e-09	2.02662e-07	DOWN	Uncharacterized protein;USO1;ortholog	GENERAL VESICULAR TRANSPORT FACTOR P115 (PTHR10013:SF1)	0	protein transporter activity(GO:0008565);poly(A) RNA binding(GO:0044822);cadherin binding involved in cell-cell adhesion(GO:0098641)	intracellular protein transport(GO:0006886);ER to Golgi vesicle-mediated transport(GO:0006888);Golgi organization(GO:0007030);transcytosis(GO:0045056);Golgi vesicle docking(GO:0048211);vesicle fusion with Golgi apparatus(GO:0048280);membrane fusion(GO:0061025);cell-cell adhesion(GO:0098609)	Golgi membrane(GO:0000139);fibrillar center(GO:0001650);endoplasmic reticulum(GO:0005783);Golgi stack(GO:0005795);cytosol(GO:0005829);cell-cell adherens junction(GO:0005913);ER to Golgi transport vesicle membrane(GO:0012507);perinuclear region of cytoplasm(GO:0048471)	Membrane Trafficking;Post-translational protein modification;Transport to the Golgi and subsequent modification;Vesicle-mediated transport;Metabolism of proteins;COPI-mediated anterograde transport;Asparagine N-linked glycosylation;ER to Golgi Anterograde Transport
ENSSSCG00000006396	46.5332	2.55697	4.22559e-09	2.03183e-07	UP	Uncharacterized protein;IGSF9;ortholog	0	0	0	0	integral component of membrane(GO:0016021)	0
ENSSSCG00000011635	111.47	2.41722	4.21045e-09	2.03183e-07	UP	Uncharacterized protein (Fragment);TMEM108;ortholog	TRANSMEMBRANE PROTEIN 108 (PTHR28673:SF2)	0	0	0	integral component of membrane(GO:0016021)	0
ENSSSCG00000013595	380.447	0.934068	4.23709e-09	2.03183e-07	UP	Ceramide synthase 4;LASS4;ortholog	CERAMIDE SYNTHASE 4 (PTHR12560:SF31)	0	DNA binding(GO:0003677);sphingosine N-acyltransferase activity(GO:0050291)	ceramide biosynthetic process(GO:0046513)	nucleus(GO:0005634);endoplasmic reticulum(GO:0005783);integral component of membrane(GO:0016021)	Metabolism;Sphingolipid metabolism;Sphingolipid de novo biosynthesis;Metabolism of lipids and lipoproteins
ENSSSCG00000026407	68.113	1.73388	4.21446e-09	2.03183e-07	UP	Uncharacterized protein;NCCRP1;ortholog	F-BOX ONLY PROTEIN 50 (PTHR12125:SF17)	0	0	positive regulation of cell proliferation(GO:0008284)	cytoplasm(GO:0005737);extracellular exosome(GO:0070062)	0
ENSSSCG00000009396	969.962	-0.924617	4.44711e-09	2.12545e-07	DOWN	Uncharacterized protein;PHF11;ortholog	PHD FINGER PROTEIN 11 (PTHR12420:SF32)	0	zinc ion binding(GO:0008270)	0	nucleoplasm(GO:0005654);nuclear membrane(GO:0031965)	0
ENSSSCG00000026087	121.303	1.39594	4.59493e-09	2.18883e-07	UP	Uncharacterized protein;GKAP1;ortholog	G KINASE-ANCHORING PROTEIN 1 (PTHR14899:SF1)	0	0	signal transduction(GO:0007165)	Golgi apparatus(GO:0005794)	0
ENSSSCG00000022274	8.11805	2.97817	4.69181e-09	2.2276e-07	UP	NA	NA	NA	NA	NA	NA	NA
ENSSSCG00000001751	18.1142	2.83854	4.94376e-09	2.33951e-07	UP	Uncharacterized protein (Fragment);CHRNA5;ortholog	NEURONAL ACETYLCHOLINE RECEPTOR SUBUNIT ALPHA-5 (PTHR18945:SF670)	Nicotinic acetylcholine receptor signaling pathway->Nicotinic Acetylcholine Receptor;;Nicotine pharmacodynamics pathway->Nicotinic acetylcholine receptor alpha 5 subunit;;Nicotinic acetylcholine receptor signaling pathway->nicotinic acetylcholine receptor alpha;;;;	extracellular ligand-gated ion channel activity(GO:0005230);acetylcholine receptor activity(GO:0015464);acetylcholine binding(GO:0042166)	signal transduction(GO:0007165);synaptic transmission, cholinergic(GO:0007271);neuromuscular synaptic transmission(GO:0007274);response to nicotine(GO:0035094);behavioral response to nicotine(GO:0035095);cation transmembrane transport(GO:0098655)	acetylcholine-gated channel complex(GO:0005892);cell junction(GO:0030054);postsynaptic membrane(GO:0045211)	Acetylcholine Binding And Downstream Events;Highly calcium permeable postsynaptic nicotinic acetylcholine receptors;Activation of Nicotinic Acetylcholine Receptors;Presynaptic nicotinic acetylcholine receptors;Highly calcium permeable nicotinic acetylcholine receptors;Neuronal System;Postsynaptic nicotinic acetylcholine receptors;Transmission across Chemical Synapses;Neurotransmitter Receptor Bin…
ENSSSCG00000025672	13.4119	2.66026	4.96022e-09	2.3396e-07	UP	Uncharacterized protein;RAVER2;ortholog	RIBONUCLEOPROTEIN PTB-BINDING 2 (PTHR23189:SF65)	0	nucleotide binding(GO:0000166);nucleic acid binding(GO:0003676);poly(A) RNA binding(GO:0044822)	mRNA splicing, via spliceosome(GO:0000398)	nucleus(GO:0005634)	0
ENSSSCG00000002637	105.223	2.2304	5.01089e-09	2.35368e-07	UP	Uncharacterized protein;DBNDD1;ortholog	DYSBINDIN DOMAIN-CONTAINING PROTEIN 1 (PTHR16294:SF12)	0	0	0	cytoplasm(GO:0005737)	0
ENSSSCG00000021940	25.2233	1.93889	5.02279e-09	2.35368e-07	UP	Uncharacterized protein;CYP2J34;ortholog	CYTOCHROME P450 2J2 (PTHR24300:SF215)	0	iron ion binding(GO:0005506);arachidonic acid epoxygenase activity(GO:0008392);steroid hydroxylase activity(GO:0008395);oxidoreductase activity, acting on paired donors, with incorporation or reduction of molecular oxygen, reduced flavin or flavoprotein as one donor, and incorporation of one atom of oxygen(GO:0016712);heme binding(GO:0020037)	arachidonic acid metabolic process(GO:0019369);oxidation-reduction process(GO:0055114)	0	Cytochrome P450 - arranged by substrate type;Biological oxidations;Synthesis of epoxy (EET) and dihydroxyeicosatrienoic acids (DHET);Metabolism;Metabolism of lipids and lipoproteins;Phase 1 - Functionalization of compounds;Fatty acids;Arachidonic acid metabolism
ENSSSCG00000005379	112.507	1.69161	5.38698e-09	2.51614e-07	UP	Polypeptide N-acetylgalactosaminyltransferase;GALNT12;ortholog	POLYPEPTIDE N-ACETYLGALACTOSAMINYLTRANSFERASE 12 (PTHR11675:SF82)	0	transferase activity, transferring glycosyl groups(GO:0016757);carbohydrate binding(GO:0030246)	protein glycosylation(GO:0006486)	Golgi membrane(GO:0000139);integral component of membrane(GO:0016021)	Post-translational protein modification;O-linked glycosylation of mucins;O-linked glycosylation;Metabolism of proteins
ENSSSCG00000029715	369.435	1.50091	5.45003e-09	2.53735e-07	UP	Uncharacterized protein;OLFM1;ortholog	NOELIN (PTHR23192:SF61)	0	0	nervous system development(GO:0007399)	0	0
ENSSSCG00000009873	47.0355	2.63496	5.65371e-09	2.62369e-07	UP	Uncharacterized protein;DTX1;ortholog	E3 UBIQUITIN-PROTEIN LIGASE DTX1 (PTHR12622:SF34)	0	Notch binding(GO:0005112);zinc ion binding(GO:0008270);ubiquitin protein ligase binding(GO:0031625)	Notch signaling pathway(GO:0007219);regulation of Notch signaling pathway(GO:0008593);glial cell differentiation(GO:0010001);negative regulation of T cell differentiation(GO:0045581);negative regulation of neuron differentiation(GO:0045665)	cytosol(GO:0005829);nuclear body(GO:0016604)	0
ENSSSCG00000025720	105.33	1.39619	5.68526e-09	2.62984e-07	UP	Uncharacterized protein;LOC100510904;ortholog	HISTONE H1.0 (PTHR11467:SF59)	0	0	0	0	0
ENSSSCG00000005166	241.124	1.61296	5.73203e-09	2.64298e-07	UP	Uncharacterized protein;MLLT3;ortholog	PROTEIN AF-9 (PTHR23195:SF37)	0	0	regulation of transcription, DNA-templated(GO:0006355);segment specification(GO:0007379);anterior/posterior pattern specification(GO:0009952);negative regulation of canonical Wnt signaling pathway(GO:0090090);positive regulation of Wnt signaling pathway, planar cell polarity pathway(GO:2000096)	transcription elongation factor complex(GO:0008023);extracellular exosome(GO:0070062)	0
ENSSSCG00000012595	101.595	2.02786	6.02308e-09	2.76831e-07	UP	Uncharacterized protein (Fragment);LRCH2;ortholog	LEUCINE-RICH REPEAT AND CALPONIN HOMOLOGY DOMAIN-CONTAINING PROTEIN 2 (PTHR23155:SF719)	0	0	0	0	0
ENSSSCG00000014859	11039.1	-1.32408	6.14037e-09	2.81323e-07	DOWN	Uncharacterized protein (Fragment);SERPINH1;ortholog	SERPIN H1 (PTHR11461:SF220)	0	serine-type endopeptidase inhibitor activity(GO:0004867);collagen binding(GO:0005518)	negative regulation of endopeptidase activity(GO:0010951);collagen fibril organization(GO:0030199)	endoplasmic reticulum(GO:0005783);extracellular space(GO:0005615)	Collagen formation;Extracellular matrix organization;Collagen biosynthesis and modifying enzymes
ENSSSCG00000002815	1163.61	-1.72033	6.16746e-09	2.81667e-07	DOWN	Uncharacterized protein;GPR56;ortholog	G-PROTEIN COUPLED RECEPTOR 56 (PTHR12011:SF338)	0	G-protein coupled receptor activity(GO:0004930);collagen binding(GO:0005518);heparin binding(GO:0008201);extracellular matrix binding(GO:0050840)	angiogenesis(GO:0001525);cell adhesion(GO:0007155);cell surface receptor signaling pathway(GO:0007166);G-protein coupled receptor signaling pathway(GO:0007186);Rho protein signal transduction(GO:0007266);negative regulation of cell proliferation(GO:0008285);vascular endothelial growth factor production(GO:0010573);cerebral cortex regionalization(GO:0021796);layer formation in cerebral cortex(GO:0…	intracellular(GO:0005622);integral component of membrane(GO:0016021);extracellular exosome(GO:0070062);glial limiting end-foot(GO:0097451)	0
ENSSSCG00000008044	320.99	-1.05108	6.56259e-09	2.98764e-07	DOWN	Uncharacterized protein (Fragment);MLST8;ortholog	TARGET OF RAPAMYCIN COMPLEX SUBUNIT LST8 (PTHR19842:SF4)	0	protein serine/threonine kinase activator activity(GO:0043539)	positive regulation of actin filament polymerization(GO:0030838);TOR signaling(GO:0031929);positive regulation of TOR signaling(GO:0032008);regulation of actin cytoskeleton organization(GO:0032956);TORC1 signaling(GO:0038202);regulation of GTPase activity(GO:0043087);positive regulation of peptidyl-tyrosine phosphorylation(GO:0050731);positive regulation of protein serine/threonine kinase activit…	TORC1 complex(GO:0031931);TORC2 complex(GO:0031932)	Regulation of TP53 Expression and Degradation;Macroautophagy;PKB-mediated events;Gene Expression;PI3K Cascade;mTORC1-mediated signalling;Regulation of TP53 Degradation;TP53 Regulates Metabolic Genes;Energy dependent regulation of mTOR by LKB1-AMPK;Generic Transcription Pathway;Cellular response to heat stress;Regulation of TP53 Activity;HSF1-dependent transactivation;Signal Transduction;mTOR sign…
ENSSSCG00000028381	385.954	1.40827	6.68182e-09	3.03232e-07	UP	Uncharacterized protein;FLYWCH1;ortholog	FLYWCH-TYPE ZINC FINGER-CONTAINING PROTEIN 1 (PTHR31665:SF4)	0	0	0	0	0
ENSSSCG00000006873	304.757	1.25271	7.20512e-09	3.25953e-07	UP	Uncharacterized protein;FRRS1;ortholog	FERRIC-CHELATE REDUCTASE 1 (PTHR23130:SF114)	0	0	oxidation-reduction process(GO:0055114)	integral component of membrane(GO:0016021)	0
ENSSSCG00000016642	19.191	2.51397	7.46245e-09	3.36536e-07	UP	Uncharacterized protein;GPR85;ortholog	G-PROTEIN COUPLED RECEPTOR 85-RELATED (PTHR19268:SF12)	0	G-protein coupled receptor activity(GO:0004930)	G-protein coupled receptor signaling pathway(GO:0007186)	endoplasmic reticulum(GO:0005783);plasma membrane(GO:0005886);integral component of membrane(GO:0016021)	0
ENSSSCG00000002309	26.3059	2.41863	7.56385e-09	3.40042e-07	UP	Uncharacterized protein;PLEKHD1;ortholog	PLECKSTRIN HOMOLOGY DOMAIN-CONTAINING FAMILY D MEMBER 1 (PTHR14383:SF12)	0	0	0	0	0
ENSSSCG00000013890	6.56688	3.04398	7.71525e-09	3.45768e-07	UP	Uncharacterized protein;SLC5A5;ortholog	SODIUM/IODIDE COTRANSPORTER (PTHR42985:SF10)	0	sodium:iodide symporter activity(GO:0008507);iodide transmembrane transporter activity(GO:0015111)	thyroid hormone generation(GO:0006590);iodide transport(GO:0015705);sodium ion transmembrane transport(GO:0035725);cellular response to cAMP(GO:0071320);cellular response to gonadotropin stimulus(GO:0071371);anion transmembrane transport(GO:0098656)	nucleus(GO:0005634);integral component of plasma membrane(GO:0005887);extracellular exosome(GO:0070062)	Transport of inorganic cations/anions and amino acids/oligopeptides;SLC-mediated transmembrane transport;Transmembrane transport of small molecules;Metabolism of amino acids and derivatives;Organic anion transporters;Metabolism;Thyroxine biosynthesis;Amine-derived hormones
ENSSSCG00000017951	12.8895	2.72616	8.18804e-09	3.65817e-07	UP	Uncharacterized protein;ATP1B2;ortholog	SODIUM/POTASSIUM-TRANSPORTING ATPASE SUBUNIT BETA-2 (PTHR11523:SF36)	0	ATPase activator activity(GO:0001671);sodium:potassium-exchanging ATPase activity(GO:0005391);ATPase binding(GO:0051117)	cellular sodium ion homeostasis(GO:0006883);potassium ion import(GO:0010107);establishment or maintenance of transmembrane electrochemical gradient(GO:0010248);cellular potassium ion homeostasis(GO:0030007);positive regulation of ATPase activity(GO:0032781);sodium ion export from cell(GO:0036376);protein stabilization(GO:0050821);membrane repolarization(GO:0086009);ATP hydrolysis coupled transmem…	cytoplasm(GO:0005737);sodium:potassium-exchanging ATPase complex(GO:0005890);apical plasma membrane(GO:0016324)	Basigin interactions;Transmembrane transport of small molecules;Ion channel transport;Hemostasis;Cell surface interactions at the vascular wall;Ion transport by P-type ATPases;Cardiac conduction;Ion homeostasis;Muscle contraction
ENSSSCG00000014049	185.396	1.26273	8.32896e-09	3.70961e-07	UP	Uncharacterized protein (Fragment);UNC5A;ortholog	NETRIN RECEPTOR UNC5A (PTHR12582:SF45)	Axon guidance mediated by netrin->UNC-5;;	0	signal transduction(GO:0007165);anterior/posterior axon guidance(GO:0033564)	integral component of membrane(GO:0016021)	Developmental Biology;Axon guidance;Netrin-1 signaling
ENSSSCG00000026387	13.2817	2.46297	8.39006e-09	3.72529e-07	UP	Receptor expression-enhancing protein (Fragment);REEP6;ortholog	RECEPTOR EXPRESSION-ENHANCING PROTEIN 6 (PTHR12300:SF85)	0	0	regulation of intracellular transport(GO:0032386)	nucleus(GO:0005634);endoplasmic reticulum membrane(GO:0005789);integral component of membrane(GO:0016021);rod spherule(GO:0044317);apical part of cell(GO:0045177)	0
ENSSSCG00000011397	13.9703	2.6216	8.81957e-09	3.90395e-07	UP	Uncharacterized protein;SLC38A3;ortholog	SODIUM-COUPLED NEUTRAL AMINO ACID TRANSPORTER 3 (PTHR22950:SF376)	0	L-histidine transmembrane transporter activity(GO:0005290);L-alanine transmembrane transporter activity(GO:0015180);L-asparagine transmembrane transporter activity(GO:0015182);L-glutamine transmembrane transporter activity(GO:0015186)	asparagine transport(GO:0006867);glutamine transport(GO:0006868);L-alanine transport(GO:0015808);histidine transport(GO:0015817);cellular response to potassium ion starvation(GO:0051365);positive regulation of transcription from RNA polymerase II promoter in response to acidic pH(GO:0061402);L-histidine transmembrane transport(GO:0089709)	integral component of plasma membrane(GO:0005887)	SLC-mediated transmembrane transport;Transmembrane transport of small molecules;Amino acid transport across the plasma membrane;Transport of inorganic cations/anions and amino acids/oligopeptides
ENSSSCG00000017879	12.0248	2.56071	8.93338e-09	3.9422e-07	UP	Uncharacterized protein;SPNS2;ortholog	PROTEIN SPINSTER HOMOLOG 2 (PTHR23505:SF24)	0	sphingolipid transporter activity(GO:0046624)	B cell homeostasis(GO:0001782);regulation of humoral immune response(GO:0002920);sphingosine-1-phosphate signaling pathway(GO:0003376);sphingolipid metabolic process(GO:0006665);lipid transport(GO:0006869);locomotion(GO:0040011);T cell homeostasis(GO:0043029);regulation of eye pigmentation(GO:0048073);lymph node development(GO:0048535);transmembrane transport(GO:0055085);bone development(GO:00603…	lysosomal membrane(GO:0005765);integral component of membrane(GO:0016021);vesicle(GO:0031982)	0
ENSSSCG00000000466	2500.43	-0.929664	8.99981e-09	3.95937e-07	DOWN	Uncharacterized protein;XPOT;ortholog	EXPORTIN-T (PTHR15952:SF12)	0	tRNA binding(GO:0000049);Ran GTPase binding(GO:0008536);nucleobase-containing compound transmembrane transporter activity(GO:0015932)	intracellular protein transport(GO:0006886);tRNA re-export from nucleus(GO:0071528)	nuclear pore(GO:0005643);cytoplasm(GO:0005737);nuclear matrix(GO:0016363)	0
ENSSSCG00000005530	7.77766	2.86414	9.17017e-09	4.02201e-07	UP	Uncharacterized protein;LHX6;ortholog	LIM/HOMEOBOX PROTEIN LHX6 (PTHR24208:SF148)	0	DNA binding(GO:0003677);zinc ion binding(GO:0008270)	0	nucleus(GO:0005634)	0
ENSSSCG00000013269	1366.9	0.980572	9.20229e-09	4.02383e-07	UP	Uncharacterized protein;MAPK8IP1;ortholog	C-JUN-AMINO-TERMINAL KINASE-INTERACTING PROTEIN 1 (PTHR11232:SF76)	0	MAP-kinase scaffold activity(GO:0005078);kinesin binding(GO:0019894);protein kinase binding(GO:0019901)	regulation of transcription, DNA-templated(GO:0006355);JUN phosphorylation(GO:0007258);positive regulation of signal transduction(GO:0009967);vesicle-mediated transport(GO:0016192);regulation of JNK cascade(GO:0046328);negative regulation of intrinsic apoptotic signaling pathway(GO:2001243)	cytosol(GO:0005829);membrane(GO:0016020);dendrite(GO:0030425);cell body(GO:0044297);dentate gyrus mossy fiber(GO:0044302);synapse(GO:0045202)	0
ENSSSCG00000011014	405.956	1.25088	9.38446e-09	4.09105e-07	UP	BMP and activin membrane-bound inhibitor homolog;BAMBI;ortholog	BMP AND ACTIVIN MEMBRANE-BOUND INHIBITOR HOMOLOG (PTHR15505:SF4)	TGF-beta signaling pathway->BMP and activin membrane-bound inhibitor;;	frizzled binding(GO:0005109)	positive regulation of cell proliferation(GO:0008284);regulation of cell shape(GO:0008360);positive regulation of epithelial to mesenchymal transition(GO:0010718);cell migration(GO:0016477);negative regulation of transforming growth factor beta receptor signaling pathway(GO:0030512);positive regulation of protein binding(GO:0032092);positive regulation of catenin import into nucleus(GO:0035413);p…	cytoplasm(GO:0005737);plasma membrane(GO:0005886);integral component of membrane(GO:0016021)	0
ENSSSCG00000017562	263.413	2.38802	1.13094e-08	4.91531e-07	UP	Uncharacterized protein;CACNA1G;ortholog	VOLTAGE-DEPENDENT T-TYPE CALCIUM CHANNEL SUBUNIT ALPHA-1G (PTHR10037:SF256)	Endogenous cannabinoid signaling->Voltage-dependent Ca channel;;Nicotine pharmacodynamics pathway->Voltage-dependent calcium channel subunit alpha;;GABA-B receptor II signaling->Voltage-dependent Ca channel;;;;	cation channel activity(GO:0005261);low voltage-gated calcium channel activity(GO:0008332);voltage-gated calcium channel activity involved in AV node cell action potential(GO:0086056);voltage-gated calcium channel activity involved SA node cell action potential(GO:0086059);scaffold protein binding(GO:0097110)	calcium ion transport(GO:0006816);chemical synaptic transmission(GO:0007268);response to nickel cation(GO:0010045);ion transmembrane transport(GO:0034220);positive regulation of calcium ion-dependent exocytosis(GO:0045956);regulation of atrial cardiac muscle cell membrane depolarization(GO:0060371);calcium ion import(GO:0070509);calcium ion transmembrane transport(GO:0070588);cardiac muscle cell …	cytoplasm(GO:0005737);plasma membrane(GO:0005886);voltage-gated calcium channel complex(GO:0005891)	0
ENSSSCG00000004670	31.3543	2.5104	1.27335e-08	5.51761e-07	UP	Uncharacterized protein;C15orf48;ortholog	NORMAL MUCOSA OF ESOPHAGUS-SPECIFIC GENE 1 PROTEIN (PTHR14256:SF8)	0	NADH dehydrogenase (ubiquinone) activity(GO:0008137);cytochrome-c oxidase activity(GO:0004129)	oxidation-reduction process(GO:0055114);hydrogen ion transmembrane transport(GO:1902600)	nucleus(GO:0005634);mitochondrial respiratory chain complex IV(GO:0005751)	0
ENSSSCG00000009626	3633.78	-0.763222	1.32116e-08	5.70756e-07	DOWN	Uncharacterized protein;LOC100153623;ortholog	VINEXIN (PTHR10663:SF248)	0	transcription factor binding(GO:0008134);vinculin binding(GO:0017166)	negative regulation of transcription from RNA polymerase II promoter(GO:0000122);actin filament organization(GO:0007015);cell-substrate adhesion(GO:0031589);positive regulation of MAPK cascade(GO:0043410);positive regulation of stress fiber assembly(GO:0051496)	nucleus(GO:0005634);cytoplasm(GO:0005737);focal adhesion(GO:0005925)	Muscle contraction;Smooth Muscle Contraction
ENSSSCG00000010587	1373.59	-0.99076	1.37228e-08	5.91069e-07	DOWN	Tripartite motif containing 8;TRIM8;ortholog	E3 UBIQUITIN-PROTEIN LIGASE TRIM8-RELATED (PTHR24103:SF422)	0	zinc ion binding(GO:0008270);protein homodimerization activity(GO:0042803)	positive regulation of autophagy(GO:0010508);stem cell population maintenance(GO:0019827);negative regulation of viral transcription(GO:0032897);positive regulation of I-kappaB kinase/NF-kappaB signaling(GO:0043123);innate immune response(GO:0045087);negative regulation of viral entry into host cell(GO:0046597);positive regulation of NF-kappaB transcription factor activity(GO:0051092);positive re…	cytosol(GO:0005829);PML body(GO:0016605)	0
ENSSSCG00000012992	517.608	-0.988556	1.38793e-08	5.96023e-07	DOWN	Uncharacterized protein;FRMD8;ortholog	FERM DOMAIN-CONTAINING PROTEIN 8-RELATED (PTHR13283:SF12)	0	0	0	cytoskeleton(GO:0005856)	0
ENSSSCG00000027330	560.217	-1.10114	1.39738e-08	5.98294e-07	DOWN	NA	NA	NA	NA	NA	NA	NA
ENSSSCG00000000980	283.625	-1.03693	1.45127e-08	6.19526e-07	DOWN	Uncharacterized protein;ALG12;ortholog	DOL-P-MAN:MAN(7)GLCNAC(2)-PP-DOL ALPHA-1,6-MANNOSYLTRANSFERASE (PTHR22760:SF7)	0	mannosyltransferase activity(GO:0000030)	protein N-linked glycosylation(GO:0006487);dolichol-linked oligosaccharide biosynthetic process(GO:0006488);mannosylation(GO:0097502)	endoplasmic reticulum(GO:0005783);endoplasmic reticulum membrane(GO:0005789);integral component of membrane(GO:0016021)	Metabolism of proteins;Biosynthesis of the N-glycan precursor (dolichol lipid-linked oligosaccharide, LLO) and transfer to a nascent protein;Asparagine N-linked glycosylation;Post-translational protein modification
ENSSSCG00000014570	87.5386	2.25484	1.48108e-08	6.30379e-07	UP	Uncharacterized protein;NRIP3;ortholog	NUCLEAR RECEPTOR-INTERACTING PROTEIN 3 (PTHR12917:SF32)	0	aspartic-type endopeptidase activity(GO:0004190)	proteolysis(GO:0006508)	0	0
ENSSSCG00000006621	49.4139	2.10763	1.53239e-08	6.48381e-07	UP	Uncharacterized protein;CGN;ortholog	CINGULIN (PTHR13140:SF639)	0	motor activity(GO:0003774);cadherin binding involved in cell-cell adhesion(GO:0098641)	cell-cell adhesion(GO:0098609)	plasma membrane(GO:0005886);cell-cell adherens junction(GO:0005913);bicellular tight junction(GO:0005923);myosin complex(GO:0016459)	Signal Transduction;Signaling by TGF-beta Receptor Complex;TGF-beta receptor signaling in EMT (epithelial to mesenchymal transition)
ENSSSCG00000024685	9.26614	2.8859	1.52928e-08	6.48381e-07	UP	Uncharacterized protein;GRIA2;ortholog	GLUTAMATE RECEPTOR 2 (PTHR18966:SF269)	Metabotropic glutamate receptor group III pathway->AMPA/Kainate Receptor;;Ionotropic glutamate receptor pathway->Glutamate receptor, ionotropic, AMPA 2;;Ionotropic glutamate receptor pathway->glutamate receptor, ionotropic, AMPA;;Ionotropic glutamate receptor pathway->AMPA/Kainate Receptor;;;;;	AMPA glutamate receptor activity(GO:0004971);extracellular-glutamate-gated ion channel activity(GO:0005234)	ion transmembrane transport(GO:0034220);ionotropic glutamate receptor signaling pathway(GO:0035235);excitatory postsynaptic potential(GO:0060079)	cell junction(GO:0030054);AMPA glutamate receptor complex(GO:0032281);postsynaptic membrane(GO:0045211)	Activation of AMPA receptors;Trafficking of AMPA receptors;Neuronal System;Neurotransmitter Receptor Binding And Downstream Transmission In The Postsynaptic Cell;Glutamate Binding, Activation of AMPA Receptors and Synaptic Plasticity;Unblocking of NMDA receptor, glutamate binding and activation;Activation of NMDA receptor upon glutamate binding and postsynaptic events;Transmission across Chemical…
ENSSSCG00000010840	277.374	1.36278	1.5502e-08	6.53992e-07	UP	Uncharacterized protein;RGS7;ortholog	REGULATOR OF G-PROTEIN SIGNALING 7 (PTHR10845:SF197)	Heterotrimeric G-protein signaling pathway-Gi alpha and Gs alpha mediated pathway->Regulator of G-protein signaling;;Heterotrimeric G-protein signaling pathway-Gq alpha and Go alpha mediated pathway->Regulator of G-protein signaling;;;	signal transducer activity(GO:0004871);GTPase activator activity(GO:0005096);G-protein beta-subunit binding(GO:0031681)	G-protein coupled receptor signaling pathway(GO:0007186);positive regulation of GTPase activity(GO:0043547)	cytoplasm(GO:0005737);cytosol(GO:0005829);heterotrimeric G-protein complex(GO:0005834);plasma membrane(GO:0005886)	Protein folding;Metabolism of proteins;Cooperation of PDCL (PhLP1) and TRiC/CCT in G-protein beta folding;Chaperonin-mediated protein folding
ENSSSCG00000005587	945.512	-0.939998	1.62479e-08	6.83458e-07	DOWN	Serine/threonine-protein kinase Nek6;NEK6;ortholog	SERINE/THREONINE-PROTEIN KINASE NEK6 (PTHR43289:SF4)	0	magnesium ion binding(GO:0000287);protein serine/threonine kinase activity(GO:0004674);signal transducer activity(GO:0004871);ATP binding(GO:0005524);kinesin binding(GO:0019894);protein kinase binding(GO:0019901)	protein phosphorylation(GO:0006468);apoptotic process(GO:0006915);chromosome segregation(GO:0007059);mitotic nuclear division(GO:0007067);signal transduction(GO:0007165);peptidyl-serine phosphorylation(GO:0018105);regulation of mitotic metaphase/anaphase transition(GO:0030071);G2 DNA damage checkpoint(GO:0031572);positive regulation of I-kappaB kinase/NF-kappaB signaling(GO:0043123);protein autop…	spindle pole(GO:0000922);microtubule organizing center(GO:0005815);cytosol(GO:0005829);nuclear speck(GO:0016607)	Activation of NIMA Kinases NEK9, NEK6, NEK7;Cell Cycle;Mitotic Prophase;M Phase;Nuclear Envelope Breakdown;Cell Cycle, Mitotic;Nuclear Pore Complex (NPC) Disassembly
ENSSSCG00000029460	310.862	1.7357	1.72471e-08	7.23372e-07	UP	Uncharacterized protein;RND2;ortholog	RHO-RELATED GTP-BINDING PROTEIN RHON (PTHR24072:SF219)	Integrin signalling pathway->Rho;;	GTP binding(GO:0005525)	small GTPase mediated signal transduction(GO:0007264);positive regulation of collateral sprouting(GO:0048672)	intracellular(GO:0005622)	0
ENSSSCG00000029703	37.3572	2.10901	1.823e-08	7.62375e-07	UP	Uncharacterized protein;LOC100739401;ortholog	THIOREDOXIN DOMAIN-CONTAINING PROTEIN 16 (PTHR22699:SF2)	0	0	0	0	0
ENSSSCG00000000142	306.617	-1.56199	2.13658e-08	8.89667e-07	DOWN	Uncharacterized protein;FOXRED2;ortholog	FAD-DEPENDENT OXIDOREDUCTASE DOMAIN-CONTAINING PROTEIN 2 (PTHR43539:SF12)	0	glycoprotein binding(GO:0001948);monooxygenase activity(GO:0004497);flavin adenine dinucleotide binding(GO:0050660)	ER-associated ubiquitin-dependent protein catabolic process(GO:0030433);oxidation-reduction process(GO:0055114)	endoplasmic reticulum lumen(GO:0005788)	0
ENSSSCG00000025245	95.1713	-1.21152	2.13975e-08	8.89667e-07	DOWN	Uncharacterized protein (Fragment);ARMC5;ortholog	ARMADILLO REPEAT-CONTAINING PROTEIN 5 (PTHR23312:SF9)	0	0	0	nucleoplasm(GO:0005654);cytosol(GO:0005829);focal adhesion(GO:0005925)	0
ENSSSCG00000006416	8.00191	2.94314	2.17586e-08	9.02071e-07	UP	Uncharacterized protein;DARC;ortholog	ATYPICAL CHEMOKINE RECEPTOR 1 (PTHR14181:SF2)	0	transmembrane signaling receptor activity(GO:0004888);C-C chemokine binding(GO:0019957)	inflammatory response(GO:0006954);regulation of chemokine production(GO:0032642);chemokine-mediated signaling pathway(GO:0070098)	plasma membrane(GO:0005886);integral component of membrane(GO:0016021)	Signaling by GPCR;Signal Transduction;Class A/1 (Rhodopsin-like receptors);GPCR ligand binding;Peptide ligand-binding receptors
ENSSSCG00000011326	53.8571	2.16558	2.20944e-08	9.13361e-07	UP	Parathyroid hormone/parathyroid hormone-related peptide receptor;PTH1R;ortholog	PARATHYROID HORMONE/PARATHYROID HORMONE-RELATED PEPTIDE RECEPTOR (PTHR12011:SF359)	0	parathyroid hormone receptor activity(GO:0004991);peptide hormone binding(GO:0017046);protein self-association(GO:0043621)	chondrocyte differentiation(GO:0002062);osteoblast development(GO:0002076);cellular calcium ion homeostasis(GO:0006874);cell surface receptor signaling pathway(GO:0007166);adenylate cyclase-modulating G-protein coupled receptor signaling pathway(GO:0007188);adenylate cyclase-activating G-protein coupled receptor signaling pathway(GO:0007189);phospholipase C-activating G-protein coupled receptor s…	intracellular(GO:0005622);integral component of plasma membrane(GO:0005887);extracellular exosome(GO:0070062)	GPCR ligand binding;G alpha (s) signalling events;GPCR downstream signaling;Signal Transduction;Class B/2 (Secretin family receptors);Signaling by GPCR
ENSSSCG00000003642	1501.76	-0.639247	2.22481e-08	9.17079e-07	DOWN	Uncharacterized protein;INPP5B;ortholog	TYPE II INOSITOL 1,4,5-TRISPHOSPHATE 5-PHOSPHATASE (PTHR11200:SF227)	0	phosphatidylinositol-4,5-bisphosphate 5-phosphatase activity(GO:0004439);inositol-1,4,5-trisphosphate 5-phosphatase activity(GO:0052658)	in utero embryonic development(GO:0001701);signal transduction(GO:0007165);spermatogenesis(GO:0007283);flagellated sperm motility(GO:0030317);phosphatidylinositol dephosphorylation(GO:0046856);regulation of protein processing(GO:0070613)	cytosol(GO:0005829);integral component of membrane(GO:0016021)	Signal Transduction;Signaling by Rho GTPases;Rho GTPase cycle;Synthesis of IP3 and IP4 in the cytosol;Metabolism;Synthesis of IP2, IP, and Ins in the cytosol;Inositol phosphate metabolism
ENSSSCG00000010288	1020.74	-0.795972	2.31719e-08	9.52433e-07	DOWN	Uncharacterized protein;DNAJB12;ortholog	DNAJ HOMOLOG SUBFAMILY B MEMBER 12 (PTHR24078:SF515)	0	0	0	integral component of membrane(GO:0016021)	0
ENSSSCG00000012952	376.548	1.7115	2.33799e-08	9.58241e-07	UP	Uncharacterized protein;TMEM151A;ortholog	TRANSMEMBRANE PROTEIN 151A (PTHR31893:SF6)	0	0	0	0	0
ENSSSCG00000020756	17.6691	2.4763	2.54994e-08	1.04214e-06	UP	Uncharacterized protein;FAM101A;ortholog	FILAMIN-INTERACTING PROTEIN FAM101A (PTHR31848:SF5)	0	filamin binding(GO:0031005)	skeletal system morphogenesis(GO:0048705);negative regulation of chondrocyte development(GO:0061182);actin filament bundle organization(GO:0061572);negative regulation of bone mineralization involved in bone maturation(GO:1900158)	actin filament bundle(GO:0032432)	0
ENSSSCG00000027537	18.1346	2.18544	2.77451e-08	1.13071e-06	UP	Uncharacterized protein;unassigned;ortholog	0	0	0	0	0	0
ENSSSCG00000006572	88.117	1.73608	2.98816e-08	1.21434e-06	UP	Guanylate cyclase (Fragment);NPR1;ortholog	ATRIAL NATRIURETIC PEPTIDE RECEPTOR 1 (PTHR11920:SF365)	0	guanylate cyclase activity(GO:0004383);protein kinase activity(GO:0004672);ATP binding(GO:0005524);natriuretic peptide receptor activity(GO:0016941);hormone binding(GO:0042562);adenylate cyclase activity(GO:0004016)	cGMP biosynthetic process(GO:0006182);protein phosphorylation(GO:0006468);receptor guanylyl cyclase signaling pathway(GO:0007168);intracellular signal transduction(GO:0035556)	plasma membrane(GO:0005886);guanylate cyclase complex, soluble(GO:0008074);integral component of membrane(GO:0016021);receptor complex(GO:0043235)	Physiological factors;Muscle contraction;Cardiac conduction
ENSSSCG00000025588	244.454	-1.12031	3.19856e-08	1.29618e-06	DOWN	Uncharacterized protein;FJX1;ortholog	FOUR-JOINTED BOX PROTEIN 1 (PTHR13147:SF6)	0	0	cell-cell signaling(GO:0007267);retina layer formation(GO:0010842)	extracellular space(GO:0005615)	0
ENSSSCG00000002516	5186.02	-1.0656	3.24064e-08	1.30955e-06	DOWN	Uncharacterized protein;WARS;ortholog	TRYPTOPHAN--TRNA LIGASE, CYTOPLASMIC (PTHR10055:SF15)	0	tryptophan-tRNA ligase activity(GO:0004830);ATP binding(GO:0005524)	tryptophanyl-tRNA aminoacylation(GO:0006436);regulation of angiogenesis(GO:0045765)	nucleus(GO:0005634);cytoplasm(GO:0005737);cytosol(GO:0005829);extracellular exosome(GO:0070062)	0
ENSSSCG00000000839	6525.74	-1.29823	3.25487e-08	1.31161e-06	DOWN	10-formyltetrahydrofolate dehydrogenase;ALDH1L2;ortholog	MITOCHONDRIAL 10-FORMYLTETRAHYDROFOLATE DEHYDROGENASE (PTHR11699:SF240)	5-Hydroxytryptamine degredation->Aldehyde Dehydrogenase;;	formyltetrahydrofolate dehydrogenase activity(GO:0016155);hydroxymethyl-, formyl- and related transferase activity(GO:0016742);aminobutyraldehyde dehydrogenase activity(GO:0019145);4-trimethylammoniobutyraldehyde dehydrogenase activity(GO:0047105);oxidoreductase activity, acting on the aldehyde or oxo group of donors, NAD or NADP as acceptor(GO:0016620)	one-carbon metabolic process(GO:0006730);biosynthetic process(GO:0009058);10-formyltetrahydrofolate catabolic process(GO:0009258);oxidation-reduction process(GO:0055114)	mitochondrion(GO:0005739);extracellular exosome(GO:0070062);cytoplasm(GO:0005737)	Metabolism;Metabolism of vitamins and cofactors;Metabolism of water-soluble vitamins and cofactors;Metabolism of folate and pterines
ENSSSCG00000001425	313.259	-0.85701	3.31418e-08	1.33178e-06	DOWN	Dom-3 homolog Z (C. elegans);DOM3Z;ortholog	DECAPPING AND EXORIBONUCLEASE PROTEIN (PTHR12395:SF17)	0	0	0	nucleus(GO:0005634);cytosol(GO:0005829);plasma membrane(GO:0005886)	0
ENSSSCG00000012097	8.20888	2.8758	3.3273e-08	1.33333e-06	UP	Uncharacterized protein;NLGN4X;ortholog	NEUROLIGIN-4, X-LINKED (PTHR11559:SF309)	0	receptor activity(GO:0004872);neurexin family protein binding(GO:0042043);carboxylic ester hydrolase activity(GO:0052689)	neuron cell-cell adhesion(GO:0007158);synapse assembly(GO:0007416);modulation of synaptic transmission(GO:0050804);cell adhesion(GO:0007155);synapse organization(GO:0050808)	integral component of plasma membrane(GO:0005887);cell surface(GO:0009986);synapse(GO:0045202);extracellular space(GO:0005615)	Protein-protein interactions at synapses;Neuronal System;Interactions of neurexins and neuroligins at synapses
ENSSSCG00000011357	2011.56	-0.837712	3.40365e-08	1.36013e-06	DOWN	Uncharacterized protein;SHISA5;ortholog	PROTEIN SHISA-5 (PTHR31395:SF14)	0	0	0	integral component of membrane(GO:0016021)	0
ENSSSCG00000003812	1229.47	-0.791526	3.60772e-08	1.43769e-06	DOWN	Uncharacterized protein;PGM1;ortholog	PHOSPHOGLUCOMUTASE-1 (PTHR22573:SF59)	0	magnesium ion binding(GO:0000287);phosphoglucomutase activity(GO:0004614)	glycogen biosynthetic process(GO:0005978);glucose metabolic process(GO:0006006);galactose catabolic process(GO:0019388)	cytosol(GO:0005829);actin cytoskeleton(GO:0015629);extracellular exosome(GO:0070062)	0
ENSSSCG00000013390	44.3378	2.23314	3.62171e-08	1.43928e-06	UP	NA	NA	NA	NA	NA	NA	NA
ENSSSCG00000008137	1624.46	-0.609258	3.75874e-08	1.48962e-06	DOWN	Uncharacterized protein;LIMS1;ortholog	LIM AND SENESCENT CELL ANTIGEN-LIKE-CONTAINING DOMAIN PROTEIN 1 (PTHR24210:SF18)	Integrin signalling pathway->PINCH;;	zinc ion binding(GO:0008270)	cell-cell junction organization(GO:0045216)	plasma membrane(GO:0005886);focal adhesion(GO:0005925)	Cell-extracellular matrix interactions;Cell-Cell communication;Cell junction organization;Regulation of cytoskeletal remodeling and cell spreading by IPP complex components
ENSSSCG00000000040	51.8889	2.10447	3.79844e-08	1.50122e-06	UP	Uncharacterized protein;SEPT3;ortholog	NEURONAL-SPECIFIC SEPTIN-3 (PTHR18884:SF88)	0	GTP binding(GO:0005525);identical protein binding(GO:0042802)	cell cycle(GO:0007049)	0	0
ENSSSCG00000021212	56.4411	1.90657	3.86344e-08	1.52273e-06	UP	Uncharacterized protein;RAB39A;ortholog	RAS-RELATED PROTEIN RAB-39A (PTHR24073:SF641)	0	GTP binding(GO:0005525)	small GTPase mediated signal transduction(GO:0007264);phagosome acidification(GO:0090383);phagosome-lysosome fusion(GO:0090385)	Golgi apparatus(GO:0005794);phagocytic vesicle(GO:0045335)	Intra-Golgi traffic;Membrane Trafficking;Vesicle-mediated transport;Intra-Golgi and retrograde Golgi-to-ER traffic
ENSSSCG00000006465	9.16107	2.777	3.95778e-08	1.55564e-06	UP	Tyrosine-protein kinase receptor;INSRR;ortholog	INSULIN RECEPTOR-RELATED PROTEIN (PTHR24416:SF380)	Insulin/IGF pathway-protein kinase B signaling cascade->Insulin receptor/Insulin like growth factor receptor/insulin related receptor;;Insulin/IGF pathway-mitogen activated protein kinase kinase/MAP kinase cascade->Insulin/Insulin like growth factor;;Insulin/IGF pathway-mitogen activated protein kinase kinase/MAP kinase cascade->Insulin receptor/Insulin like growth factor receptor/insulin related…	transmembrane receptor protein tyrosine kinase activity(GO:0004714);ATP binding(GO:0005524);phosphatidylinositol 3-kinase binding(GO:0043548);insulin receptor substrate binding(GO:0043560)	transmembrane receptor protein tyrosine kinase signaling pathway(GO:0007169);peptidyl-tyrosine phosphorylation(GO:0018108);male sex determination(GO:0030238);actin cytoskeleton reorganization(GO:0031532);protein autophosphorylation(GO:0046777);cellular response to alkaline pH(GO:0071469)	integral component of plasma membrane(GO:0005887);receptor complex(GO:0043235)	0
ENSSSCG00000005081	11.4618	2.47771	4.14599e-08	1.62518e-06	UP	Uncharacterized protein;LRRC9;ortholog	LEUCINE-RICH REPEAT-CONTAINING PROTEIN 9 (PTHR24365:SF493)	0	0	0	0	0
ENSSSCG00000024236	155.207	1.79498	4.25192e-08	1.66218e-06	UP	Uncharacterized protein;MMP17;ortholog	MATRIX METALLOPROTEINASE-17 (PTHR10201:SF194)	Alzheimer disease-presenilin pathway->Membrane metalloprotease;;	metalloendopeptidase activity(GO:0004222);calcium ion binding(GO:0005509);zinc ion binding(GO:0008270)	kidney development(GO:0001822);proteolysis(GO:0006508);drinking behavior(GO:0042756)	extracellular matrix(GO:0031012)	0
ENSSSCG00000012265	32.6698	2.01893	4.27585e-08	1.667e-06	UP	Sulfotransferase;CHST7;ortholog	CARBOHYDRATE SULFOTRANSFERASE 7 (PTHR10704:SF48)	0	N-acetylglucosamine 6-O-sulfotransferase activity(GO:0001517);chondroitin 6-sulfotransferase activity(GO:0008459);sulfotransferase activity(GO:0008146)	carbohydrate metabolic process(GO:0005975);N-acetylglucosamine metabolic process(GO:0006044);chondroitin sulfate biosynthetic process(GO:0030206)	Golgi membrane(GO:0000139);integral component of membrane(GO:0016021)	Metabolism;Glycosaminoglycan metabolism;Chondroitin sulfate/dermatan sulfate metabolism;Chondroitin sulfate biosynthesis;Metabolism of carbohydrates
ENSSSCG00000005776	153.101	1.23715	4.30985e-08	1.6744e-06	UP	Uncharacterized protein (Fragment);LOC100157017;ortholog	SUBFAMILY NOT NAMED (PTHR10996:SF188)	0	hydroxypyruvate reductase activity(GO:0016618);glyoxylate reductase (NADP) activity(GO:0030267);NAD binding(GO:0051287)	oxidation-reduction process(GO:0055114)	cytosol(GO:0005829)	0
ENSSSCG00000009621	6.27139	2.85578	4.31809e-08	1.6744e-06	UP	Uncharacterized protein (Fragment);PHYHIP;ortholog	PHYTANOYL-COA HYDROXYLASE-INTERACTING PROTEIN (PTHR15698:SF10)	0	0	0	0	0
ENSSSCG00000012680	94.2355	2.40615	4.35195e-08	1.68299e-06	UP	Uncharacterized protein;GPC3;ortholog	GLYPICAN-3 (PTHR10822:SF39)	0	heparan sulfate proteoglycan binding(GO:0043395);peptidyl-dipeptidase inhibitor activity(GO:0060422)	branching involved in ureteric bud morphogenesis(GO:0001658);anterior/posterior axis specification(GO:0009948);body morphogenesis(GO:0010171);negative regulation of peptidase activity(GO:0010466);bone mineralization(GO:0030282);osteoclast differentiation(GO:0030316);lung development(GO:0030324);positive regulation of BMP signaling pathway(GO:0030513);embryonic hindlimb morphogenesis(GO:0035116);p…	proteinaceous extracellular matrix(GO:0005578);lysosome(GO:0005764);anchored component of plasma membrane(GO:0046658);extracellular exosome(GO:0070062);plasma membrane(GO:0005886);anchored component of membrane(GO:0031225)	A tetrasaccharide linker sequence is required for GAG synthesis;Metabolism of fat-soluble vitamins;Chondroitin sulfate/dermatan sulfate metabolism;Visual phototransduction;Heparan sulfate/heparin (HS-GAG) metabolism;HS-GAG degradation;Metabolism of carbohydrates;Signal Transduction;Retinoid metabolism and transport;Glycosaminoglycan metabolism;Metabolism;HS-GAG biosynthesis;Metabolism of vitamins…
ENSSSCG00000003527	66.3743	2.44785	4.38243e-08	1.69023e-06	UP	Receptor protein-tyrosine kinase;EPHB2;ortholog	EPHRIN TYPE-B RECEPTOR 2 (PTHR24416:SF429)	Angiogenesis->Ephrin Receptor;;	transmembrane-ephrin receptor activity(GO:0005005);receptor binding(GO:0005102);ATP binding(GO:0005524);axon guidance receptor activity(GO:0008046);identical protein binding(GO:0042802)	angiogenesis(GO:0001525);urogenital system development(GO:0001655);axonal fasciculation(GO:0007413);learning(GO:0007612);peptidyl-tyrosine phosphorylation(GO:0018108);optic nerve morphogenesis(GO:0021631);central nervous system projection neuron axonogenesis(GO:0021952);corpus callosum development(GO:0022038);retinal ganglion cell axon guidance(GO:0031290);inner ear morphogenesis(GO:0042472);ephr…	nucleus(GO:0005634);integral component of plasma membrane(GO:0005887);axon(GO:0030424);dendrite(GO:0030425);neuronal cell body(GO:0043025)	Axon guidance;EPH-ephrin mediated repulsion of cells;Ephrin signaling;Developmental Biology;EPHB-mediated forward signaling;EPH-Ephrin signaling
ENSSSCG00000012049	31.5064	2.64359	4.47943e-08	1.72302e-06	UP	Uncharacterized protein;LOC100621502;ortholog	POTASSIUM VOLTAGE-GATED CHANNEL SUBFAMILY E MEMBER 1-RELATED (PTHR15282:SF15)	0	voltage-gated potassium channel activity(GO:0005249);potassium channel regulator activity(GO:0015459)	epithelial cell maturation(GO:0002070);heart contraction(GO:0060047);potassium ion transmembrane transport(GO:0071805);regulation of heart rate by cardiac conduction(GO:0086091)	integral component of membrane(GO:0016021);apical plasma membrane(GO:0016324)	Phase 3 - rapid repolarisation;Muscle contraction;Cardiac conduction
ENSSSCG00000026860	7.42787	2.81655	4.60625e-08	1.76708e-06	UP	Uncharacterized protein (Fragment);ASPHD1;ortholog	ASPARTATE BETA-HYDROXYLASE DOMAIN-CONTAINING PROTEIN 1 (PTHR12366:SF34)	0	0	peptidyl-amino acid modification(GO:0018193)	integral component of membrane(GO:0016021)	0
ENSSSCG00000002474	39.315	2.28667	4.6853e-08	1.79262e-06	UP	Uncharacterized protein (Fragment);PPP4R4;ortholog	SERINE/THREONINE-PROTEIN PHOSPHATASE 4 REGULATORY SUBUNIT 4 (PTHR21467:SF1)	0	protein phosphatase regulator activity(GO:0019888)	negative regulation of phosphoprotein phosphatase activity(GO:0032515);regulation of protein serine/threonine phosphatase activity(GO:0080163)	cytosol(GO:0005829);protein serine/threonine phosphatase complex(GO:0008287)	0
ENSSSCG00000028015	10.1479	2.77971	4.73374e-08	1.80635e-06	UP	Uncharacterized protein;GAL3ST3;ortholog	GALACTOSE-3-O-SULFOTRANSFERASE 3 (PTHR14647:SF64)	0	galactosylceramide sulfotransferase activity(GO:0001733)	glycolipid biosynthetic process(GO:0009247)	Golgi apparatus(GO:0005794);integral component of membrane(GO:0016021)	0
ENSSSCG00000005369	24.1447	2.34517	4.79082e-08	1.8233e-06	UP	Uncharacterized protein;FOXE1;ortholog	FORKHEAD BOX PROTEIN E1 (PTHR11829:SF255)	0	RNA polymerase II transcription factor activity, sequence-specific DNA binding(GO:0000981);sequence-specific DNA binding(GO:0043565)	regulation of transcription from RNA polymerase II promoter(GO:0006357);thyroid hormone generation(GO:0006590);cell migration(GO:0016477);thyroid gland development(GO:0030878);hair follicle morphogenesis(GO:0031069);positive regulation of transcription, DNA-templated(GO:0045893);thymus development(GO:0048538);embryonic organ morphogenesis(GO:0048562);hard palate development(GO:0060022);soft palat…	nucleus(GO:0005634)	0
ENSSSCG00000004150	495.732	1.94058	4.82753e-08	1.83242e-06	UP	Uncharacterized protein;HEBP2;ortholog	HEME-BINDING PROTEIN 2 (PTHR11220:SF49)	0	0	negative regulation of mitochondrial membrane potential(GO:0010917);positive regulation of necrotic cell death(GO:0010940);positive regulation of mitochondrial membrane permeability(GO:0035794)	mitochondrion(GO:0005739);extracellular exosome(GO:0070062)	0
ENSSSCG00000010507	25.9816	1.91014	4.97744e-08	1.88435e-06	UP	Metalloendopeptidase;TLL2;ortholog	TOLLOID-LIKE PROTEIN 2 (PTHR10127:SF749)	TGF-beta signaling pathway->Transforming growth factor beta;;	metalloendopeptidase activity(GO:0004222);calcium ion binding(GO:0005509);zinc ion binding(GO:0008270)	proteolysis(GO:0006508);negative regulation of skeletal muscle tissue growth(GO:0048632)	0	Extracellular matrix organization;Degradation of the extracellular matrix;Anchoring fibril formation;Collagen formation;Assembly of collagen fibrils and other multimeric structures
ENSSSCG00000014442	2228.01	-2.0568	5.04004e-08	1.89806e-06	DOWN	Tyrosine-protein kinase receptor;PDGFRB;ortholog	PLATELET-DERIVED GROWTH FACTOR RECEPTOR BETA (PTHR24416:SF455)	PDGF signaling pathway->Platelet-Derived Growth Factor B;;Angiogenesis->Platelet-Derived Growth Factor Receptor;;;	platelet-derived growth factor beta-receptor activity(GO:0005019);platelet-derived growth factor receptor binding(GO:0005161);ATP binding(GO:0005524);protein kinase binding(GO:0019901);vascular endothelial growth factor binding(GO:0038085);platelet-derived growth factor binding(GO:0048407);transmembrane receptor protein tyrosine kinase activity(GO:0004714)	positive regulation of phospholipase C activity(GO:0010863);positive regulation of smooth muscle cell migration(GO:0014911);peptidyl-tyrosine phosphorylation(GO:0018108);positive regulation of phosphoprotein phosphatase activity(GO:0032516);platelet-derived growth factor receptor-beta signaling pathway(GO:0035791);positive regulation of cell proliferation by VEGF-activated platelet derived growth…	intracellular(GO:0005622);focal adhesion(GO:0005925);integral component of membrane(GO:0016021);intrinsic component of plasma membrane(GO:0031226);extracellular exosome(GO:0070062)	SHC1 events in EGFR signaling;Adaptive Immune System;PI3K events in ERBB4 signaling;Signaling by Type 1 Insulin-like Growth Factor 1 Receptor (IGF1R);GAB1 signalosome;Fc epsilon receptor (FCERI) signaling;IRS-related events triggered by IGF1R;IRS-mediated signalling;Immune System;MAPK family signaling cascades;Signaling by EGFR;PI-3K cascade:FGFR4;Interleukin-2 signaling;PI-3K cascade:FGFR1;PI3K/…
ENSSSCG00000025981	2071.23	-1.19909	5.03615e-08	1.89806e-06	DOWN	Uncharacterized protein;SLC38A5;ortholog	SODIUM-COUPLED NEUTRAL AMINO ACID TRANSPORTER 5 (PTHR22950:SF397)	0	glycine transmembrane transporter activity(GO:0015187)	glycine transport(GO:0015816)	integral component of plasma membrane(GO:0005887)	Transmembrane transport of small molecules;Transport of inorganic cations/anions and amino acids/oligopeptides;Amino acid transport across the plasma membrane;SLC-mediated transmembrane transport
ENSSSCG00000006001	62.9361	2.08811	5.17839e-08	1.94507e-06	UP	Uncharacterized protein;ENPP2;ortholog	ECTONUCLEOTIDE PYROPHOSPHATASE/PHOSPHODIESTERASE FAMILY MEMBER 2 (PTHR10151:SF96)	0	nucleic acid binding(GO:0003676);phosphodiesterase I activity(GO:0004528);nucleotide diphosphatase activity(GO:0004551);lysophospholipase activity(GO:0004622);scavenger receptor activity(GO:0005044);calcium ion binding(GO:0005509);zinc ion binding(GO:0008270);polysaccharide binding(GO:0030247)	receptor-mediated endocytosis(GO:0006898);chemotaxis(GO:0006935);immune response(GO:0006955);positive regulation of epithelial cell migration(GO:0010634);phosphatidylcholine catabolic process(GO:0034638);regulation of angiogenesis(GO:0045765);positive regulation of peptidyl-tyrosine phosphorylation(GO:0050731);nucleic acid phosphodiester bond hydrolysis(GO:0090305);positive regulation of lamellip…	extracellular space(GO:0005615);integral component of membrane(GO:0016021)	0
ENSSSCG00000025784	9.10232	2.67008	5.21305e-08	1.95299e-06	UP	Uncharacterized protein;CDH4;ortholog	CADHERIN-4 (PTHR24027:SF347)	Cadherin signaling pathway->Cadherin;;Wnt signaling pathway->Cadherin;;;	calcium ion binding(GO:0005509)	homophilic cell adhesion via plasma membrane adhesion molecules(GO:0007156);heterophilic cell-cell adhesion via plasma membrane cell adhesion molecules(GO:0007157);axon guidance(GO:0007411);positive regulation of axon extension(GO:0045773)	integral component of plasma membrane(GO:0005887)	Cell junction organization;Adherens junctions interactions;Cell-Cell communication;Cell-cell junction organization
ENSSSCG00000012294	1649.48	-1.25633	5.30507e-08	1.9823e-06	DOWN	Uncharacterized protein;PLP2;ortholog	PROTEOLIPID PROTEIN 2 (PTHR22776:SF56)	0	chemokine binding(GO:0019956)	0	endoplasmic reticulum membrane(GO:0005789);plasma membrane(GO:0005886);integral component of membrane(GO:0016021);extracellular exosome(GO:0070062)	0
ENSSSCG00000029284	8.42355	2.88141	5.51765e-08	2.0564e-06	UP	Uncharacterized protein;NPHS1;ortholog	NEPHRIN (PTHR11640:SF65)	0	0	0	0	0
ENSSSCG00000009868	560.877	-1.22988	5.59482e-08	2.07977e-06	DOWN	Uncharacterized protein;RBM19;ortholog	RNA-BINDING PROTEIN 19-RELATED (PTHR24012:SF510)	0	nucleotide binding(GO:0000166);poly(A) RNA binding(GO:0044822)	positive regulation of embryonic development(GO:0040019)	nucleoplasm(GO:0005654);nucleolus(GO:0005730);cytoplasm(GO:0005737);membrane(GO:0016020)	0
ENSSSCG00000000197	125.14	2.18928	5.74284e-08	2.12929e-06	UP	Uncharacterized protein;C1QL4;ortholog	COMPLEMENT C1Q-LIKE PROTEIN 4 (PTHR22923:SF66)	0	identical protein binding(GO:0042802)	negative regulation of fat cell differentiation(GO:0045599);negative regulation of fibroblast proliferation(GO:0048147);negative regulation of ERK1 and ERK2 cascade(GO:0070373)	extracellular space(GO:0005615)	0
ENSSSCG00000006321	254.448	1.06186	6.01648e-08	2.22502e-06	UP	Uncharacterized protein;FAM78B;ortholog	PROTEIN FAM78B (PTHR31655:SF9)	0	0	0	0	0
ENSSSCG00000009959	144.362	1.60284	6.1997e-08	2.2869e-06	UP	Uncharacterized protein (Fragment);ASPHD2;ortholog	ASPARTATE BETA-HYDROXYLASE DOMAIN-CONTAINING PROTEIN 2 (PTHR12366:SF31)	0	0	peptidyl-amino acid modification(GO:0018193)	membrane(GO:0016020)	0
ENSSSCG00000001887	1037.47	0.819985	6.31923e-08	2.32502e-06	UP	Uncharacterized protein (Fragment);SCAMP5;ortholog	SECRETORY CARRIER-ASSOCIATED MEMBRANE PROTEIN 5 (PTHR10687:SF30)	0	0	protein transport(GO:0015031);response to endoplasmic reticulum stress(GO:0034976);negative regulation of endocytosis(GO:0045806);positive regulation of calcium ion-dependent exocytosis(GO:0045956);positive regulation of cytokine secretion(GO:0050715)	plasma membrane(GO:0005886);integral component of membrane(GO:0016021);SNARE complex(GO:0031201);trans-Golgi network membrane(GO:0032588);recycling endosome membrane(GO:0055038)	0
ENSSSCG00000029616	343.759	-1.06961	6.4322e-08	2.36055e-06	DOWN	Uncharacterized protein (Fragment);C17orf70;ortholog	FANCONI ANEMIA-ASSOCIATED PROTEIN OF 100 KDA (PTHR14890:SF2)	0	0	DNA repair(GO:0006281)	cytosol(GO:0005829);Fanconi anaemia nuclear complex(GO:0043240);intermediate filament cytoskeleton(GO:0045111)	DNA Repair;Fanconi Anemia Pathway
ENSSSCG00000003713	645.287	1.12966	6.52386e-08	2.3881e-06	UP	Uncharacterized protein;IMPACT;ortholog	PROTEIN IMPACT (PTHR16301:SF9)	0	actin binding(GO:0003779);ribosome binding(GO:0043022)	negative regulation of protein complex assembly(GO:0031333);negative regulation of protein autophosphorylation(GO:0031953);cellular response to glucose starvation(GO:0042149);positive regulation of neuron differentiation(GO:0045666);negative regulation of cell death(GO:0060548);regulation of eIF2 alpha phosphorylation by amino acid starvation(GO:0060733);cellular response to hydrogen peroxide(GO:…	polysome(GO:0005844)	0
ENSSSCG00000012238	159.621	2.25913	6.78108e-08	2.47596e-06	UP	Tetraspanin;TSPAN7;ortholog	TETRASPANIN-RELATED (PTHR19282:SF285)	0	0	cell surface receptor signaling pathway(GO:0007166)	integral component of plasma membrane(GO:0005887);integral component of membrane(GO:0016021)	Glutamate Binding, Activation of AMPA Receptors and Synaptic Plasticity;Trafficking of GluR2-containing AMPA receptors;Trafficking of AMPA receptors;Neuronal System;Neurotransmitter Receptor Binding And Downstream Transmission In The Postsynaptic Cell;Transmission across Chemical Synapses
ENSSSCG00000007061	14.0244	2.30259	6.93323e-08	2.5251e-06	UP	Uncharacterized protein;PAK7;ortholog	SERINE/THREONINE-PROTEIN KINASE PAK 7 (PTHR24361:SF533)	Cytoskeletal regulation by Rho GTPase->p21 activated kinase;;Inflammation mediated by chemokine and cytokine signaling pathway->P21-activated kinase;;;	signal transducer, downstream of receptor, with serine/threonine kinase activity(GO:0004702);ATP binding(GO:0005524)	apoptotic process(GO:0006915);cytoskeleton organization(GO:0007010);learning(GO:0007612);memory(GO:0007613);locomotory behavior(GO:0007626);cell growth(GO:0016049);signal transduction by protein phosphorylation(GO:0023014);negative regulation of extrinsic apoptotic signaling pathway(GO:2001237);mitotic cell cycle(GO:0000278)	nucleoplasm(GO:0005654);cytoplasm(GO:0005737);mitochondrion(GO:0005739)	0
ENSSSCG00000004420	552.371	-1.5253	7.05153e-08	2.5617e-06	DOWN	Uncharacterized protein;TRAF3IP2;ortholog	ADAPTER PROTEIN CIKS (PTHR34257:SF4)	0	receptor binding(GO:0005102)	B cell apoptotic process(GO:0001783);positive regulation of defense response to virus by host(GO:0002230);humoral immune response(GO:0006959);positive regulation of I-kappaB kinase/NF-kappaB signaling(GO:0043123);immunoglobulin secretion(GO:0048305)	0	0
ENSSSCG00000003353	361.113	-1.28824	7.28152e-08	2.62536e-06	DOWN	Uncharacterized protein;SLC35E2B;ortholog	SOLUTE CARRIER FAMILY 35 MEMBER E2-RELATED (PTHR11132:SF189)	0	0	0	integral component of membrane(GO:0016021)	0
ENSSSCG00000014012	208.624	1.64552	7.27237e-08	2.62536e-06	UP	Uncharacterized protein;GFPT2;ortholog	GLUTAMINE--FRUCTOSE-6-PHOSPHATE AMINOTRANSFERASE [ISOMERIZING] 2 (PTHR10937:SF19)	N-acetylglucosamine metabolism->Fructose-6-phosphate aminotransferase;;O-antigen biosynthesis->Fructose-6-phosphate aminotransferase;;;	glutamine-fructose-6-phosphate transaminase (isomerizing) activity(GO:0004360);carbohydrate binding(GO:0030246)	carbohydrate metabolic process(GO:0005975);fructose 6-phosphate metabolic process(GO:0006002);UDP-N-acetylglucosamine metabolic process(GO:0006047);carbohydrate derivative biosynthetic process(GO:1901137)	0	Asparagine N-linked glycosylation;Post-translational protein modification;Synthesis of substrates in N-glycan biosythesis;Synthesis of UDP-N-acetyl-glucosamine;Biosynthesis of the N-glycan precursor (dolichol lipid-linked oligosaccharide, LLO) and transfer to a nascent protein;Metabolism of proteins
ENSSSCG00000024936	1313.65	-1.6664	7.27327e-08	2.62536e-06	DOWN	Uncharacterized protein;C1QTNF5;ortholog	COMPLEMENT C1Q TUMOR NECROSIS FACTOR-RELATED PROTEIN 5 (PTHR24023:SF711)	0	identical protein binding(GO:0042802)	protein secretion(GO:0009306);inner ear development(GO:0048839);protein trimerization(GO:0070206)	collagen trimer(GO:0005581);extracellular space(GO:0005615);bicellular tight junction(GO:0005923);apical plasma membrane(GO:0016324);lateral plasma membrane(GO:0016328);transport vesicle(GO:0030133);cell projection(GO:0042995);extracellular exosome(GO:0070062)	0
ENSSSCG00000024444	371.891	-0.728107	7.79204e-08	2.80241e-06	DOWN	Uncharacterized protein;DDX59;ortholog	ATP-DEPENDENT RNA HELICASE DDX59-RELATED (PTHR24031:SF351)	0	nucleic acid binding(GO:0003676);ATP-dependent RNA helicase activity(GO:0004004);ATP binding(GO:0005524)	RNA secondary structure unwinding(GO:0010501)	intracellular(GO:0005622)	0
ENSSSCG00000025394	521.118	-1.15718	8.0256e-08	2.87921e-06	DOWN	Uncharacterized protein;unassigned;ortholog	0	0	structural molecule activity(GO:0005198)	viral life cycle(GO:0019058)	viral capsid(GO:0019028)	0
ENSSSCG00000017609	12.6679	2.76205	8.19889e-08	2.93406e-06	UP	Uncharacterized protein;ANKFN1;ortholog	ANKYRIN REPEAT AND FIBRONECTIN TYPE-III DOMAIN-CONTAINING PROTEIN 1 (PTHR21437:SF10)	0	0	0	0	0
ENSSSCG00000013584	13.9492	2.4314	8.44805e-08	3.01572e-06	UP	Uncharacterized protein;PRR36;ortholog	PROLINE-RICH PROTEIN 36 (PTHR22427:SF5)	0	0	0	0	0
ENSSSCG00000020846	6981.19	-0.971698	8.57312e-08	3.05279e-06	DOWN	Uncharacterized protein;SCARA3;ortholog	SCAVENGER RECEPTOR CLASS A MEMBER 3 (PTHR24023:SF703)	0	structural molecule activity(GO:0005198)	response to oxidative stress(GO:0006979);UV protection(GO:0009650);cellular response to osmotic stress(GO:0071470)	endoplasmic reticulum(GO:0005783);integral component of membrane(GO:0016021);cell periphery(GO:0071944)	0
ENSSSCG00000017359	158.847	2.74627	8.61994e-08	3.06189e-06	UP	Uncharacterized protein;RUNDC3A;ortholog	RUN DOMAIN-CONTAINING PROTEIN 3A (PTHR22835:SF299)	0	0	0	0	0
ENSSSCG00000024302	14.8201	2.37092	8.80221e-08	3.11893e-06	UP	Uncharacterized protein (Fragment);GAP43;ortholog	NEUROMODULIN (PTHR10699:SF23)	0	0	glial cell differentiation(GO:0010001);axon choice point recognition(GO:0016198);regulation of growth(GO:0040008);cell fate commitment(GO:0045165);regulation of filopodium assembly(GO:0051489);axon development(GO:0061564)	cytoplasm(GO:0005737);postsynaptic density(GO:0014069);axon(GO:0030424);filopodium membrane(GO:0031527)	0
ENSSSCG00000028762	321.599	-0.858845	8.87858e-08	3.13826e-06	DOWN	Uncharacterized protein;VPS37C;ortholog	VACUOLAR PROTEIN SORTING-ASSOCIATED PROTEIN 37C (PTHR13678:SF13)	0	calcium-dependent protein binding(GO:0048306)	0	ESCRT I complex(GO:0000813);extracellular exosome(GO:0070062)	0
ENSSSCG00000030215	56.8404	2.4267	8.95393e-08	3.15714e-06	UP	Uncharacterized protein;TMEM169;ortholog	TRANSMEMBRANE PROTEIN 169 (PTHR31777:SF1)	0	0	0	integral component of membrane(GO:0016021)	0
ENSSSCG00000002280	25.4017	1.86696	8.99711e-08	3.16461e-06	UP	Uncharacterized protein (Fragment);unassigned;ortholog	RAS-RELATED PROTEIN RAB-15 (PTHR24073:SF809)	0	GTP binding(GO:0005525)	small GTPase mediated signal transduction(GO:0007264);positive regulation of regulated secretory pathway(GO:1903307)	cilium(GO:0005929);endosome membrane(GO:0010008);perinuclear region of cytoplasm(GO:0048471);extracellular exosome(GO:0070062)	0
ENSSSCG00000000106	29.4857	2.02146	9.0522e-08	3.17622e-06	UP	Uncharacterized protein;KCNJ4;ortholog	INWARD RECTIFIER POTASSIUM CHANNEL 4 (PTHR11767:SF86)	0	inward rectifier potassium channel activity(GO:0005242);PDZ domain binding(GO:0030165)	potassium ion import(GO:0010107);regulation of ion transmembrane transport(GO:0034765)	integral component of plasma membrane(GO:0005887);basolateral plasma membrane(GO:0016323)	GABA receptor activation;Cardiac conduction;Neuronal System;G protein gated Potassium channels;Transmission across Chemical Synapses;Activation of GABAB receptors;Phase 4 - resting membrane potential;Potassium Channels;Inhibition of voltage gated Ca2+ channels via Gbeta/gamma subunits;Muscle contraction;Classical Kir channels;Neurotransmitter Receptor Binding And Downstream Transmission In The Po…
ENSSSCG00000002329	16.8538	2.29303	9.26544e-08	3.24238e-06	UP	Uncharacterized protein;MAP3K9;ortholog	0	0	0	0	0	0
ENSSSCG00000008005	9.68441	2.88321	9.28585e-08	3.24238e-06	UP	Uncharacterized protein (Fragment);METRN;ortholog	METEORIN (PTHR28593:SF4)	0	0	glial cell differentiation(GO:0010001);positive regulation of axonogenesis(GO:0050772)	extracellular space(GO:0005615)	0
ENSSSCG00000006300	145.931	1.22701	9.69118e-08	3.37572e-06	UP	Uncharacterized protein;SFT2D2;ortholog	VESICLE TRANSPORT PROTEIN SFT2B (PTHR23137:SF16)	0	0	protein transport(GO:0015031);vesicle-mediated transport(GO:0016192)	membrane(GO:0016020);integral component of membrane(GO:0016021);extracellular exosome(GO:0070062)	0
ENSSSCG00000000262	1357.82	-0.937733	9.92613e-08	3.44921e-06	DOWN	Uncharacterized protein;SPRYD3;ortholog	SPRY DOMAIN-CONTAINING PROTEIN 3 (PTHR12864:SF34)	0	0	0	0	0
ENSSSCG00000014420	20.1485	2.58092	1.01617e-07	3.52256e-06	UP	Uncharacterized protein;JAKMIP2;ortholog	JANUS KINASE AND MICROTUBULE-INTERACTING PROTEIN 2 (PTHR18935:SF12)	0	microtubule binding(GO:0008017);kinase binding(GO:0019900)	0	Golgi apparatus(GO:0005794)	0
ENSSSCG00000029886	309.768	-2.17352	1.02252e-07	3.53607e-06	DOWN	Uncharacterized protein;LYVE1;ortholog	LYMPHATIC VESSEL ENDOTHELIAL HYALURONIC ACID RECEPTOR 1 (PTHR10225:SF7)	0	transmembrane signaling receptor activity(GO:0004888);hyaluronic acid binding(GO:0005540)	glycosaminoglycan catabolic process(GO:0006027);cell adhesion(GO:0007155);signal transduction(GO:0007165)	plasma membrane(GO:0005886);integral component of membrane(GO:0016021);extracellular exosome(GO:0070062)	Hyaluronan uptake and degradation;Hyaluronan metabolism;Glycosaminoglycan metabolism;Metabolism;Metabolism of carbohydrates
ENSSSCG00000022045	33.8182	2.126	1.0311e-07	3.55718e-06	UP	Uncharacterized protein;PTCHD3;ortholog	PATCHED DOMAIN-CONTAINING PROTEIN 3 (PTHR10796:SF160)	0	0	0	integral component of membrane(GO:0016021)	0
ENSSSCG00000022091	9.4825	2.75564	1.14655e-07	3.946e-06	UP	Uncharacterized protein;SLITRK4;ortholog	SLIT AND NTRK-LIKE PROTEIN 4 (PTHR24373:SF192)	0	0	axonogenesis(GO:0007409);positive regulation of synapse assembly(GO:0051965)	integral component of membrane(GO:0016021)	0
ENSSSCG00000011793	82.1476	2.20261	1.17745e-07	4.04266e-06	UP	Uncharacterized protein (Fragment);LIPH;ortholog	LIPASE MEMBER H (PTHR11610:SF129)	2-arachidonoylglycerol biosynthesis->Phospholipase A1;;	phospholipase activity(GO:0004620);heparin binding(GO:0008201);carboxylic ester hydrolase activity(GO:0052689)	lipid catabolic process(GO:0016042)	extracellular space(GO:0005615);plasma membrane(GO:0005886)	Metabolism of lipids and lipoproteins;Digestion of dietary lipid;Lipid digestion, mobilization, and transport;Metabolism
ENSSSCG00000030488	113.359	-1.22429	1.32324e-07	4.53243e-06	DOWN	Uncharacterized protein;LOC100627482;ortholog	DNA HELICASE MCM9 (PTHR11630:SF88)	0	0	0	0	0
ENSSSCG00000017585	50.5379	1.96391	1.36132e-07	4.65177e-06	UP	Uncharacterized protein;SAMD14;ortholog	STERILE ALPHA MOTIF DOMAIN-CONTAINING PROTEIN 14 (PTHR16154:SF31)	0	0	0	0	0
ENSSSCG00000007072	73.1144	1.76334	1.46384e-07	4.99025e-06	UP	Uncharacterized protein;SPTLC3;ortholog	SERINE PALMITOYLTRANSFERASE 3 (PTHR13693:SF74)	0	serine C-palmitoyltransferase activity(GO:0004758);pyridoxal phosphate binding(GO:0030170)	sphingoid biosynthetic process(GO:0046520)	integral component of membrane(GO:0016021);serine C-palmitoyltransferase complex(GO:0017059)	Metabolism;Sphingolipid de novo biosynthesis;Sphingolipid metabolism;Metabolism of lipids and lipoproteins
ENSSSCG00000007049	12.3543	2.57657	1.55548e-07	5.29012e-06	UP	Uncharacterized protein (Fragment);LRRN4;ortholog	LEUCINE-RICH REPEAT NEURONAL PROTEIN 4 (PTHR24366:SF20)	0	0	long-term memory(GO:0007616);visual learning(GO:0008542)	integral component of plasma membrane(GO:0005887);extracellular exosome(GO:0070062)	0
ENSSSCG00000022371	27.4374	1.88804	1.56802e-07	5.32019e-06	UP	NA	NA	NA	NA	NA	NA	NA
ENSSSCG00000005599	279.796	1.43713	1.61116e-07	5.45368e-06	UP	Uncharacterized protein;RABEPK;ortholog	RAB9 EFFECTOR PROTEIN WITH KELCH MOTIFS (PTHR23244:SF359)	0	0	0	0	Retrograde transport at the Trans-Golgi-Network;Vesicle-mediated transport;Intra-Golgi and retrograde Golgi-to-ER traffic;Membrane Trafficking
ENSSSCG00000006531	28.6937	2.17916	1.65228e-07	5.57974e-06	UP	Uncharacterized protein;unassigned;ortholog	EPHRIN-A3 (PTHR11304:SF52)	0	ephrin receptor binding(GO:0046875)	axon guidance(GO:0007411);ephrin receptor signaling pathway(GO:0048013)	plasma membrane(GO:0005886)	EPHA-mediated growth cone collapse;Developmental Biology;Axon guidance;EPH-Ephrin signaling;EPH-ephrin mediated repulsion of cells
ENSSSCG00000001987	475.137	-0.881844	1.71262e-07	5.76997e-06	DOWN	Uncharacterized protein;RIPK3;ortholog	RECEPTOR-INTERACTING SERINE/THREONINE-PROTEIN KINASE 3 (PTHR23257:SF609)	0	protein serine/threonine kinase activity(GO:0004674);NF-kappaB-inducing kinase activity(GO:0004704);signal transducer activity(GO:0004871);ATP binding(GO:0005524);protein complex binding(GO:0032403);identical protein binding(GO:0042802)	regulation of T cell mediated cytotoxicity(GO:0001914);regulation of adaptive immune response(GO:0002819);protein phosphorylation(GO:0006468);I-kappaB kinase/NF-kappaB signaling(GO:0007249);multicellular organism development(GO:0007275);positive regulation of phosphatase activity(GO:0010922);activation of protein kinase activity(GO:0032147);regulation of interferon-gamma production(GO:0032649);T …	intracellular(GO:0005622);ripoptosome(GO:0097342)	Transmembrane transport of small molecules;RIPK1-mediated regulated necrosis;Regulated Necrosis;TRP channels;Programmed Cell Death;Ion channel transport;Stimuli-sensing channels
ENSSSCG00000013576	67.8022	2.17188	1.80921e-07	6.08113e-06	UP	NA	NA	NA	NA	NA	NA	NA
ENSSSCG00000010187	704.69	-0.673984	1.87298e-07	6.26619e-06	DOWN	Uncharacterized protein;TAF5L;ortholog	TAF5-LIKE RNA POLYMERASE II P300/CBP-ASSOCIATED FACTOR-ASSOCIATED FACTOR 65 KDA SUBUNIT 5L (PTHR19879:SF11)	0	transcription coactivator activity(GO:0003713);histone acetyltransferase activity(GO:0004402)	histone H3 acetylation(GO:0043966);regulation of nucleic acid-templated transcription(GO:1903506)	P-body(GO:0000932);nuclear speck(GO:0016607);STAGA complex(GO:0030914);transcription factor TFTC complex(GO:0033276)	0
ENSSSCG00000022741	1047.54	-1.98036	1.87027e-07	6.26619e-06	DOWN	Uncharacterized protein;LOC102166564;ortholog	PLATELET-DERIVED GROWTH FACTOR RECEPTOR BETA (PTHR24416:SF455)	PDGF signaling pathway->Platelet-Derived Growth Factor B;;Angiogenesis->Platelet-Derived Growth Factor Receptor;;;	protein tyrosine kinase activity(GO:0004713);ATP binding(GO:0005524)	peptidyl-tyrosine phosphorylation(GO:0018108)	0	0
ENSSSCG00000021077	23.5147	2.10165	2.04797e-07	6.83575e-06	UP	NA	NA	NA	NA	NA	NA	NA
ENSSSCG00000002398	14.6849	2.74902	2.117e-07	7.04981e-06	UP	Uncharacterized protein;TMEM63C;ortholog	CALCIUM PERMEABLE STRESS-GATED CATION CHANNEL 1 (PTHR13018:SF69)	0	calcium activated cation channel activity(GO:0005227)	cation transmembrane transport(GO:0098655)	integral component of membrane(GO:0016021)	0
ENSSSCG00000009807	97.1711	1.321	2.19684e-07	7.29879e-06	UP	RHOF;RHOF;ortholog	RHO-RELATED GTP-BINDING PROTEIN RHOF (PTHR24072:SF196)	0	GTP binding(GO:0005525)	actin filament organization(GO:0007015);small GTPase mediated signal transduction(GO:0007264)	intracellular(GO:0005622);extracellular exosome(GO:0070062)	Rho GTPase cycle;Signal Transduction;Signaling by Rho GTPases
ENSSSCG00000009741	308.055	-0.925319	2.20748e-07	7.31725e-06	DOWN	tRNA pseudouridine synthase;PUS1;ortholog	TRNA PSEUDOURIDINE SYNTHASE A, MITOCHONDRIAL (PTHR11142:SF17)	0	pseudouridine synthase activity(GO:0009982);poly(A) RNA binding(GO:0044822)	tRNA pseudouridine synthesis(GO:0031119);mRNA pseudouridine synthesis(GO:1990481)	nucleus(GO:0005634);mitochondrion(GO:0005739)	0
ENSSSCG00000009622	1048.79	-0.999592	2.25717e-07	7.46474e-06	DOWN	Uncharacterized protein;POLR3D;ortholog	DNA-DIRECTED RNA POLYMERASE III SUBUNIT RPC4 (PTHR13408:SF9)	0	DNA binding(GO:0003677);chromatin binding(GO:0003682);RNA polymerase III activity(GO:0001056)	transcription from RNA polymerase III promoter(GO:0006383);positive regulation of interferon-beta production(GO:0032728);positive regulation of innate immune response(GO:0045089)	nuclear chromatin(GO:0000790);DNA-directed RNA polymerase III complex(GO:0005666);cytosol(GO:0005829);nuclear speck(GO:0016607)	Cytosolic sensors of pathogen-associated DNA ;Innate Immune System;RNA Polymerase III Transcription Initiation From Type 1 Promoter;RNA Polymerase III Transcription;RNA Polymerase III Transcription Initiation From Type 2 Promoter;RNA Polymerase III Transcription Initiation From Type 3 Promoter;RNA Polymerase III Transcription Initiation;Gene Expression;Immune System;RNA Polymerase I, RNA Polymera…
ENSSSCG00000012519	83.802	1.48245	2.28541e-07	7.52356e-06	UP	Uncharacterized protein;GPRASP1;ortholog	G-PROTEIN COUPLED RECEPTOR-ASSOCIATED SORTING PROTEIN 1 (PTHR15712:SF29)	0	0	endosome to lysosome transport(GO:0008333);G-protein coupled receptor catabolic process(GO:1990172)	cytosol(GO:0005829)	0
ENSSSCG00000023710	251.391	1.45098	2.28373e-07	7.52356e-06	UP	Receptor expression-enhancing protein (Fragment);REEP1;ortholog	RECEPTOR EXPRESSION-ENHANCING PROTEIN 1 (PTHR12300:SF73)	0	microtubule binding(GO:0008017);olfactory receptor binding(GO:0031849)	regulation of intracellular transport(GO:0032386);protein insertion into membrane(GO:0051205);endoplasmic reticulum tubular network organization(GO:0071786)	endoplasmic reticulum membrane(GO:0005789);integral component of membrane(GO:0016021);endoplasmic reticulum tubular network(GO:0071782)	0
ENSSSCG00000022128	302.336	1.59062	2.36173e-07	7.75703e-06	UP	Uncharacterized protein;MXI1;ortholog	MAX-INTERACTING PROTEIN 1 (PTHR11969:SF38)	0	protein dimerization activity(GO:0046983)	0	0	0
ENSSSCG00000011298	79.1484	1.53822	2.39263e-07	7.84064e-06	UP	Uncharacterized protein;CDCP1;ortholog	CUB DOMAIN-CONTAINING PROTEIN 1 (PTHR14477:SF2)	0	0	0	integral component of membrane(GO:0016021)	0
ENSSSCG00000016223	969.443	0.567377	2.40659e-07	7.86846e-06	UP	Uncharacterized protein;ACSL3;ortholog	LONG-CHAIN-FATTY-ACID--COA LIGASE 3 (PTHR43272:SF20)	0	long-chain fatty acid-CoA ligase activity(GO:0004467);protein kinase binding(GO:0019901);protein domain specific binding(GO:0019904)	long-chain fatty acid metabolic process(GO:0001676);very-low-density lipoprotein particle assembly(GO:0034379);positive regulation of Golgi to plasma membrane protein transport(GO:0042998);long-chain fatty acid import(GO:0044539);positive regulation of secretion(GO:0051047);positive regulation of phosphatidylcholine biosynthetic process(GO:2001247)	endoplasmic reticulum(GO:0005783);Golgi apparatus(GO:0005794);lipid particle(GO:0005811);integral component of membrane(GO:0016021);perinuclear region of cytoplasm(GO:0048471)	Fatty acid, triacylglycerol, and ketone body metabolism;Fatty Acyl-CoA Biosynthesis;Synthesis of very long-chain fatty acyl-CoAs;Metabolism of lipids and lipoproteins;Metabolism;Triglyceride Biosynthesis
ENSSSCG00000017351	39.4682	1.90463	2.41861e-07	7.88983e-06	UP	Uncharacterized protein;C17orf104;ortholog	SUBFAMILY NOT NAMED (PTHR33861:SF5)	0	0	double-strand break repair(GO:0006302);synaptonemal complex assembly(GO:0007130);male meiosis I(GO:0007141);female meiosis I(GO:0007144);spermatogenesis(GO:0007283);mRNA stabilization(GO:0048255);oocyte development(GO:0048599);metaphase plate congression(GO:0051310)	cytoplasm(GO:0005737)	0
ENSSSCG00000011915	61.8805	2.16453	2.56017e-07	8.33273e-06	UP	Uncharacterized protein;GRAMD1C;ortholog	GRAM DOMAIN-CONTAINING PROTEIN 1C (PTHR23319:SF19)	0	0	0	integral component of membrane(GO:0016021)	0
ENSSSCG00000000111	73.0676	1.49936	2.6465e-07	8.59427e-06	UP	Uncharacterized protein (Fragment);BAIAP2L2;ortholog	BRAIN-SPECIFIC ANGIOGENESIS INHIBITOR 1-ASSOCIATED PROTEIN 2-LIKE PROTEIN 2 (PTHR14206:SF12)	0	phospholipid binding(GO:0005543);cytoskeletal adaptor activity(GO:0008093)	plasma membrane organization(GO:0007009);insulin receptor signaling pathway(GO:0008286);positive regulation of actin filament polymerization(GO:0030838);actin filament bundle assembly(GO:0051017);actin crosslink formation(GO:0051764);positive regulation of actin cytoskeleton reorganization(GO:2000251)	cytosol(GO:0005829);vesicle membrane(GO:0012506);actin cytoskeleton(GO:0015629);cell-cell contact zone(GO:0044291);clathrin complex(GO:0071439)	0
ENSSSCG00000005668	889.242	0.892346	2.66203e-07	8.62523e-06	UP	Uncharacterized protein;SH3GLB2;ortholog	ENDOPHILIN-B2 (PTHR10663:SF305)	0	identical protein binding(GO:0042802);cadherin binding involved in cell-cell adhesion(GO:0098641)	cell-cell adhesion(GO:0098609)	nucleoplasm(GO:0005654);cytosol(GO:0005829);cell-cell adherens junction(GO:0005913);cytoplasm(GO:0005737)	0
ENSSSCG00000000292	250.549	1.55708	2.81703e-07	9.09986e-06	UP	Uncharacterized protein;ZNF385A;ortholog	ZINC FINGER PROTEIN 385A (PTHR23067:SF50)	0	p53 binding(GO:0002039);mRNA 3'-UTR binding(GO:0003730);zinc ion binding(GO:0008270)	cellular response to DNA damage stimulus(GO:0006974);hemostasis(GO:0007599);learning or memory(GO:0007611);locomotory behavior(GO:0007626);mRNA localization resulting in posttranscriptional regulation of gene expression(GO:0010609);platelet formation(GO:0030220);megakaryocyte development(GO:0035855);positive regulation of fat cell differentiation(GO:0045600);platelet alpha granule organization(GO…	nuclear chromatin(GO:0000790);dendrite(GO:0030425);neuronal cell body(GO:0043025)	Transcriptional activation of p53 responsive genes ;p53-Dependent G1 DNA Damage Response;Gene Expression;Regulation of TP53 Activity through Association with Co-factors;Generic Transcription Pathway;Transcriptional activation of cell cycle inhibitor p21 ;Cell Cycle Checkpoints;Cell Cycle;G1/S DNA Damage Checkpoints;Regulation of TP53 Activity;p53-Dependent G1/S DNA damage checkpoint;Transcription…
ENSSSCG00000002008	1073.41	-0.739523	2.82327e-07	9.09986e-06	DOWN	Uncharacterized protein;LOC100157270;ortholog	DDB1- AND CUL4-ASSOCIATED FACTOR 11 (PTHR19847:SF13)	0	0	0	nucleoplasm(GO:0005654);Cul4-RING E3 ubiquitin ligase complex(GO:0080008)	0
ENSSSCG00000003797	284.339	2.14996	2.8275e-07	9.09986e-06	UP	GTP-binding RAS-like 3;DIRAS3;ortholog	GTP-BINDING PROTEIN DI-RAS3 (PTHR24070:SF290)	0	GTP binding(GO:0005525)	small GTPase mediated signal transduction(GO:0007264)	intracellular(GO:0005622);membrane(GO:0016020)	0
ENSSSCG00000008675	1375.75	-0.913818	2.85526e-07	9.12794e-06	DOWN	Uncharacterized protein (Fragment);LETM1;ortholog	LETM1 AND EF-HAND DOMAIN-CONTAINING PROTEIN 1, MITOCHONDRIAL (PTHR14009:SF18)	0	calcium ion binding(GO:0005509);ribosome binding(GO:0043022)	cellular metal ion homeostasis(GO:0006875);cristae formation(GO:0042407)	mitochondrial inner membrane(GO:0005743);integral component of membrane(GO:0016021)	0
ENSSSCG00000017167	296.057	-0.657703	2.85319e-07	9.12794e-06	DOWN	Uncharacterized protein;CYTH1;ortholog	CYTOHESIN-1 (PTHR10663:SF241)	0	ARF guanyl-nucleotide exchange factor activity(GO:0005086)	regulation of cell adhesion(GO:0030155);regulation of ARF protein signal transduction(GO:0032012);positive regulation of GTPase activity(GO:0043547)	cytoplasm(GO:0005737);plasma membrane(GO:0005886)	Membrane Trafficking;Intra-Golgi traffic;Vesicle-mediated transport;Intra-Golgi and retrograde Golgi-to-ER traffic
ENSSSCG00000017928	409.251	-1.32014	2.84273e-07	9.12794e-06	DOWN	Uncharacterized protein;C12H17orf49;ortholog	CHROMATIN COMPLEXES SUBUNIT BAP18 (PTHR21397:SF7)	0	DNA binding(GO:0003677)	0	NURF complex(GO:0016589);MLL1 complex(GO:0071339)	0
ENSSSCG00000000169	285.694	-1.02834	2.91006e-07	9.28251e-06	DOWN	DNA-directed RNA polymerase (Fragment);LOC102159905;ortholog	DNA-DIRECTED RNA POLYMERASE III SUBUNIT RPC2 (PTHR20856:SF23)	0	DNA binding(GO:0003677);ribonucleoside binding(GO:0032549);RNA polymerase III activity(GO:0001056)	transcription from RNA polymerase III promoter(GO:0006383)	DNA-directed RNA polymerase III complex(GO:0005666)	RNA Polymerase III Transcription Initiation From Type 2 Promoter;Innate Immune System;Immune System;RNA Polymerase III Transcription;RNA Polymerase III Transcription Initiation;RNA Polymerase I, RNA Polymerase III, and Mitochondrial Transcription;Cytosolic sensors of pathogen-associated DNA ;RNA Polymerase III Transcription Initiation From Type 3 Promoter;RNA Polymerase III Transcription Initiati…
ENSSSCG00000006294	199.964	1.77769	3.01655e-07	9.6009e-06	UP	Uncharacterized protein;NME7;ortholog	NUCLEOSIDE DIPHOSPHATE KINASE 7 (PTHR43109:SF2)	De novo purine biosynthesis->dADP kinase;;De novo purine biosynthesis->GDP kinase;;;	nucleoside diphosphate kinase activity(GO:0004550)	nucleoside diphosphate phosphorylation(GO:0006165);GTP biosynthetic process(GO:0006183);UTP biosynthetic process(GO:0006228);CTP biosynthetic process(GO:0006241)	intracellular(GO:0005622);centrosome(GO:0005813)	0
ENSSSCG00000005994	8.1404	2.67453	3.10734e-07	9.86802e-06	UP	Uncharacterized protein;SNTB1;ortholog	BETA-1-SYNTROPHIN (PTHR10554:SF19)	0	structural molecule activity(GO:0005198)	0	0	0
ENSSSCG00000003854	157.647	-1.63464	3.116e-07	9.87375e-06	DOWN	Uncharacterized protein;ECHDC2;ortholog	ENOYL-COA HYDRATASE DOMAIN-CONTAINING PROTEIN 2, MITOCHONDRIAL (PTHR11941:SF121)	0	enoyl-CoA hydratase activity(GO:0004300)	fatty acid beta-oxidation(GO:0006635)	mitochondrion(GO:0005739)	0
ENSSSCG00000000964	2202.72	-0.810376	3.13366e-07	9.89577e-06	DOWN	Lipase maturation factor;LMF2;ortholog	LIPASE MATURATION FACTOR 2 (PTHR14463:SF11)	0	0	protein maturation(GO:0051604)	endoplasmic reticulum membrane(GO:0005789);integral component of membrane(GO:0016021)	0
ENSSSCG00000006083	1675.97	1.07836	3.13671e-07	9.89577e-06	UP	Uncharacterized protein;LAPTM4B;ortholog	LYSOSOMAL-ASSOCIATED TRANSMEMBRANE PROTEIN 4B (PTHR12479:SF12)	0	0	0	membrane(GO:0016020);integral component of membrane(GO:0016021)	0
ENSSSCG00000007817	873.576	-1.06822	3.18012e-07	1.00108e-05	DOWN	NA	NA	NA	NA	NA	NA	NA
ENSSSCG00000003465	5610.59	-0.759911	3.28295e-07	1.03119e-05	DOWN	Uncharacterized protein;FBLIM1;ortholog	FILAMIN-BINDING LIM PROTEIN 1 (PTHR24207:SF3)	0	zinc ion binding(GO:0008270);filamin binding(GO:0031005)	single organismal cell-cell adhesion(GO:0016337);regulation of integrin activation(GO:0033623)	fibrillar center(GO:0001650);stress fiber(GO:0001725);focal adhesion(GO:0005925)	Cell-extracellular matrix interactions;Cell-Cell communication;Cell junction organization
ENSSSCG00000001475	768.618	-0.723048	3.2958e-07	1.03263e-05	DOWN	NA	NA	NA	NA	NA	NA	NA
ENSSSCG00000021584	8.28852	2.56393	3.30188e-07	1.03263e-05	UP	Uncharacterized protein;CDK5R2;ortholog	CYCLIN-DEPENDENT KINASE 5 ACTIVATOR 2 (PTHR23401:SF5)	0	cyclin-dependent protein kinase 5 activator activity(GO:0016534)	neuron migration(GO:0001764);cerebellum development(GO:0021549);superior olivary nucleus maturation(GO:0021722);hippocampus development(GO:0021766);layer formation in cerebral cortex(GO:0021819);positive regulation of calcium ion-dependent exocytosis(GO:0045956);positive regulation of protein serine/threonine kinase activity(GO:0071902)	cytoplasm(GO:0005737);cyclin-dependent protein kinase 5 holoenzyme complex(GO:0016533)	0
ENSSSCG00000009979	16.6651	2.46308	3.36302e-07	1.04935e-05	UP	NA	NA	NA	NA	NA	NA	NA
ENSSSCG00000015048	6.02975	2.70182	3.36995e-07	1.04935e-05	UP	DRD2 transcript variant 1;DRD2;ortholog	D(2) DOPAMINE RECEPTOR (PTHR24248:SF91)	Gonadotropin-releasing hormone receptor pathway->DRD2;;Heterotrimeric G-protein signaling pathway-Gq alpha and Go alpha mediated pathway->Go-protein coupled receptor;;Dopamine receptor mediated signaling pathway->Dopamine receptor D2,D3 and D4;;Heterotrimeric G-protein signaling pathway-Gi alpha and Gs alpha mediated pathway->Gi protein coupled receptor;;Nicotine pharmacodynamics pathway->Dopamin…	dopamine neurotransmitter receptor activity, coupled via Gi/Go(GO:0001591);drug binding(GO:0008144);dopamine binding(GO:0035240);identical protein binding(GO:0042802);adrenergic receptor activity(GO:0004935)	temperature homeostasis(GO:0001659);synaptic transmission, dopaminergic(GO:0001963);response to amphetamine(GO:0001975);neurological system process involved in regulation of systemic arterial blood pressure(GO:0001976);regulation of heart rate(GO:0002027);regulation of sodium ion transport(GO:0002028);positive regulation of neuroblast proliferation(GO:0002052);negative regulation of adenylate cyc…	integral component of plasma membrane(GO:0005887);axon(GO:0030424);dendrite(GO:0030425);synaptic vesicle membrane(GO:0030672);ciliary membrane(GO:0060170);non-motile cilium(GO:0097730)	GPCR ligand binding;Signal Transduction;G alpha (i) signalling events;Dopamine receptors;GPCR downstream signaling;Class A/1 (Rhodopsin-like receptors);Signaling by GPCR;Amine ligand-binding receptors
ENSSSCG00000024152	500.253	-1.04303	3.43267e-07	1.06657e-05	DOWN	Uncharacterized protein;ETV6;ortholog	TRANSCRIPTION FACTOR ETV6 (PTHR11849:SF213)	0	RNA polymerase II core promoter proximal region sequence-specific DNA binding(GO:0000978);RNA polymerase II transcription factor activity, sequence-specific DNA binding(GO:0000981);transcriptional activator activity, RNA polymerase II core promoter proximal region sequence-specific binding(GO:0001077);protein domain specific binding(GO:0019904)	negative regulation of transcription from RNA polymerase II promoter(GO:0000122);regulation of transcription from RNA polymerase II promoter(GO:0006357);transcription from RNA polymerase II promoter(GO:0006366);vitellogenesis(GO:0007296);neurogenesis(GO:0022008);cell differentiation(GO:0030154);positive regulation of transcription from RNA polymerase II promoter(GO:0045944);hematopoietic stem cel…	nucleus(GO:0005634);nucleolus(GO:0005730);cytosol(GO:0005829)	0
ENSSSCG00000025011	7.10794	2.62978	3.4704e-07	1.07597e-05	UP	Uncharacterized protein;unassigned;ortholog	ZINC FINGER PROTEIN GLI1 (PTHR19818:SF115)	Hedgehog signaling pathway->Cubitus interruptus;;	DNA binding(GO:0003677)	smoothened signaling pathway(GO:0007224);positive regulation of cell proliferation(GO:0008284);positive regulation of transcription, DNA-templated(GO:0045893)	0	0
ENSSSCG00000023225	22.1409	2.00689	3.49143e-07	1.08017e-05	UP	Uncharacterized protein;SYN2;ortholog	SYNAPSIN-2 (PTHR10841:SF24)	Synaptic vesicle trafficking->Synapsin;;	ATP binding(GO:0005524)	neurotransmitter secretion(GO:0007269)	plasma membrane(GO:0005886);postsynaptic density(GO:0014069);synaptic vesicle membrane(GO:0030672);SNARE complex(GO:0031201);myelin sheath(GO:0043209)	0
ENSSSCG00000023907	347.421	-0.916179	3.5982e-07	1.11081e-05	DOWN	Uncharacterized protein (Fragment);LOC100522153;ortholog	ACTIN FILAMENT-ASSOCIATED PROTEIN 1 (PTHR14338:SF10)	0	0	regulation of signal transduction(GO:0009966);regulation of cytoskeleton organization(GO:0051493)	0	0
ENSSSCG00000016950	349.269	1.47617	3.60857e-07	1.11162e-05	UP	Uncharacterized protein;SGTB;ortholog	SMALL GLUTAMINE-RICH TETRATRICOPEPTIDE REPEAT-CONTAINING PROTEIN BETA (PTHR22904:SF452)	0	0	0	0	0
ENSSSCG00000009784	38.864	1.94992	3.77208e-07	1.15951e-05	UP	Uncharacterized protein;ABCB9;ortholog	ATP-BINDING CASSETTE SUB-FAMILY B MEMBER 9 (PTHR24221:SF340)	0	ATP binding(GO:0005524);peptide-transporting ATPase activity(GO:0015440);substrate-specific transmembrane transporter activity(GO:0022891);ATPase activity, coupled to transmembrane movement of substances(GO:0042626);protein homodimerization activity(GO:0042803)	antigen processing and presentation of exogenous protein antigen via MHC class Ib, TAP-dependent(GO:0002481);antigen processing and presentation of endogenous peptide antigen via MHC class I via ER pathway, TAP-dependent(GO:0002485);antigen processing and presentation of endogenous peptide antigen via MHC class Ib via ER pathway, TAP-dependent(GO:0002489);positive regulation of antigen processing…	lysosomal membrane(GO:0005765);integral component of membrane(GO:0016021);integral component of endoplasmic reticulum membrane(GO:0030176)	ABC-family proteins mediated transport;Transmembrane transport of small molecules
ENSSSCG00000000681	1804.47	-0.828508	3.87405e-07	1.18832e-05	DOWN	Uncharacterized protein;P3H3;ortholog	PROLYL 3-HYDROXYLASE 3 (PTHR14049:SF16)	0	iron ion binding(GO:0005506);procollagen-proline 3-dioxygenase activity(GO:0019797);L-ascorbic acid binding(GO:0031418)	negative regulation of cell proliferation(GO:0008285);peptidyl-proline hydroxylation(GO:0019511);collagen metabolic process(GO:0032963);oxidation-reduction process(GO:0055114)	endoplasmic reticulum(GO:0005783)	0
ENSSSCG00000028274	450.183	1.36089	3.92707e-07	1.20202e-05	UP	Uncharacterized protein;FAM131B;ortholog	PROTEIN FAM131B (PTHR15736:SF12)	0	0	0	nucleoplasm(GO:0005654);cytosol(GO:0005829)	0
ENSSSCG00000003439	232.324	-2.63717	4.0346e-07	1.23231e-05	DOWN	Uncharacterized protein (Fragment);DHRS3;ortholog	SHORT-CHAIN DEHYDROGENASE/REDUCTASE 3 (PTHR24322:SF696)	0	retinol dehydrogenase activity(GO:0004745)	outflow tract morphogenesis(GO:0003151);regulation of ossification(GO:0030278);retinol metabolic process(GO:0042572);negative regulation of retinoic acid receptor signaling pathway(GO:0048387);oxidation-reduction process(GO:0055114);palate development(GO:0060021);bone morphogenesis(GO:0060349);cardiac septum morphogenesis(GO:0060411)	0	The retinoid cycle in cones (daylight vision);Visual phototransduction;Signal Transduction;RA biosynthesis pathway;Signaling by Retinoic Acid
ENSSSCG00000011606	58.2852	1.51138	4.06186e-07	1.23801e-05	UP	Protein Wnt;WNT7A;ortholog	PROTEIN WNT-7A (PTHR12027:SF118)	Cadherin signaling pathway->Wingless-type MMTV integration site family member;;Alzheimer disease-presenilin pathway->Wingless-type MMTV integration site family member;;Wnt signaling pathway->Wingless-type MMTV integration site family member;;Angiogenesis->Wingless-type MMTV integration site family member;;;;;	frizzled binding(GO:0005109);cytokine activity(GO:0005125);receptor agonist activity(GO:0048018)	embryonic axis specification(GO:0000578);cartilage condensation(GO:0001502);angiogenesis(GO:0001525);chondrocyte differentiation(GO:0002062);neurotransmitter secretion(GO:0007269);asymmetric protein localization(GO:0008105);dorsal/ventral pattern formation(GO:0009953);positive regulation of endothelial cell migration(GO:0010595);skeletal muscle satellite cell activation(GO:0014719);skeletal muscl…	proteinaceous extracellular matrix(GO:0005578);extracellular space(GO:0005615);cell surface(GO:0009986);integral component of membrane(GO:0016021);presynapse(GO:0098793)	WNT ligand biogenesis and trafficking;Signal Transduction;Signaling by Wnt
ENSSSCG00000011680	179.292	2.3079	4.07896e-07	1.24059e-05	UP	Uncharacterized protein;PLS1;ortholog	PLASTIN-1 (PTHR19961:SF43)	0	actin filament binding(GO:0051015)	intestinal D-glucose absorption(GO:0001951);regulation of microvillus length(GO:0032532);positive regulation of multicellular organism growth(GO:0040018);actin filament bundle assembly(GO:0051017);actin filament network formation(GO:0051639);actin crosslink formation(GO:0051764);positive regulation of establishment of protein localization to plasma membrane(GO:0090004);terminal web assembly(GO:19…	cytoplasm(GO:0005737);actin filament(GO:0005884);brush border(GO:0005903);actin filament bundle(GO:0032432);extracellular exosome(GO:0070062);terminal web(GO:1990357)	0
ENSSSCG00000012087	469.255	-0.870808	4.12976e-07	1.25339e-05	DOWN	Uncharacterized protein;SLC37A1;ortholog	GLYCEROL-3-PHOSPHATE TRANSPORTER (PTHR43184:SF11)	0	transmembrane transporter activity(GO:0022857);glucose 6-phosphate:inorganic phosphate antiporter activity(GO:0061513)	anion transport(GO:0006820);glucose-6-phosphate transport(GO:0015760);phosphate ion transmembrane transport(GO:0035435);transmembrane transport(GO:0055085)	integral component of membrane(GO:0016021);integral component of endoplasmic reticulum membrane(GO:0030176)	0
ENSSSCG00000028593	612.54	-0.698528	4.17987e-07	1.26593e-05	DOWN	Uncharacterized protein;ENTHD2;ortholog	AP-4 COMPLEX ACCESSORY SUBUNIT TEPSIN (PTHR21514:SF2)	0	0	0	Golgi apparatus(GO:0005794);nuclear speck(GO:0016607);nuclear membrane(GO:0031965)	0
ENSSSCG00000012342	2803.92	-0.579885	4.27665e-07	1.29252e-05	DOWN	Uncharacterized protein;MAGED2;ortholog	MELANOMA-ASSOCIATED ANTIGEN D2 (PTHR11736:SF91)	0	0	female pregnancy(GO:0007565);renal sodium ion absorption(GO:0070294)	nucleolus(GO:0005730);cytosol(GO:0005829);membrane(GO:0016020)	Hemostasis;Platelet activation, signaling and aggregation;Platelet degranulation ;Response to elevated platelet cytosolic Ca2+
ENSSSCG00000016672	7.74461	2.66273	4.38318e-07	1.32194e-05	UP	Pituitary adenylate cyclase-activating polypeptide type I receptor variant 1;PAC1;ortholog	PITUITARY ADENYLATE CYCLASE-ACTIVATING POLYPEPTIDE TYPE I RECEPTOR (PTHR12011:SF367)	Gonadotropin-releasing hormone receptor pathway->PAC1R;;Gonadotropin-releasing hormone receptor pathway->PAC1-R;;Gonadotropin-releasing hormone receptor pathway->PAC1R;;;;	vasoactive intestinal polypeptide receptor activity(GO:0004999)	cell surface receptor signaling pathway(GO:0007166);G-protein coupled receptor signaling pathway(GO:0007186)	integral component of membrane(GO:0016021)	GPCR downstream signaling;G alpha (s) signalling events;Signaling by GPCR;GPCR ligand binding;Class B/2 (Secretin family receptors);Glucagon-type ligand receptors;Signal Transduction
ENSSSCG00000030544	140.144	-1.37563	4.40818e-07	1.3267e-05	DOWN	Uncharacterized protein;TMEM143;ortholog	TRANSMEMBRANE PROTEIN 143 (PTHR16095:SF14)	0	0	0	mitochondrion(GO:0005739);integral component of membrane(GO:0016021)	0
ENSSSCG00000003253	5699.11	-0.949039	4.44009e-07	1.33351e-05	DOWN	Uncharacterized protein;LOC100519316;ortholog	MYELOID-ASSOCIATED DIFFERENTIATION MARKER (PTHR17068:SF10)	0	0	0	integral component of membrane(GO:0016021)	0
ENSSSCG00000021873	55.3561	2.36818	4.46322e-07	1.33766e-05	UP	Cellular retinoic acid binding protein 1;CRABP1;ortholog	CELLULAR RETINOIC ACID-BINDING PROTEIN 1 (PTHR11955:SF122)	0	retinoic acid binding(GO:0001972);transporter activity(GO:0005215)	transport(GO:0006810);retinoic acid catabolic process(GO:0034653)	cytoplasm(GO:0005737)	Signal Transduction;Signaling by Retinoic Acid;RA biosynthesis pathway
ENSSSCG00000016984	25.6357	2.18946	4.50462e-07	1.34726e-05	UP	Uncharacterized protein;NKX2-5;ortholog	HOMEOBOX PROTEIN NKX-2.5 (PTHR24340:SF49)	0	RNA polymerase II core promoter proximal region sequence-specific DNA binding(GO:0000978);transcriptional activator activity, RNA polymerase II core promoter proximal region sequence-specific binding(GO:0001077);RNA polymerase II transcription cofactor activity(GO:0001104);transcriptional activator activity, RNA polymerase II transcription factor binding(GO:0001190);chromatin binding(GO:0003682);…	negative regulation of transcription from RNA polymerase II promoter(GO:0000122);vasculogenesis(GO:0001570);heart looping(GO:0001947);outflow tract septum morphogenesis(GO:0003148);bundle of His development(GO:0003166);Purkinje myocyte differentiation(GO:0003168);cardiac ventricle formation(GO:0003211);right ventricular cardiac muscle tissue morphogenesis(GO:0003221);ventricular trabecula myocard…	cytoplasm(GO:0005737);RNA polymerase II transcription factor complex(GO:0090575)	0
ENSSSCG00000010446	73.4832	1.7812	4.58065e-07	1.36433e-05	UP	Uncharacterized protein;STAMBPL1;ortholog	AMSH-LIKE PROTEASE (PTHR12947:SF14)	0	0	0	membrane(GO:0016020)	Metalloprotease DUBs;Metabolism of proteins;Deubiquitination;Post-translational protein modification
ENSSSCG00000010571	395.475	-0.783166	4.57193e-07	1.36433e-05	DOWN	Uncharacterized protein;C10orf76;ortholog	UPF0668 PROTEIN C10ORF76 (PTHR13608:SF4)	0	0	0	0	0
ENSSSCG00000009069	93.7439	1.62572	4.7424e-07	1.40959e-05	UP	Uncharacterized protein;C4orf33;ortholog	UPF0462 PROTEIN C4ORF33 (PTHR31475:SF6)	0	0	0	0	0
ENSSSCG00000003168	339.113	-1.21775	4.76593e-07	1.41366e-05	DOWN	Uncharacterized protein;ALDH16A1;ortholog	ALDEHYDE DEHYDROGENASE FAMILY 16 MEMBER A1 (PTHR11699:SF228)	5-Hydroxytryptamine degredation->Aldehyde Dehydrogenase;;	aminobutyraldehyde dehydrogenase activity(GO:0019145);4-trimethylammoniobutyraldehyde dehydrogenase activity(GO:0047105)	oxidation-reduction process(GO:0055114)	membrane(GO:0016020);extracellular exosome(GO:0070062)	0
ENSSSCG00000005375	52.0098	1.86078	4.78956e-07	1.41775e-05	UP	Coronin;CORO2A;ortholog	CORONIN-2A (PTHR10856:SF35)	0	actin filament binding(GO:0051015)	actin cytoskeleton organization(GO:0030036)	actin cytoskeleton(GO:0015629);transcriptional repressor complex(GO:0017053)	0
ENSSSCG00000013273	34.4393	2.06084	5.05525e-07	1.49332e-05	UP	Sulfotransferase;CHST1;ortholog	CARBOHYDRATE SULFOTRANSFERASE 1 (PTHR10704:SF46)	0	N-acetylglucosamine 6-O-sulfotransferase activity(GO:0001517);keratan sulfotransferase activity(GO:0045130)	galactose metabolic process(GO:0006012);sulfur compound metabolic process(GO:0006790);keratan sulfate metabolic process(GO:0042339)	Golgi membrane(GO:0000139);integral component of membrane(GO:0016021)	Metabolism;Keratan sulfate biosynthesis;Glycosaminoglycan metabolism;Metabolism of carbohydrates;Keratan sulfate/keratin metabolism
ENSSSCG00000013180	17.3063	2.41056	5.17007e-07	1.52411e-05	UP	Protein yippee-like;YPEL4;ortholog	PROTEIN YIPPEE-LIKE 4 (PTHR13848:SF32)	0	metal ion binding(GO:0046872)	0	0	0
ENSSSCG00000017194	52.5575	-1.65652	5.19403e-07	1.52804e-05	DOWN	Uncharacterized protein;TEN1;ortholog	CST COMPLEX SUBUNIT TEN1 (PTHR33905:SF2)	0	single-stranded DNA binding(GO:0003697);telomerase inhibitor activity(GO:0010521);telomeric DNA binding(GO:0042162)	negative regulation of telomerase activity(GO:0051974);regulation of telomere maintenance via telomere lengthening(GO:1904356)	CST complex(GO:1990879)	0
ENSSSCG00000029484	346.372	1.8158	5.27404e-07	1.54841e-05	UP	Uncharacterized protein;EMB;ortholog	EMBIGIN (PTHR10075:SF18)	0	0	0	integral component of membrane(GO:0016021)	Transmembrane transport of small molecules;SLC-mediated transmembrane transport;Transport of glucose and other sugars, bile salts and organic acids, metal ions and amine compounds;Proton-coupled monocarboxylate transport
ENSSSCG00000016833	6.74491	2.57867	5.46367e-07	1.60082e-05	UP	Uncharacterized protein;CAPSL;ortholog	CALCYPHOSIN-LIKE PROTEIN (PTHR10891:SF735)	0	calcium ion binding(GO:0005509)	0	0	0
ENSSSCG00000028315	5.8178	2.59864	5.50958e-07	1.61099e-05	UP	Uncharacterized protein;ZNF311;ortholog	ZINC FINGER PROTEIN 135 (PTHR24377:SF488)	0	nucleic acid binding(GO:0003676);transcription factor activity, sequence-specific DNA binding(GO:0003700);metal ion binding(GO:0046872)	regulation of transcription, DNA-templated(GO:0006355)	intracellular(GO:0005622)	0
ENSSSCG00000017223	20.6452	2.22089	5.63286e-07	1.6437e-05	UP	Uncharacterized protein;USH1G;ortholog	USHER SYNDROME TYPE-1G PROTEIN (PTHR24161:SF33)	0	spectrin binding(GO:0030507);protein homodimerization activity(GO:0042803)	sensory perception of sound(GO:0007605);inner ear morphogenesis(GO:0042472);photoreceptor cell maintenance(GO:0045494);sensory perception of light stimulus(GO:0050953);equilibrioception(GO:0050957);inner ear receptor stereocilium organization(GO:0060122)	photoreceptor inner segment(GO:0001917);cytoplasm(GO:0005737);actin cytoskeleton(GO:0015629);photoreceptor connecting cilium(GO:0032391);ciliary basal body(GO:0036064)	0
ENSSSCG00000015834	92.6947	1.30148	5.68027e-07	1.65351e-05	UP	Uncharacterized protein;RNF122;ortholog	RING FINGER PROTEIN 122 (PTHR22763:SF141)	0	zinc ion binding(GO:0008270);ubiquitin protein ligase activity(GO:0061630)	protein polyubiquitination(GO:0000209);protein ubiquitination involved in ubiquitin-dependent protein catabolic process(GO:0042787);proteasome-mediated ubiquitin-dependent protein catabolic process(GO:0043161)	integral component of membrane(GO:0016021)	0
ENSSSCG00000029305	151.503	1.21374	5.68947e-07	1.65351e-05	UP	Uncharacterized protein;FNDC4;ortholog	FIBRONECTIN TYPE III DOMAIN-CONTAINING PROTEIN 4 (PTHR14470:SF5)	0	0	0	endoplasmic reticulum(GO:0005783);plasma membrane(GO:0005886);integral component of membrane(GO:0016021)	0
ENSSSCG00000009400	470.258	-0.659212	5.87982e-07	1.70539e-05	DOWN	Uncharacterized protein (Fragment);RCBTB2;ortholog	RCC1 AND BTB DOMAIN-CONTAINING PROTEIN 2 (PTHR22870:SF299)	0	0	0	acrosomal vesicle(GO:0001669)	0
ENSSSCG00000014020	12508.7	-0.524951	5.91604e-07	1.71244e-05	DOWN	Uncharacterized protein;CANX;ortholog	CALNEXIN (PTHR11073:SF29)	0	calcium ion binding(GO:0005509);poly(A) RNA binding(GO:0044822);unfolded protein binding(GO:0051082)	protein folding(GO:0006457);synaptic vesicle endocytosis(GO:0048488)	endoplasmic reticulum membrane(GO:0005789);integral component of membrane(GO:0016021);extracellular matrix(GO:0031012);myelin sheath(GO:0043209);ER-mitochondrion membrane contact site(GO:0044233);synapse(GO:0045202);extracellular exosome(GO:0070062)	Adaptive Immune System;Calnexin/calreticulin cycle;Post-translational protein modification;Antigen Presentation: Folding, assembly and peptide loading of class I MHC;N-glycan trimming in the ER and Calnexin/Calreticulin cycle;Class I MHC mediated antigen processing & presentation;Metabolism of proteins;Asparagine N-linked glycosylation;Immune System
ENSSSCG00000007840	392.454	-0.89143	5.94729e-07	1.71803e-05	DOWN	Uncharacterized protein (Fragment);POLR3E;ortholog	DNA-DIRECTED RNA POLYMERASE III SUBUNIT RPC5 (PTHR12069:SF1)	0	RNA polymerase III activity(GO:0001056)	transcription from RNA polymerase III promoter(GO:0006383)	DNA-directed RNA polymerase III complex(GO:0005666)	RNA Polymerase I, RNA Polymerase III, and Mitochondrial Transcription;Immune System;Gene Expression;RNA Polymerase III Transcription Initiation From Type 3 Promoter;RNA Polymerase III Transcription Initiation;RNA Polymerase III Transcription;RNA Polymerase III Transcription Initiation From Type 1 Promoter;RNA Polymerase III Transcription Initiation From Type 2 Promoter;Innate Immune System;Cytoso…
ENSSSCG00000026554	131.017	1.42475	6.03696e-07	1.74043e-05	UP	NA	NA	NA	NA	NA	NA	NA
ENSSSCG00000014957	20.9711	2.44535	6.16574e-07	1.77401e-05	UP	Uncharacterized protein;LOC100517177;ortholog	PROTEIN 1700012B09RIK (PTHR38326:SF2)	0	0	0	0	0
ENSSSCG00000028549	1205.38	-1.37783	6.24632e-07	1.79361e-05	DOWN	Uncharacterized protein;LOC102166778;ortholog	0	0	0	0	0	0
ENSSSCG00000025788	45.5668	1.17905	6.28689e-07	1.80166e-05	UP	Uncharacterized protein;LOC100157006;ortholog	BIS(5'-ADENOSYL)-TRIPHOSPHATASE ENPP4 (PTHR10151:SF98)	0	bis(5'-adenosyl)-triphosphatase activity(GO:0047710)	metabolic process(GO:0008152);positive regulation of blood coagulation(GO:0030194)	integral component of membrane(GO:0016021)	0
ENSSSCG00000012999	2718.91	-0.895043	6.42696e-07	1.83814e-05	DOWN	Calpain-1 catalytic subunit;CAPN1;ortholog	CALPAIN-1 CATALYTIC SUBUNIT (PTHR10183:SF343)	Huntington disease->Calpain;;	calcium-dependent cysteine-type endopeptidase activity(GO:0004198);calcium ion binding(GO:0005509)	proteolysis(GO:0006508);receptor catabolic process(GO:0032801);regulation of catalytic activity(GO:0050790);mammary gland involution(GO:0060056);self proteolysis(GO:0097264)	cytoplasm(GO:0005737);mitochondrion(GO:0005739);lysosome(GO:0005764);cytosol(GO:0005829);plasma membrane(GO:0005886);focal adhesion(GO:0005925);extracellular exosome(GO:0070062)	Degradation of the extracellular matrix;Extracellular matrix organization
ENSSSCG00000004679	485.898	1.43356	6.57899e-07	1.87788e-05	UP	NA	NA	NA	NA	NA	NA	NA
ENSSSCG00000008712	47.0165	2.15719	6.66594e-07	1.89893e-05	UP	Serine/threonine-protein phosphatase 2A 55 kDa regulatory subunit B (Fragment);PPP2R2C;ortholog	SERINE/THREONINE-PROTEIN PHOSPHATASE 2A 55 KDA REGULATORY SUBUNIT B GAMMA ISOFORM (PTHR11871:SF24)	FGF signaling pathway->protein phosphatase 2A;;	protein phosphatase regulator activity(GO:0019888);protein serine/threonine phosphatase activity(GO:0004722)	mitotic cell cycle(GO:0000278);developmental process(GO:0032502);regulation of catalytic activity(GO:0050790);peptidyl-serine dephosphorylation(GO:0070262)	protein phosphatase type 2A complex(GO:0000159);cytosol(GO:0005829)	0
ENSSSCG00000025200	323.752	-0.732631	6.74929e-07	1.91888e-05	DOWN	Uncharacterized protein;UBIAD1;ortholog	UBIA PRENYLTRANSFERASE DOMAIN-CONTAINING PROTEIN 1 (PTHR13929:SF8)	0	prenyltransferase activity(GO:0004659);antioxidant activity(GO:0016209)	menaquinone biosynthetic process(GO:0009234);ubiquinone biosynthetic process via 3,4-dihydroxy-5-polyprenylbenzoate(GO:0032194);vitamin K biosynthetic process(GO:0042371);cellular oxidant detoxification(GO:0098869)	nucleus(GO:0005634);endoplasmic reticulum(GO:0005783);integral component of Golgi membrane(GO:0030173)	Metabolism;Metabolism of fat-soluble vitamins;Metabolism of vitamins and cofactors;Metabolism of vitamin K
ENSSSCG00000000188	19.3605	2.55146	6.78172e-07	1.92051e-05	UP	Hedgehog protein (Fragment);unassigned;ortholog	DESERT HEDGEHOG PROTEIN (PTHR11889:SF73)	0	patched binding(GO:0005113);calcium ion binding(GO:0005509);peptidase activity(GO:0008233);zinc ion binding(GO:0008270)	osteoblast differentiation(GO:0001649);smoothened signaling pathway(GO:0007224);cell-cell signaling(GO:0007267);spermatid development(GO:0007286);intein-mediated protein splicing(GO:0016539);male sex determination(GO:0030238);Leydig cell differentiation(GO:0033327);regulation of steroid biosynthetic process(GO:0050810)	extracellular space(GO:0005615);plasma membrane(GO:0005886)	0
ENSSSCG00000022990	313.774	1.16581	6.77472e-07	1.92051e-05	UP	Uncharacterized protein;unassigned;ortholog	SUBFAMILY NOT NAMED (PTHR12294:SF20)	0	calcium ion binding(GO:0005509)	0	0	0
ENSSSCG00000007542	121.898	-1.10825	6.9325e-07	1.95935e-05	DOWN	Uncharacterized protein;PRKAR1B;ortholog	CAMP-DEPENDENT PROTEIN KINASE TYPE I-BETA REGULATORY SUBUNIT (PTHR11635:SF158)	Metabotropic glutamate receptor group I pathway->Protein kinase A;;Muscarinic acetylcholine receptor 2 and 4 signaling pathway->Protein kinase A;;Metabotropic glutamate receptor group III pathway->Protein kinase A;;Metabotropic glutamate receptor group II pathway->Protein kinase A;;Gonadotropin-releasing hormone receptor pathway->PKA;;Hedgehog signaling pathway->Protein kinase A;;Heterotrimeric G…	cAMP-dependent protein kinase regulator activity(GO:0008603);cAMP binding(GO:0030552)	regulation of protein kinase activity(GO:0045859)	cAMP-dependent protein kinase complex(GO:0005952)	PKA activation;EGFR interacts with phospholipase C-gamma;Transmembrane transport of small molecules;DAP12 signaling;Integration of energy metabolism;Signal Transduction;PKA-mediated phosphorylation of CREB;Phospholipase C-mediated cascade; FGFR4;Vasopressin regulates renal water homeostasis via Aquaporins;DARPP-32 events;Glucagon signaling in metabolic regulation;PKA activation in glucagon signal…
ENSSSCG00000010991	38.82	1.45803	7.01114e-07	1.97387e-05	UP	NA	NA	NA	NA	NA	NA	NA
ENSSSCG00000014091	11.3594	2.39363	7.01131e-07	1.97387e-05	UP	Uncharacterized protein;F2RL1;ortholog	PROTEINASE-ACTIVATED RECEPTOR 2 (PTHR24232:SF69)	0	G-protein alpha-subunit binding(GO:0001965);G-protein coupled receptor activity(GO:0004930);thrombin-activated receptor activity(GO:0015057);G-protein beta-subunit binding(GO:0031681)	activation of MAPK activity(GO:0000187);T cell activation involved in immune response(GO:0002286);positive regulation of leukocyte chemotaxis(GO:0002690);positive regulation of cytokine secretion involved in immune response(GO:0002741);positive regulation of cytosolic calcium ion concentration(GO:0007204);blood coagulation(GO:0007596);negative regulation of tumor necrosis factor-mediated signalin…	early endosome(GO:0005769);integral component of plasma membrane(GO:0005887);pseudopodium(GO:0031143)	GPCR ligand binding;Signaling by GPCR;GPCR downstream signaling;Signal Transduction;Gastrin-CREB signalling pathway via PKC and MAPK;G alpha (q) signalling events;Peptide ligand-binding receptors;Class A/1 (Rhodopsin-like receptors)
ENSSSCG00000006972	244.262	1.46082	7.06582e-07	1.98533e-05	UP	Uncharacterized protein (Fragment);C8orf48;ortholog	SUBFAMILY NOT NAMED (PTHR35256:SF2)	0	0	0	0	0
ENSSSCG00000020919	322.209	1.58783	7.25375e-07	2.03416e-05	UP	Uncharacterized protein (Fragment);MLF1;ortholog	MYELOID LEUKEMIA FACTOR 1 (PTHR13105:SF10)	0	DNA binding(GO:0003677);protein domain specific binding(GO:0019904)	regulation of transcription, DNA-templated(GO:0006355);cell cycle arrest(GO:0007050)	nucleus(GO:0005634)	0
ENSSSCG00000004451	7.8401	2.68796	7.35665e-07	2.059e-05	UP	Uncharacterized protein;RIPPLY2;ortholog	PROTEIN RIPPLY2 (PTHR16770:SF7)	0	0	negative regulation of transcription from RNA polymerase II promoter(GO:0000122);ossification(GO:0001503);Notch signaling pathway(GO:0007219);determination of left/right symmetry(GO:0007368);embryonic pattern specification(GO:0009880);somite rostral/caudal axis specification(GO:0032525);post-anal tail morphogenesis(GO:0036342);bone morphogenesis(GO:0060349)	nucleus(GO:0005634)	0
ENSSSCG00000002812	1460.57	-0.597179	7.42554e-07	2.07425e-05	DOWN	Kinesin-like protein (Fragment);KIFC3;ortholog	KINESIN-LIKE PROTEIN KIFC3 (PTHR24115:SF655)	0	microtubule motor activity(GO:0003777);ATP binding(GO:0005524);microtubule binding(GO:0008017);ATP-dependent microtubule motor activity, minus-end-directed(GO:0008569);ATPase activity(GO:0016887)	microtubule-based movement(GO:0007018);Golgi organization(GO:0007030);zonula adherens maintenance(GO:0045218);epithelial cell-cell adhesion(GO:0090136)	Golgi apparatus(GO:0005794);centrosome(GO:0005813);kinesin complex(GO:0005871);microtubule(GO:0005874);zonula adherens(GO:0005915);extracellular exosome(GO:0070062)	0
ENSSSCG00000017502	154.641	-1.19061	7.45516e-07	2.07849e-05	DOWN	Uncharacterized protein;PGAP3;ortholog	POST-GPI ATTACHMENT TO PROTEINS FACTOR 3 (PTHR13148:SF4)	0	hydrolase activity, acting on ester bonds(GO:0016788)	GPI anchor metabolic process(GO:0006505)	integral component of membrane(GO:0016021);intrinsic component of endoplasmic reticulum membrane(GO:0031227)	0
ENSSSCG00000025791	229.867	-0.915611	7.47277e-07	2.07937e-05	DOWN	Uncharacterized protein;MON1A;ortholog	VACUOLAR FUSION PROTEIN MON1 HOMOLOG A (PTHR13027:SF16)	0	0	protein secretion(GO:0009306);vesicle-mediated transport(GO:0016192)	endomembrane system(GO:0012505)	0
ENSSSCG00000002864	22.0802	2.34904	7.5263e-07	2.09022e-05	UP	Uncharacterized protein (Fragment);SLC7A10;ortholog	ASC-TYPE AMINO ACID TRANSPORTER 1 (PTHR11785:SF464)	0	L-serine transmembrane transporter activity(GO:0015194);antiporter activity(GO:0015297)	amino acid transmembrane transport(GO:0003333);L-serine transport(GO:0015825);D-alanine transport(GO:0042941);D-serine transport(GO:0042942)	integral component of plasma membrane(GO:0005887)	Transmembrane transport of small molecules;Basigin interactions;SLC-mediated transmembrane transport;Cell surface interactions at the vascular wall;Hemostasis;Amino acid transport across the plasma membrane;Transport of inorganic cations/anions and amino acids/oligopeptides
ENSSSCG00000011294	39.2948	1.87843	7.56418e-07	2.09669e-05	UP	Uncharacterized protein;FAM198A;ortholog	PROTEIN FAM198A (PTHR15905:SF7)	0	0	0	intracellular membrane-bounded organelle(GO:0043231)	0
ENSSSCG00000015846	1270.96	-1.31753	8.17267e-07	2.261e-05	DOWN	Uncharacterized protein;RBPMS;ortholog	0	0	nucleotide binding(GO:0000166);transcription coactivator activity(GO:0003713);poly(A) binding(GO:0008143);protein homodimerization activity(GO:0042803);poly(A) RNA binding(GO:0044822)	response to oxidative stress(GO:0006979);positive regulation of pathway-restricted SMAD protein phosphorylation(GO:0010862);positive regulation of SMAD protein import into nucleus(GO:0060391);regulation of nucleic acid-templated transcription(GO:1903506)	nucleoplasm(GO:0005654);cytosol(GO:0005829);cytoplasmic stress granule(GO:0010494)	0
ENSSSCG00000003022	29.2295	1.98967	8.39766e-07	2.31879e-05	UP	Uncharacterized protein;TMEM145;ortholog	TRANSMEMBRANE PROTEIN 145 (PTHR23252:SF31)	0	0	G-protein coupled receptor signaling pathway(GO:0007186);response to pheromone(GO:0019236)	integral component of membrane(GO:0016021)	0
ENSSSCG00000007949	13.4587	2.11121	8.43529e-07	2.32471e-05	UP	Uncharacterized protein (Fragment);SRL;ortholog	SARCALUMENIN (PTHR11216:SF103)	0	GTP binding(GO:0005525)	store-operated calcium entry(GO:0002115);response to muscle activity involved in regulation of muscle adaptation(GO:0014873)	0	0
ENSSSCG00000016243	174.221	-0.910448	8.47835e-07	2.33211e-05	DOWN	Uncharacterized protein;RHBDD1;ortholog	RHOMBOID-RELATED PROTEIN 4 (PTHR12917:SF30)	0	serine-type endopeptidase activity(GO:0004252)	proteolysis(GO:0006508)	integral component of membrane(GO:0016021)	0
ENSSSCG00000008099	219.9	1.22923	8.51858e-07	2.33425e-05	UP	Uncharacterized protein;ZC3H8;ortholog	ZINC FINGER CCCH DOMAIN-CONTAINING PROTEIN 8 (PTHR13119:SF28)	0	RNA polymerase II intronic transcription regulatory region sequence-specific DNA binding(GO:0001162);transcriptional repressor activity, RNA polymerase II transcription regulatory region sequence-specific binding(GO:0001227);poly(A) RNA binding(GO:0044822);metal ion binding(GO:0046872)	negative regulation of transcription from RNA polymerase II promoter(GO:0000122);negative regulation of T cell differentiation in thymus(GO:0033085);snRNA transcription from RNA polymerase II promoter(GO:0042795);snRNA transcription from RNA polymerase III promoter(GO:0042796);T cell homeostasis(GO:0043029);positive regulation of transcription from RNA polymerase III promoter(GO:0045945);response…	transcription elongation factor complex(GO:0008023);Cajal body(GO:0015030);transcriptionally active chromatin(GO:0035327);histone locus body(GO:0035363)	Gene Expression;RNA polymerase II transcribes snRNA genes
ENSSSCG00000018047	15.8269	2.12452	8.50752e-07	2.33425e-05	UP	Uncharacterized protein (Fragment);FAM83G;ortholog	PROTEIN FAM83G (PTHR16181:SF13)	0	0	BMP signaling pathway(GO:0030509)	nucleus(GO:0005634);cytosol(GO:0005829)	0
ENSSSCG00000005477	650.376	-0.980506	8.59806e-07	2.35155e-05	DOWN	Peptidyl-prolyl cis-trans isomerase (Fragment);FKBP15;ortholog	FK506-BINDING PROTEIN 15 (PTHR18937:SF322)	0	peptidyl-prolyl cis-trans isomerase activity(GO:0003755)	protein peptidyl-prolyl isomerization(GO:0000413);protein folding(GO:0006457)	0	0
ENSSSCG00000028172	37.9342	1.55141	8.62874e-07	2.35546e-05	UP	Uncharacterized protein;FAM78A;ortholog	PROTEIN FAM78A (PTHR31655:SF7)	0	0	0	0	0
ENSSSCG00000010134	675.337	-1.12686	8.69378e-07	2.36872e-05	DOWN	Uncharacterized protein;TANGO2;ortholog	TRANSPORT AND GOLGI ORGANIZATION PROTEIN 2 HOMOLOG (PTHR17985:SF15)	0	0	0	Golgi apparatus(GO:0005794)	0
ENSSSCG00000007322	299.695	0.764077	8.89083e-07	2.41784e-05	UP	Uncharacterized protein;NDRG3;ortholog	PROTEIN NDRG3 (PTHR11034:SF30)	0	0	signal transduction(GO:0007165)	cytoplasm(GO:0005737);extracellular exosome(GO:0070062)	0
ENSSSCG00000018028	5.94358	2.62188	9.27194e-07	2.51672e-05	UP	Uncharacterized protein;TEKT3;ortholog	TEKTIN-3 (PTHR19960:SF34)	0	0	flagellated sperm motility(GO:0030317);cilium assembly(GO:0060271);regulation of fertilization(GO:0080154)	nucleus(GO:0005634);cytoplasm(GO:0005737);extracellular exosome(GO:0070062)	0
ENSSSCG00000023404	157.082	1.59592	9.47547e-07	2.56712e-05	UP	Uncharacterized protein;FAM89A;ortholog	PROTEIN FAM89A (PTHR21529:SF9)	0	0	0	0	0
ENSSSCG00000023033	1487.53	-1.15546	9.60861e-07	2.5983e-05	DOWN	Uncharacterized protein (Fragment);PARP3;ortholog	POLY [ADP-RIBOSE] POLYMERASE 3 (PTHR10459:SF81)	FAS signaling pathway->Poly(ADP-ribose) polymerase;;	DNA ligase (ATP) activity(GO:0003910);NAD+ ADP-ribosyltransferase activity(GO:0003950)	telomere maintenance(GO:0000723);lagging strand elongation(GO:0006273);double-strand break repair(GO:0006302);protein ADP-ribosylation(GO:0006471);DNA ligation involved in DNA repair(GO:0051103);positive regulation of DNA ligation(GO:0051106);regulation of mitotic spindle organization(GO:0060236);protein localization to site of double-strand break(GO:1990166)	nucleolus(GO:0005730);cytoplasm(GO:0005737);cytosol(GO:0005829);site of double-strand break(GO:0035861)	0
ENSSSCG00000016838	33.7196	1.94955	9.67417e-07	2.61112e-05	UP	Uncharacterized protein (Fragment);RANBP3L;ortholog	RAN-BINDING PROTEIN 3-LIKE (PTHR23138:SF104)	0	Ran GTPase binding(GO:0008536);R-SMAD binding(GO:0070412)	positive regulation of protein export from nucleus(GO:0046827);intracellular transport(GO:0046907)	nucleus(GO:0005634);cytosol(GO:0005829);intracellular(GO:0005622)	0
ENSSSCG00000022457	338.74	-0.771412	9.7166e-07	2.61766e-05	DOWN	Uncharacterized protein;NOL3;ortholog	NUCLEOLAR PROTEIN 3 (PTHR22797:SF50)	0	death receptor binding(GO:0005123);calcium ion binding(GO:0005509);death effector domain binding(GO:0035877);identical protein binding(GO:0042802);cysteine-type endopeptidase inhibitor activity involved in apoptotic process(GO:0043027);caspase binding(GO:0089720)	response to hypoxia(GO:0001666);blood vessel remodeling(GO:0001974);response to ischemia(GO:0002931);mRNA splice site selection(GO:0006376);cardiac muscle cell apoptotic process(GO:0010659);negative regulation of cardiac muscle cell apoptotic process(GO:0010667);negative regulation of tumor necrosis factor-mediated signaling pathway(GO:0010804);negative regulation of muscle atrophy(GO:0014736);re…	mitochondrion(GO:0005739);sarcoplasm(GO:0016528)	0
ENSSSCG00000010998	1730.02	-0.705467	1.00775e-06	2.70982e-05	DOWN	Uncharacterized protein;B4GALT1;ortholog	BETA-1,4-GALACTOSYLTRANSFERASE 1 (PTHR19300:SF63)	0	beta-N-acetylglucosaminylglycopeptide beta-1,4-galactosyltransferase activity(GO:0003831);N-acetyllactosamine synthase activity(GO:0003945);lactose synthase activity(GO:0004461);cytoskeletal protein binding(GO:0008092);manganese ion binding(GO:0030145)	epithelial cell development(GO:0002064);acute inflammatory response(GO:0002526);lactose biosynthetic process(GO:0005989);galactose metabolic process(GO:0006012);protein N-linked glycosylation(GO:0006487);cell adhesion(GO:0007155);binding of sperm to zona pellucida(GO:0007339);penetration of zona pellucida(GO:0007341);negative regulation of cell proliferation(GO:0008285);extracellular matrix organ…	Golgi trans cisterna(GO:0000138);extracellular space(GO:0005615);external side of plasma membrane(GO:0009897);integral component of membrane(GO:0016021);basolateral plasma membrane(GO:0016323);desmosome(GO:0030057);brush border membrane(GO:0031526);extracellular exosome(GO:0070062)	Transport to the Golgi and subsequent modification;Keratan sulfate biosynthesis;N-glycan antennae elongation in the medial/trans-Golgi;N-Glycan antennae elongation;Metabolism;Interaction With The Zona Pellucida;Reproduction;Asparagine N-linked glycosylation;Fertilization;Keratan sulfate/keratin metabolism;Metabolism of carbohydrates;Metabolism of proteins;Lactose synthesis;Post-translational prot…
ENSSSCG00000005445	10.3977	2.41311	1.01238e-06	2.71718e-05	UP	Uncharacterized protein (Fragment);FRRS1L;ortholog	DOMON DOMAIN-CONTAINING PROTEIN FRRS1L (PTHR23130:SF135)	0	0	regulation of glutamate receptor signaling pathway(GO:1900449)	integral component of membrane(GO:0016021)	0
ENSSSCG00000004456	1287.91	-0.752774	1.05186e-06	2.8179e-05	DOWN	Phosphoacetylglucosamine mutase;PGM3;ortholog	PHOSPHOACETYLGLUCOSAMINE MUTASE (PTHR22573:SF66)	0	magnesium ion binding(GO:0000287);phosphoacetylglucosamine mutase activity(GO:0004610);phosphoglucomutase activity(GO:0004614)	carbohydrate metabolic process(GO:0005975);UDP-N-acetylglucosamine biosynthetic process(GO:0006048);protein N-linked glycosylation(GO:0006487);protein O-linked glycosylation(GO:0006493);spermatogenesis(GO:0007283);glucose 1-phosphate metabolic process(GO:0019255);hemopoiesis(GO:0030097)	cytosol(GO:0005829)	Synthesis of UDP-N-acetyl-glucosamine;Synthesis of substrates in N-glycan biosythesis;Post-translational protein modification;Asparagine N-linked glycosylation;Metabolism of proteins;Biosynthesis of the N-glycan precursor (dolichol lipid-linked oligosaccharide, LLO) and transfer to a nascent protein
ENSSSCG00000008559	2343.31	-1.02024	1.06928e-06	2.85923e-05	DOWN	Uncharacterized protein;TMEM214;ortholog	TRANSMEMBRANE PROTEIN 214 (PTHR13448:SF2)	0	0	0	endoplasmic reticulum(GO:0005783);Golgi apparatus(GO:0005794);cytosol(GO:0005829);cytoplasmic microtubule(GO:0005881)	0
ENSSSCG00000024184	908.235	-0.60836	1.10216e-06	2.94168e-05	DOWN	Uncharacterized protein;FASTK;ortholog	FAS-ACTIVATED SERINE/THREONINE KINASE (PTHR21228:SF41)	0	protein serine/threonine kinase activity(GO:0004674)	protein phosphorylation(GO:0006468);regulation of RNA splicing(GO:0043484)	0	0
ENSSSCG00000002469	105.222	0.951037	1.11762e-06	2.97742e-05	UP	Uncharacterized protein;OTUB2;ortholog	UBIQUITIN THIOESTERASE OTUB2 (PTHR12931:SF21)	0	thiol-dependent ubiquitin-specific protease activity(GO:0004843);NEDD8-specific protease activity(GO:0019784);ubiquitin binding(GO:0043130)	protein K11-linked deubiquitination(GO:0035871);protein K63-linked deubiquitination(GO:0070536);protein K48-linked deubiquitination(GO:0071108)	nucleus(GO:0005634)	0
ENSSSCG00000001821	1848.93	-1.00899	1.14239e-06	3.03778e-05	DOWN	Uncharacterized protein;UNC45A;ortholog	PROTEIN UNC-45 HOMOLOG A (PTHR22904:SF450)	0	Hsp90 protein binding(GO:0051879);cadherin binding involved in cell-cell adhesion(GO:0098641)	chaperone-mediated protein folding(GO:0061077);cell-cell adhesion(GO:0098609)	Golgi apparatus(GO:0005794);cytosol(GO:0005829);cell-cell adherens junction(GO:0005913);nuclear speck(GO:0016607)	0
ENSSSCG00000009709	9.53624	2.40427	1.17037e-06	3.10644e-05	UP	Uncharacterized protein;MFAP3L;ortholog	MICROFIBRILLAR-ASSOCIATED PROTEIN 3-LIKE (PTHR14340:SF6)	0	0	0	nucleus(GO:0005634);cytoplasm(GO:0005737);plasma membrane(GO:0005886);integral component of membrane(GO:0016021)	0
ENSSSCG00000013446	928.273	-0.602172	1.17461e-06	3.11195e-05	DOWN	Uncharacterized protein;SCAMP4;ortholog	SECRETORY CARRIER-ASSOCIATED MEMBRANE PROTEIN 4 (PTHR10687:SF39)	0	0	protein transport(GO:0015031)	integral component of membrane(GO:0016021)	0
ENSSSCG00000023627	79.3182	1.8069	1.18867e-06	3.14343e-05	UP	Uncharacterized protein;LYPD6;ortholog	LY6/PLAUR DOMAIN-CONTAINING PROTEIN 6 (PTHR31171:SF5)	0	acetylcholine receptor inhibitor activity(GO:0030550)	regulation of neurotransmitter receptor activity(GO:0099601);negative regulation of receptor activity(GO:2000272)	0	0
ENSSSCG00000016211	1089.43	-0.842741	1.20869e-06	3.19049e-05	DOWN	Uncharacterized protein;ATG9A;ortholog	AUTOPHAGY-RELATED PROTEIN 9A (PTHR13038:SF17)	0	0	autophagosome assembly(GO:0000045);mitophagy(GO:0000422);protein localization to pre-autophagosomal structure(GO:0034497);piecemeal microautophagy of nucleus(GO:0034727);late nucleophagy(GO:0044805)	pre-autophagosomal structure(GO:0000407);late endosome(GO:0005770);autophagosome(GO:0005776);trans-Golgi network(GO:0005802);integral component of membrane(GO:0016021);recycling endosome(GO:0055037)	Macroautophagy;Cellular responses to stress
ENSSSCG00000007208	976.919	-1.50464	1.22835e-06	3.23646e-05	DOWN	Uncharacterized protein;TRIB3;ortholog	TRIBBLES HOMOLOG 3 (PTHR22961:SF21)	0	transcription corepressor activity(GO:0003714);protein kinase activity(GO:0004672);ATP binding(GO:0005524);mitogen-activated protein kinase kinase binding(GO:0031434);ubiquitin protein ligase binding(GO:0031625);ubiquitin-protein transferase regulator activity(GO:0055106)	protein phosphorylation(GO:0006468);negative regulation of protein kinase activity(GO:0006469);regulation of glucose transport(GO:0010827);positive regulation of protein binding(GO:0032092);positive regulation of proteasomal ubiquitin-dependent protein catabolic process(GO:0032436);cellular response to insulin stimulus(GO:0032869);regulation of MAP kinase activity(GO:0043405);negative regulation …	nucleus(GO:0005634);nucleolus(GO:0005730);nuclear membrane(GO:0031965)	IRS-mediated signalling;IRS-related events triggered by IGF1R;PI3K Cascade;Activation of AKT2;Signal Transduction;Signaling by Insulin receptor;Signaling by Type 1 Insulin-like Growth Factor 1 Receptor (IGF1R);Insulin receptor signalling cascade;IGF1R signaling cascade
ENSSSCG00000030262	131.737	1.26145	1.25439e-06	3.29902e-05	UP	Uncharacterized protein;GDPD1;ortholog	GLYCEROPHOSPHODIESTER PHOSPHODIESTERASE DOMAIN-CONTAINING PROTEIN 1 (PTHR42758:SF1)	0	phosphoric diester hydrolase activity(GO:0008081)	lipid metabolic process(GO:0006629)	integral component of membrane(GO:0016021)	0
ENSSSCG00000013313	110.873	1.11902	1.27412e-06	3.3448e-05	UP	Uncharacterized protein;PRRG4;ortholog	TRANSMEMBRANE GAMMA-CARBOXYGLUTAMIC ACID PROTEIN 4 (PTHR24251:SF25)	0	calcium ion binding(GO:0005509)	0	extracellular region(GO:0005576);integral component of membrane(GO:0016021)	0
ENSSSCG00000003105	5293.15	-1.24435	1.29084e-06	3.38251e-05	DOWN	Amino acid transporter (Fragment);SLC1A5;ortholog	NEUTRAL AMINO ACID TRANSPORTER B(0) (PTHR11958:SF83)	0	symporter activity(GO:0015293)	transmembrane transport(GO:0055085)	plasma membrane(GO:0005886);integral component of membrane(GO:0016021);extracellular exosome(GO:0070062)	Transmembrane transport of small molecules;Transport of inorganic cations/anions and amino acids/oligopeptides;SLC-mediated transmembrane transport;Amino acid transport across the plasma membrane
ENSSSCG00000029304	71.3718	1.93436	1.30099e-06	3.40291e-05	UP	Uncharacterized protein (Fragment);STEAP3;ortholog	METALLOREDUCTASE STEAP3 (PTHR14239:SF16)	0	cupric reductase activity(GO:0008823);ferric-chelate reductase (NADPH) activity(GO:0052851)	protein secretion(GO:0009306);copper ion import(GO:0015677);oxidation-reduction process(GO:0055114);ferric iron import into cell(GO:0097461)	endosome(GO:0005768);multivesicular body(GO:0005771);integral component of plasma membrane(GO:0005887)	TP53 Regulates Transcription of Genes Involved in Cytochrome C Release;Gene Expression;Generic Transcription Pathway;TP53 Regulates Transcription of Cell Death Genes;Iron uptake and transport;Transferrin endocytosis and recycling;Transmembrane transport of small molecules;Transcriptional Regulation by TP53
ENSSSCG00000015399	35.0567	2.1387	1.31558e-06	3.43482e-05	UP	Uncharacterized protein;SEMA3E;ortholog	SEMAPHORIN-3E (PTHR11036:SF93)	0	semaphorin receptor binding(GO:0030215);neuropilin binding(GO:0038191);chemorepellent activity(GO:0045499)	branching involved in blood vessel morphogenesis(GO:0001569);neural crest cell migration(GO:0001755);negative regulation of cell-matrix adhesion(GO:0001953);sprouting angiogenesis(GO:0002040);regulation of cell shape(GO:0008360);negative regulation of angiogenesis(GO:0016525);positive regulation of cell migration(GO:0030335);negative regulation of axon extension involved in axon guidance(GO:00488…	extracellular space(GO:0005615)	Developmental Biology;Semaphorin interactions;Other semaphorin interactions;Axon guidance
ENSSSCG00000007499	4.66907	2.63115	1.31806e-06	3.43506e-05	UP	Transcription factor AP-2 gamma (Activating enhancer binding protein 2 gamma);TFAP2C;ortholog	TRANSCRIPTION FACTOR AP-2 GAMMA (PTHR10812:SF22)	0	RNA polymerase II regulatory region sequence-specific DNA binding(GO:0000977);RNA polymerase II transcription factor activity, sequence-specific DNA binding(GO:0000981);core promoter binding(GO:0001047);transcriptional activator activity, RNA polymerase II core promoter proximal region sequence-specific binding(GO:0001077);transcriptional repressor activity, RNA polymerase II core promoter proxim…	negative regulation of transcription from RNA polymerase II promoter(GO:0000122);transcription from RNA polymerase II promoter(GO:0006366);male gonad development(GO:0008584);regulation of gene expression, epigenetic(GO:0040029);regulation of cell proliferation(GO:0042127);positive regulation of transcription from RNA polymerase II promoter(GO:0045944);anatomical structure development(GO:0048856)	nucleus(GO:0005634);nucleoplasm(GO:0005654);mitochondrion(GO:0005739)	SUMO E3 ligases SUMOylate target proteins;Gene Expression;Metabolism of proteins;Activation of the TFAP2 (AP-2) family of transcription factors;SUMOylation of transcription factors;Transcriptional regulation by the AP-2 (TFAP2) family of transcription factors;Generic Transcription Pathway;TFAP2 (AP-2) family regulates transcription of cell cycle factors;Post-translational protein modification;SUM…
ENSSSCG00000023041	32.6191	2.21328	1.34713e-06	3.50448e-05	UP	Uncharacterized protein;PCBP3;ortholog	POLY(RC)-BINDING PROTEIN 3 (PTHR10288:SF183)	0	transcriptional repressor activity, RNA polymerase II transcription regulatory region sequence-specific binding(GO:0001227);double-stranded DNA binding(GO:0003690);poly(A) RNA binding(GO:0044822);C-rich single-stranded DNA binding(GO:1990829)	negative regulation of transcription from RNA polymerase II promoter(GO:0000122)	nucleus(GO:0005634);cytosol(GO:0005829);extracellular exosome(GO:0070062)	0
ENSSSCG00000004497	43.927	1.3454	1.35242e-06	3.5119e-05	UP	Uncharacterized protein;PSTPIP2;ortholog	PROLINE-SERINE-THREONINE PHOSPHATASE-INTERACTING PROTEIN 2 (PTHR23065:SF25)	0	actin binding(GO:0003779)	cytoskeleton organization(GO:0007010);cell migration(GO:0016477)	cytosol(GO:0005829);cytoskeleton(GO:0005856);membrane(GO:0016020)	0
ENSSSCG00000006324	3807.95	0.575812	1.35494e-06	3.51211e-05	UP	NA	NA	NA	NA	NA	NA	NA
ENSSSCG00000004520	140.113	1.87982	1.39348e-06	3.60551e-05	UP	Uncharacterized protein;MAPK4;ortholog	MITOGEN-ACTIVATED PROTEIN KINASE 4 (PTHR24055:SF255)	Alzheimer disease-amyloid secretase pathway->Mitogen activated protein kinase;;	MAP kinase activity(GO:0004707);ATP binding(GO:0005524);protein kinase binding(GO:0019901);protein homodimerization activity(GO:0042803);protein heterodimerization activity(GO:0046982)	MAPK cascade(GO:0000165)	nucleus(GO:0005634);cytoplasm(GO:0005737);intracellular(GO:0005622)	MAPK family signaling cascades;Signal Transduction;MAPK6/MAPK4 signaling
ENSSSCG00000006985	158.585	1.35631	1.39613e-06	3.60587e-05	UP	Uncharacterized protein;MTMR7;ortholog	MYOTUBULARIN-RELATED PROTEIN 7 (PTHR10807:SF79)	0	protein tyrosine phosphatase activity(GO:0004725);phosphatidylinositol phosphate phosphatase activity(GO:0052866)	peptidyl-tyrosine dephosphorylation(GO:0035335);inositol phosphate dephosphorylation(GO:0046855);phosphatidylinositol dephosphorylation(GO:0046856)	cytosol(GO:0005829);membrane(GO:0016020)	Metabolism;PI Metabolism;Synthesis of PIPs at the late endosome membrane;Metabolism of lipids and lipoproteins;Phospholipid metabolism
ENSSSCG00000026985	7.36176	2.59622	1.4279e-06	3.68132e-05	UP	Synaptosomal-associated protein;SNAP25;ortholog	SYNAPTOSOMAL-ASSOCIATED PROTEIN 25 (PTHR19305:SF17)	5HT4 type receptor mediated signaling pathway->SNARE Complex;;Ionotropic glutamate receptor pathway->N-ethylmaleimide-sensitive factor attachment protein receptor;;Metabotropic glutamate receptor group II pathway->N-ethylmaleimide-sensitive factor attachment protein receptor;;Beta1 adrenergic receptor signaling pathway->SNARE Complex;;5HT2 type receptor mediated signaling pathway->SNARE Complex;;…	SNAP receptor activity(GO:0005484);syntaxin-1 binding(GO:0017075)	synaptic vesicle priming(GO:0016082);synaptic vesicle fusion to presynaptic active zone membrane(GO:0031629)	plasma membrane(GO:0005886);synaptobrevin 2-SNAP-25-syntaxin-1a-complexin I complex(GO:0070032);presynapse(GO:0098793)	Neuronal System;Glutamate Neurotransmitter Release Cycle;Neurotransmitter Release Cycle;Norepinephrine Neurotransmitter Release Cycle;Transmission across Chemical Synapses
ENSSSCG00000012915	400.262	-0.938343	1.44993e-06	3.73143e-05	DOWN	Uncharacterized protein (Fragment);CLCF1;ortholog	CARDIOTROPHIN-LIKE CYTOKINE FACTOR 1 (PTHR21353:SF11)	0	cytokine activity(GO:0005125);ciliary neurotrophic factor receptor binding(GO:0005127);protein heterodimerization activity(GO:0046982)	cell surface receptor signaling pathway(GO:0007166);JAK-STAT cascade(GO:0007259);B cell differentiation(GO:0030183);positive regulation of B cell proliferation(GO:0030890);positive regulation of tyrosine phosphorylation of Stat3 protein(GO:0042517);negative regulation of neuron apoptotic process(GO:0043524);positive regulation of isotype switching to IgE isotypes(GO:0048295);positive regulation o…	intracellular(GO:0005622);extracellular exosome(GO:0070062);CRLF-CLCF1 complex(GO:0097058);CNTFR-CLCF1 complex(GO:0097059)	IL-6-type cytokine receptor ligand interactions;Signaling by Interleukins;Immune System;Cytokine Signaling in Immune system;Interleukin-6 family signaling
ENSSSCG00000000765	567.456	-1.08297	1.46645e-06	3.76719e-05	DOWN	Uncharacterized protein (Fragment);IL17RA;ortholog	INTERLEUKIN-17 RECEPTOR A (PTHR15583:SF16)	0	interleukin-17 receptor activity(GO:0030368)	cytokine-mediated signaling pathway(GO:0019221)	integral component of plasma membrane(GO:0005887);integral component of membrane(GO:0016021)	Interleukin-17 signaling;Cytokine Signaling in Immune system;Signaling by Interleukins;Immune System
ENSSSCG00000023376	564.961	0.832066	1.50991e-06	3.87193e-05	UP	Uncharacterized protein;PARD6G;ortholog	PARTITIONING DEFECTIVE 6 HOMOLOG GAMMA (PTHR14102:SF17)	0	0	0	0	Cell-Cell communication;Tight junction interactions;Cell-cell junction organization;Cell junction organization
ENSSSCG00000003539	18.4497	1.94034	1.52887e-06	3.91357e-05	UP	Uncharacterized protein;GRHL3;ortholog	GRAINYHEAD-LIKE PROTEIN 3 HOMOLOG (PTHR11037:SF27)	0	transcriptional activator activity, RNA polymerase II transcription regulatory region sequence-specific binding(GO:0001228);transcription factor activity, sequence-specific DNA binding(GO:0003700);chromatin DNA binding(GO:0031490);sequence-specific DNA binding(GO:0043565)	establishment of planar polarity(GO:0001736);regulation of transcription from RNA polymerase II promoter(GO:0006357);transcription from RNA polymerase II promoter(GO:0006366);pattern specification process(GO:0007389);ectoderm development(GO:0007398);central nervous system development(GO:0007417);epidermis development(GO:0008544);regulation of actin cytoskeleton organization(GO:0032956);wound heal…	nucleus(GO:0005634);nucleoplasm(GO:0005654)	0
ENSSSCG00000010455	25.6526	2.23187	1.54526e-06	3.94851e-05	UP	Uncharacterized protein;SLC16A12;ortholog	MONOCARBOXYLATE TRANSPORTER 12 (PTHR11360:SF199)	0	lactate transmembrane transporter activity(GO:0015129)	plasma membrane lactate transport(GO:0035879);transmembrane transport(GO:0055085)	integral component of plasma membrane(GO:0005887);integral component of membrane(GO:0016021)	0
ENSSSCG00000000037	1961.53	-0.694304	1.56703e-06	3.99528e-05	DOWN	Uncharacterized protein;ARFGAP3;ortholog	ADP-RIBOSYLATION FACTOR GTPASE-ACTIVATING PROTEIN 3 (PTHR23180:SF366)	0	GTPase activator activity(GO:0005096)	protein secretion(GO:0009306);positive regulation of GTPase activity(GO:0043547)	Golgi apparatus(GO:0005794);cytosol(GO:0005829);membrane(GO:0016020)	COPI-dependent Golgi-to-ER retrograde traffic;Intra-Golgi and retrograde Golgi-to-ER traffic;Golgi-to-ER retrograde transport;Membrane Trafficking;Metabolism of proteins;Post-translational protein modification;Vesicle-mediated transport;COPI-mediated anterograde transport;ER to Golgi Anterograde Transport;Asparagine N-linked glycosylation;Transport to the Golgi and subsequent modification
ENSSSCG00000017372	6.66664	2.60749	1.56912e-06	3.99528e-05	UP	Uncharacterized protein;MPP3;ortholog	MAGUK P55 SUBFAMILY MEMBER 3 (PTHR23122:SF56)	0	0	0	0	0
ENSSSCG00000016151	884.232	1.59979	1.57858e-06	4.01227e-05	UP	Microtubule-associated protein;MAP2;ortholog	MICROTUBULE-ASSOCIATED PROTEIN 2 (PTHR11501:SF21)	0	dystroglycan binding(GO:0002162);microtubule binding(GO:0008017)	microtubule cytoskeleton organization(GO:0000226);microtubule bundle formation(GO:0001578);central nervous system neuron development(GO:0021954);neuron projection development(GO:0031175);dendrite morphogenesis(GO:0048813)	nucleolus(GO:0005730);cytosol(GO:0005829);microtubule(GO:0005874);microtubule associated complex(GO:0005875);neuron projection(GO:0043005)	0
ENSSSCG00000003266	12.706	1.93758	1.60144e-06	4.05604e-05	UP	Transmembrane channel-like protein;TMC4;ortholog	TRANSMEMBRANE CHANNEL-LIKE PROTEIN 4 (PTHR23302:SF53)	0	0	0	integral component of membrane(GO:0016021)	0
ENSSSCG00000008068	3217.93	-0.673132	1.59967e-06	4.05604e-05	DOWN	Uncharacterized protein;LOC100624746;ortholog	ISOLEUCINE--TRNA LIGASE, CYTOPLASMIC (PTHR42780:SF1)	0	tRNA binding(GO:0000049);aminoacyl-tRNA editing activity(GO:0002161);isoleucine-tRNA ligase activity(GO:0004822);ATP binding(GO:0005524)	isoleucyl-tRNA aminoacylation(GO:0006428);regulation of translational fidelity(GO:0006450)	cytoplasm(GO:0005737);cytosol(GO:0005829)	0
ENSSSCG00000023921	4.84248	2.5861	1.63139e-06	4.12465e-05	UP	Uncharacterized protein;VSTM2B;ortholog	V-SET AND TRANSMEMBRANE DOMAIN-CONTAINING PROTEIN 2B (PTHR12207:SF34)	0	0	0	0	0
ENSSSCG00000006982	2401.18	0.7928	1.6438e-06	4.14872e-05	UP	Palmitoyltransferase;ZDHHC2;ortholog	PALMITOYLTRANSFERASE ZDHHC2 (PTHR22883:SF158)	0	zinc ion binding(GO:0008270);protein-cysteine S-palmitoyltransferase activity(GO:0019706)	protein palmitoylation(GO:0018345)	endoplasmic reticulum(GO:0005783);Golgi apparatus(GO:0005794);integral component of plasma membrane(GO:0005887);recycling endosome membrane(GO:0055038);integral component of membrane(GO:0016021)	Metabolism of proteins;Surfactant metabolism
ENSSSCG00000012572	30.8223	2.13292	1.64757e-06	4.15095e-05	UP	Uncharacterized protein;COL4A5;ortholog	0	0	0	0	0	Non-integrin membrane-ECM interactions;Laminin interactions;Collagen biosynthesis and modifying enzymes;Integrin cell surface interactions;Degradation of the extracellular matrix;Signaling by PDGF;Extracellular matrix organization;Axon guidance;Signal Transduction;Collagen degradation;Collagen formation;NCAM signaling for neurite out-growth;Assembly of collagen fibrils and other multimeric struct…
ENSSSCG00000027325	79.1051	1.41296	1.66789e-06	4.19481e-05	UP	Uncharacterized protein;TRNP1;ortholog	TMF-REGULATED NUCLEAR PROTEIN 1 (PTHR40714:SF2)	0	DNA binding(GO:0003677)	cerebellar cortex morphogenesis(GO:0021696);regulation of cell proliferation(GO:0042127);regulation of cell cycle(GO:0051726);neural precursor cell proliferation(GO:0061351)	nucleus(GO:0005634);nuclear euchromatin(GO:0005719)	0
ENSSSCG00000025717	92.7137	-1.17899	1.6731e-06	4.20056e-05	DOWN	Uncharacterized protein;HIC1;ortholog	HYPERMETHYLATED IN CANCER 1 PROTEIN (PTHR24409:SF180)	0	nucleic acid binding(GO:0003676);transcription factor activity, sequence-specific DNA binding(GO:0003700);metal ion binding(GO:0046872)	negative regulation of transcription from RNA polymerase II promoter(GO:0000122);intrinsic apoptotic signaling pathway in response to DNA damage(GO:0008630)	intracellular(GO:0005622)	0
ENSSSCG00000000684	2250.41	-0.878267	1.69875e-06	4.2503e-05	DOWN	Ubiquitin carboxyl-terminal hydrolase;USP5;ortholog	UBIQUITIN CARBOXYL-TERMINAL HYDROLASE 5 (PTHR24006:SF530)	0	thiol-dependent ubiquitin-specific protease activity(GO:0004843);zinc ion binding(GO:0008270);ubiquitin binding(GO:0043130)	ubiquitin-dependent protein catabolic process(GO:0006511);positive regulation of proteasomal ubiquitin-dependent protein catabolic process(GO:0032436);protein K48-linked deubiquitination(GO:0071108)	0	Deubiquitination;Metabolism of proteins;Post-translational protein modification;Ub-specific processing proteases
ENSSSCG00000012980	256.453	-0.943728	1.69882e-06	4.2503e-05	DOWN	Histone acetyltransferase;KAT5;ortholog	HISTONE ACETYLTRANSFERASE KAT5 (PTHR10615:SF140)	Alzheimer disease-amyloid secretase pathway->HIV-1 Tat interactive protein, 60kDa;;Alzheimer disease-presenilin pathway->HIV-1 Tat interactive protein, 60kDa;;;	transcription coactivator activity(GO:0003713);histone acetyltransferase activity(GO:0004402);repressing transcription factor binding(GO:0070491)	negative regulation of transcription from RNA polymerase II promoter(GO:0000122);double-strand break repair(GO:0006302);DNA damage response, signal transduction by p53 class mediator resulting in transcription of p21 class mediator(GO:0006978);response to ionizing radiation(GO:0010212);histone acetylation(GO:0016573);negative regulation of interleukin-2 production(GO:0032703);proteasome-mediated …	Swr1 complex(GO:0000812);transcription factor complex(GO:0005667);nucleolus(GO:0005730);Piccolo NuA4 histone acetyltransferase complex(GO:0032777)	DNA Repair;Processing of DNA double-strand break ends;HDR through Homologous Recombination (HR) or Single Strand Annealing (SSA);Regulation of TP53 Activity;Nonhomologous End-Joining (NHEJ);Cellular Senescence;Homology Directed Repair;Transcriptional Regulation by TP53;Sensing of DNA Double Strand Breaks;DNA Damage/Telomere Stress Induced Senescence;Signal Transduction;Generic Transcription Pathw…
ENSSSCG00000011208	466.449	1.23274	1.72299e-06	4.29582e-05	UP	Uncharacterized protein;ZNF385D;ortholog	ZINC FINGER PROTEIN 385D (PTHR23067:SF65)	0	p53 binding(GO:0002039);RNA binding(GO:0003723);zinc ion binding(GO:0008270)	intrinsic apoptotic signaling pathway by p53 class mediator(GO:0072332)	intracellular(GO:0005622)	0
ENSSSCG00000022618	31.6933	2.15809	1.72078e-06	4.29582e-05	UP	Uncharacterized protein;CMTM8;ortholog	CKLF-LIKE MARVEL TRANSMEMBRANE DOMAIN-CONTAINING PROTEIN 8 (PTHR22776:SF74)	0	structural constituent of myelin sheath(GO:0019911)	membrane raft polarization(GO:0001766);protein localization(GO:0008104);myelination(GO:0042552)	nucleoplasm(GO:0005654);integral component of membrane(GO:0016021);membrane raft(GO:0045121)	0
ENSSSCG00000009244	6978.27	-0.781895	1.74389e-06	4.34042e-05	DOWN	Uncharacterized protein;SEC31A;ortholog	PROTEIN TRANSPORT PROTEIN SEC31A (PTHR13923:SF24)	0	calcium-dependent protein binding(GO:0048306)	response to calcium ion(GO:0051592)	cytosol(GO:0005829);vesicle coat(GO:0030120);ER to Golgi transport vesicle(GO:0030134);perinuclear region of cytoplasm(GO:0048471);endoplasmic reticulum exit site(GO:0070971)	Immune System;Class I MHC mediated antigen processing & presentation;Vesicle-mediated transport;Transport to the Golgi and subsequent modification;Post-translational protein modification;COPII (Coat Protein 2) Mediated Vesicle Transport;Metabolism of proteins;Adaptive Immune System;ER to Golgi Anterograde Transport;Asparagine N-linked glycosylation;Membrane Trafficking;Antigen Presentation: Foldi…
ENSSSCG00000000195	11.7997	2.25726	1.76417e-06	4.37574e-05	UP	Uncharacterized protein;PRPH;ortholog	PERIPHERIN (PTHR23239:SF288)	0	structural molecule activity(GO:0005198)	0	membrane(GO:0016020);type III intermediate filament(GO:0045098);extracellular exosome(GO:0070062)	0
ENSSSCG00000012774	13.8085	2.26747	1.76154e-06	4.37574e-05	UP	NA	NA	NA	NA	NA	NA	NA
ENSSSCG00000026507	28.5083	2.09259	1.8395e-06	4.55473e-05	UP	Uncharacterized protein;unassigned;ortholog	SARCOPLASMIC/ENDOPLASMIC RETICULUM CALCIUM ATPASE 3 (PTHR42861:SF23)	0	calcium-transporting ATPase activity(GO:0005388);ATP binding(GO:0005524);metal ion binding(GO:0046872)	cellular calcium ion homeostasis(GO:0006874);calcium ion transmembrane transport(GO:0070588);ATP hydrolysis coupled cation transmembrane transport(GO:0099132)	integral component of plasma membrane(GO:0005887);sarcoplasmic reticulum membrane(GO:0033017)	0
ENSSSCG00000013311	21.0351	1.78898	1.90564e-06	4.7104e-05	UP	Uncharacterized protein;KIAA1549L;ortholog	UPF0606 PROTEIN KIAA1549L (PTHR21590:SF9)	0	0	0	integral component of membrane(GO:0016021)	0
ENSSSCG00000021531	212.046	1.43439	1.91174e-06	4.71738e-05	UP	Uncharacterized protein;C9orf85;ortholog	SUBFAMILY NOT NAMED (PTHR22876:SF6)	0	0	0	0	0
ENSSSCG00000017647	5.17422	2.52549	1.96422e-06	4.83857e-05	UP	Uncharacterized protein (Fragment);PPM1E;ortholog	PROTEIN PHOSPHATASE 1E (PTHR13832:SF416)	0	protein serine/threonine phosphatase activity(GO:0004722);metal ion binding(GO:0046872)	negative regulation of protein kinase activity(GO:0006469);cellular response to drug(GO:0035690);peptidyl-threonine dephosphorylation(GO:0035970);positive regulation of stress fiber assembly(GO:0051496)	nucleolus(GO:0005730);protein complex(GO:0043234)	0
ENSSSCG00000007605	4.75017	2.55978	1.99131e-06	4.89692e-05	UP	Uncharacterized protein;TMEM130;ortholog	TRANSMEMBRANE PROTEIN 130 (PTHR11861:SF14)	0	0	0	Golgi apparatus(GO:0005794);integral component of plasma membrane(GO:0005887)	0
ENSSSCG00000010739	993.058	-0.675052	2.01121e-06	4.93741e-05	DOWN	Uncharacterized protein (Fragment);CTBP2;ortholog	C-TERMINAL-BINDING PROTEIN 2 (PTHR10996:SF195)	Wnt signaling pathway->C-terminal Binding Protein;;	chromatin binding(GO:0003682);transcription coactivator activity(GO:0003713);transcription corepressor activity(GO:0003714);oxidoreductase activity, acting on the CH-OH group of donors, NAD or NADP as acceptor(GO:0016616);protein homodimerization activity(GO:0042803);retinoic acid receptor binding(GO:0042974);NAD binding(GO:0051287)	negative regulation of transcription from RNA polymerase II promoter(GO:0000122);positive regulation of chromatin binding(GO:0035563);positive regulation of transcription from RNA polymerase II promoter(GO:0045944);positive regulation of retinoic acid receptor signaling pathway(GO:0048386);white fat cell differentiation(GO:0050872);oxidation-reduction process(GO:0055114)	nucleus(GO:0005634);transcriptional repressor complex(GO:0017053);ribbon synapse(GO:0097470)	0
ENSSSCG00000002916	102.647	1.18174	2.11178e-06	5.17547e-05	UP	Uncharacterized protein;APLP1;ortholog	AMYLOID-LIKE PROTEIN 1 (PTHR23103:SF19)	0	heparin binding(GO:0008201);transition metal ion binding(GO:0046914)	0	0	0
ENSSSCG00000006810	11.0323	2.1866	2.12245e-06	5.19278e-05	UP	Uncharacterized protein;unassigned;ortholog	POTASSIUM VOLTAGE-GATED CHANNEL SUBFAMILY C MEMBER 4 (PTHR11537:SF213)	0	delayed rectifier potassium channel activity(GO:0005251)	regulation of ion transmembrane transport(GO:0034765);protein homooligomerization(GO:0051260);potassium ion transmembrane transport(GO:0071805)	voltage-gated potassium channel complex(GO:0008076);integral component of membrane(GO:0016021)	Potassium Channels;Voltage gated Potassium channels;Neuronal System
ENSSSCG00000003828	91.0958	1.44418	2.18734e-06	5.33072e-05	UP	Uncharacterized protein;FGGY;ortholog	SUBFAMILY NOT NAMED (PTHR10196:SF90)	0	phosphotransferase activity, alcohol group as acceptor(GO:0016773)	carbohydrate metabolic process(GO:0005975)	0	0
ENSSSCG00000003975	21.8308	2.07097	2.18979e-06	5.33072e-05	UP	Uncharacterized protein;KCNQ4;ortholog	POTASSIUM VOLTAGE-GATED CHANNEL SUBFAMILY KQT MEMBER 4 (PTHR11537:SF214)	0	delayed rectifier potassium channel activity(GO:0005251)	sensory perception of sound(GO:0007605);inner ear morphogenesis(GO:0042472);potassium ion transmembrane transport(GO:0071805)	voltage-gated potassium channel complex(GO:0008076);integral component of membrane(GO:0016021)	Voltage gated Potassium channels;Potassium Channels;Neuronal System
ENSSSCG00000006526	122.902	1.93804	2.18994e-06	5.33072e-05	UP	Uncharacterized protein;TRIM46;ortholog	TRIPARTITE MOTIF-CONTAINING PROTEIN 46 (PTHR24103:SF444)	0	zinc ion binding(GO:0008270)	0	intracellular(GO:0005622)	0
ENSSSCG00000027230	105.816	0.872372	2.2838e-06	5.54978e-05	UP	Uncharacterized protein;SLC35G1;ortholog	SOLUTE CARRIER FAMILY 35 MEMBER G1 (PTHR22911:SF86)	0	0	regulation of cytosolic calcium ion concentration(GO:0051480);calcium ion export from cell(GO:1990034)	endoplasmic reticulum membrane(GO:0005789);plasma membrane(GO:0005886);integral component of membrane(GO:0016021)	0
ENSSSCG00000012632	225.172	2.18052	2.38665e-06	5.78994e-05	UP	Uncharacterized protein;ZCCHC12;ortholog	ZINC FINGER CCHC DOMAIN-CONTAINING PROTEIN 18 (PTHR23095:SF29)	0	nucleic acid binding(GO:0003676);zinc ion binding(GO:0008270);ligand-dependent nuclear receptor transcription coactivator activity(GO:0030374)	BMP signaling pathway(GO:0030509)	nuclear speck(GO:0016607)	0
ENSSSCG00000030552	27.0708	1.55652	2.39936e-06	5.81096e-05	UP	Uncharacterized protein;DMRTA2;ortholog	DOUBLESEX- AND MAB-3-RELATED TRANSCRIPTION FACTOR A2 (PTHR12322:SF90)	0	core promoter proximal region sequence-specific DNA binding(GO:0000987);transcription factor activity, sequence-specific DNA binding(GO:0003700);protein homodimerization activity(GO:0042803);metal ion binding(GO:0046872);protein heterodimerization activity(GO:0046982)	positive regulation of neuroblast proliferation(GO:0002052);regulation of transcription, DNA-templated(GO:0006355);brain development(GO:0007420);sex differentiation(GO:0007548);cerebral cortex regionalization(GO:0021796);skeletal muscle cell differentiation(GO:0035914);neuron fate specification(GO:0048665);dopaminergic neuron differentiation(GO:0071542)	nucleus(GO:0005634)	0
ENSSSCG00000023253	266.64	0.892462	2.41482e-06	5.83859e-05	UP	Uncharacterized protein;LOC100519100;ortholog	0	0	GTPase activator activity(GO:0005096)	cell cycle(GO:0007049);positive regulation of GTPase activity(GO:0043547)	0	0
ENSSSCG00000000528	124.857	2.08067	2.4252e-06	5.85119e-05	UP	Uncharacterized protein;PKP2;ortholog	PLAKOPHILIN-2 (PTHR10372:SF31)	0	protein kinase C binding(GO:0005080);intermediate filament binding(GO:0019215);protein complex scaffold(GO:0032947);alpha-catenin binding(GO:0045294);cadherin binding involved in cell-cell adhesion(GO:0098641)	desmosome assembly(GO:0002159);intermediate filament bundle assembly(GO:0045110);maintenance of animal organ identity(GO:0048496);ventricular cardiac muscle tissue morphogenesis(GO:0055010);ventricular cardiac muscle cell action potential(GO:0086005);cell-cell signaling involved in cardiac conduction(GO:0086019);bundle of His cell-Purkinje myocyte adhesion involved in cell communication(GO:008607…	nucleoplasm(GO:0005654);intermediate filament(GO:0005882);plasma membrane(GO:0005886);cell-cell adherens junction(GO:0005913);intercalated disc(GO:0014704);desmosome(GO:0030057)	0
ENSSSCG00000021232	581.692	-1.00158	2.42817e-06	5.85119e-05	DOWN	Uncharacterized protein;SYNC;ortholog	SYNCOILIN (PTHR23239:SF255)	0	structural molecule activity(GO:0005198)	intermediate filament-based process(GO:0045103)	cytosol(GO:0005829);intermediate filament(GO:0005882);Z disc(GO:0030018);neuromuscular junction(GO:0031594);sarcolemma(GO:0042383)	0
ENSSSCG00000004941	444.668	-0.766073	2.46066e-06	5.89983e-05	DOWN	Uncharacterized protein;DIS3L;ortholog	DIS3-LIKE EXONUCLEASE 1 (PTHR23355:SF49)	0	3'-5'-exoribonuclease activity(GO:0000175);enzyme binding(GO:0019899)	rRNA processing(GO:0006364);mRNA catabolic process(GO:0006402);rRNA catabolic process(GO:0016075);RNA phosphodiester bond hydrolysis, exonucleolytic(GO:0090503)	nuclear exosome (RNase complex)(GO:0000176);cytoplasmic exosome (RNase complex)(GO:0000177);centrosome(GO:0005813);cytosol(GO:0005829);plasma membrane(GO:0005886)	0
ENSSSCG00000006174	21.5795	2.0746	2.4548e-06	5.89983e-05	UP	Uncharacterized protein;JPH1;ortholog	JUNCTOPHILIN-1 (PTHR23085:SF22)	0	structural constituent of muscle(GO:0008307)	muscle organ development(GO:0007517)	plasma membrane(GO:0005886);junctional sarcoplasmic reticulum membrane(GO:0014701);integral component of membrane(GO:0016021);Z disc(GO:0030018);junctional membrane complex(GO:0030314)	0
ENSSSCG00000017747	42.2282	2.06065	2.45961e-06	5.89983e-05	UP	Uncharacterized protein;RAB11FIP4;ortholog	RAB11 FAMILY-INTERACTING PROTEIN 4 (PTHR15726:SF11)	0	Rab GTPase binding(GO:0017137);ADP-ribosylation factor binding(GO:0030306);protein homodimerization activity(GO:0042803)	cytokinesis(GO:0000910);neural retina development(GO:0003407);positive regulation of G1 to G0 transition(GO:1903452)	extracellular space(GO:0005615);endocytic vesicle(GO:0030139);midbody(GO:0030496);cleavage furrow(GO:0032154);intracellular membrane-bounded organelle(GO:0043231);perinuclear region of cytoplasm(GO:0048471);recycling endosome membrane(GO:0055038)	0
ENSSSCG00000026433	7.4254	2.39697	2.46746e-06	5.90629e-05	UP	Uncharacterized protein (Fragment);CCDC73;ortholog	COILED-COIL DOMAIN-CONTAINING PROTEIN 73 (PTHR28660:SF2)	0	0	0	0	0
ENSSSCG00000013880	104.362	2.04481	2.47456e-06	5.91347e-05	UP	Uncharacterized protein;unassigned;ortholog	0	0	diacylglycerol binding(GO:0019992)	chemical synaptic transmission(GO:0007268)	0	0
ENSSSCG00000001818	482.253	-1.43726	2.53524e-06	6.04843e-05	DOWN	Tyrosine-protein kinase;FES;ortholog	TYROSINE-PROTEIN KINASE FES/FPS (PTHR24418:SF332)	Axon guidance mediated by semaphorins->Oncogene FES;;	non-membrane spanning protein tyrosine kinase activity(GO:0004715);receptor binding(GO:0005102);ATP binding(GO:0005524);microtubule binding(GO:0008017);immunoglobulin receptor binding(GO:0034987);phosphatidylinositol binding(GO:0035091)	microtubule bundle formation(GO:0001578);chemotaxis(GO:0006935);cell adhesion(GO:0007155);epidermal growth factor receptor signaling pathway(GO:0007173);regulation of cell shape(GO:0008360);positive regulation of neuron projection development(GO:0010976);cell differentiation(GO:0030154);regulation of cell adhesion(GO:0030155);positive regulation of microtubule polymerization(GO:0031116);peptidyl-…	focal adhesion(GO:0005925);microtubule cytoskeleton(GO:0015630);extrinsic component of cytoplasmic side of plasma membrane(GO:0031234);cytoplasmic vesicle(GO:0031410)	Axon guidance;Signaling by SCF-KIT;Sema3A PAK dependent Axon repulsion;CRMPs in Sema3A signaling;Semaphorin interactions;Signal Transduction;Developmental Biology
ENSSSCG00000001093	169.775	1.60603	2.56615e-06	6.11203e-05	UP	Uncharacterized protein;ACOT13;ortholog	ACYL-COENZYME A THIOESTERASE 13 (PTHR21660:SF27)	0	acyl-CoA hydrolase activity(GO:0047617)	protein homotetramerization(GO:0051289)	nucleus(GO:0005634);cytoplasm(GO:0005737);mitochondrion(GO:0005739);extracellular exosome(GO:0070062)	Fatty Acyl-CoA Biosynthesis;Fatty acid, triacylglycerol, and ketone body metabolism;Metabolism;Triglyceride Biosynthesis;Metabolism of lipids and lipoproteins
ENSSSCG00000008695	480.015	-1.02167	2.57049e-06	6.11225e-05	DOWN	Uncharacterized protein;MFSD10;ortholog	MAJOR FACILITATOR SUPERFAMILY DOMAIN-CONTAINING PROTEIN 10 (PTHR23504:SF57)	0	tetracycline transporter activity(GO:0008493);organic anion transmembrane transporter activity(GO:0008514)	tetracycline transport(GO:0015904);sodium-independent organic anion transport(GO:0043252);transmembrane transport(GO:0055085)	integral component of membrane(GO:0016021);cytoplasmic vesicle membrane(GO:0030659);brush border membrane(GO:0031526)	0
ENSSSCG00000003371	241.192	1.40211	2.58083e-06	6.11661e-05	UP	Uncharacterized protein;GPR153;ortholog	G-PROTEIN COUPLED RECEPTOR 153-RELATED (PTHR16518:SF7)	0	G-protein coupled receptor activity(GO:0004930)	G-protein coupled receptor signaling pathway(GO:0007186)	integral component of membrane(GO:0016021)	0
ENSSSCG00000016219	6.59825	2.55215	2.57913e-06	6.11661e-05	UP	Uncharacterized protein;RESP18;ortholog	REGULATED ENDOCRINE-SPECIFIC PROTEIN 18 (PTHR17314:SF1)	0	0	in utero embryonic development(GO:0001701)	endoplasmic reticulum(GO:0005783)	0
ENSSSCG00000012426	24.8563	1.78914	2.63564e-06	6.23623e-05	UP	Palmitoyltransferase;ZDHHC15;ortholog	PALMITOYLTRANSFERASE ZDHHC15 (PTHR22883:SF162)	0	zinc ion binding(GO:0008270);protein-cysteine S-palmitoyltransferase activity(GO:0019706)	synaptic vesicle maturation(GO:0016188);protein palmitoylation(GO:0018345);establishment of protein localization(GO:0045184)	Golgi apparatus(GO:0005794);integral component of membrane(GO:0016021);extracellular exosome(GO:0070062)	0
ENSSSCG00000014328	570.905	1.66751	2.64453e-06	6.247e-05	UP	Uncharacterized protein;GFRA3;ortholog	GDNF FAMILY RECEPTOR ALPHA-3 (PTHR10269:SF17)	0	axon guidance receptor activity(GO:0008046)	neuron migration(GO:0001764);axon guidance(GO:0007411);sympathetic nervous system development(GO:0048485)	cytosol(GO:0005829);external side of plasma membrane(GO:0009897)	Axon guidance;RET signaling;Developmental Biology
ENSSSCG00000026095	46.4452	2.13061	2.69766e-06	6.36205e-05	UP	Uncharacterized protein;unassigned;ortholog	0	0	diacylglycerol binding(GO:0019992)	chemical synaptic transmission(GO:0007268)	0	0
ENSSSCG00000004586	291.597	1.39687	2.70246e-06	6.36295e-05	UP	Uncharacterized protein;FAM81A;ortholog	PROTEIN FAM81A (PTHR22420:SF6)	0	0	0	0	0
ENSSSCG00000000021	15.891	2.06331	2.73995e-06	6.44068e-05	UP	Uncharacterized protein;ARHGAP8;ortholog	PROTEIN PRR5-ARHGAP8-RELATED (PTHR23176:SF93)	PDGF signaling pathway->GTPase-activating protein Rho;;Cytoskeletal regulation by Rho GTPase->Rho-GTPase-activating proteins;;VEGF signaling pathway->Ras-related C3 botulinum toxin substrate;;Angiogenesis->Ras-related C3 botulinum toxin substrate;;;;;	0	signal transduction(GO:0007165);regulation of GTPase activity(GO:0043087)	cytoplasm(GO:0005737)	Signal Transduction;Signaling by Rho GTPases;Rho GTPase cycle
ENSSSCG00000007492	595.302	1.35062	2.84142e-06	6.6683e-05	UP	Orthologue of H. sapiens chromosome 20 open reading frame 108 (C20orf108);C17H20orf108;ortholog	PROTEIN FAM210B (PTHR21377:SF9)	0	0	0	0	0
ENSSSCG00000001508	251.252	-0.765388	2.94119e-06	6.88e-05	DOWN	Uncharacterized protein;ZBTB22;ortholog	ZINC FINGER AND BTB DOMAIN-CONTAINING PROTEIN 22 (PTHR24414:SF46)	0	DNA binding(GO:0003677);metal ion binding(GO:0046872)	0	nucleus(GO:0005634)	0
ENSSSCG00000017982	5.61882	2.41427	2.94057e-06	6.88e-05	UP	Uncharacterized protein;HES7;ortholog	TRANSCRIPTION FACTOR HES-7 (PTHR10985:SF111)	0	DNA binding(GO:0003677);protein dimerization activity(GO:0046983)	negative regulation of transcription from RNA polymerase II promoter(GO:0000122);skeletal system development(GO:0001501);somitogenesis(GO:0001756);transcription, DNA-templated(GO:0006351);Notch signaling pathway(GO:0007219);regulation of somitogenesis(GO:0014807);post-anal tail morphogenesis(GO:0036342);rhythmic process(GO:0048511)	nucleus(GO:0005634)	0
ENSSSCG00000011329	306.307	-0.857497	2.99016e-06	6.98318e-05	DOWN	Uncharacterized protein;CCDC12;ortholog	0	0	0	0	0	0
ENSSSCG00000028203	18.7418	2.33976	3.06461e-06	7.14546e-05	UP	NA	NA	NA	NA	NA	NA	NA
ENSSSCG00000016768	225.191	0.758661	3.15722e-06	7.34701e-05	UP	Uncharacterized protein;MPLKIP;ortholog	M-PHASE-SPECIFIC PLK1-INTERACTING PROTEIN (PTHR22446:SF4)	0	0	0	nucleoplasm(GO:0005654);Golgi apparatus(GO:0005794);centrosome(GO:0005813);midbody(GO:0030496)	0
ENSSSCG00000029234	7.00841	2.34749	3.16127e-06	7.34701e-05	UP	Uncharacterized protein;ZNF536;ortholog	ZINC FINGER PROTEIN 536 (PTHR23233:SF67)	0	RNA polymerase II core promoter proximal region sequence-specific DNA binding(GO:0000978);transcriptional repressor activity, RNA polymerase II core promoter proximal region sequence-specific binding(GO:0001078);sequence-specific DNA binding(GO:0043565);transcription regulatory region DNA binding(GO:0044212);retinoic acid-responsive element binding(GO:0044323);metal ion binding(GO:0046872);nuclei…	negative regulation of transcription from RNA polymerase II promoter(GO:0000122);transcription from RNA polymerase II promoter(GO:0006366);signal transduction(GO:0007165);multicellular organism development(GO:0007275);negative regulation of neuron differentiation(GO:0045665);negative regulation of retinoic acid receptor signaling pathway(GO:0048387)	nucleus(GO:0005634)	0
ENSSSCG00000003344	217.69	1.45017	3.16667e-06	7.34769e-05	UP	Uncharacterized protein;VWA1;ortholog	VON WILLEBRAND FACTOR A DOMAIN-CONTAINING PROTEIN 1 (PTHR11132:SF181)	0	structural constituent of ribosome(GO:0003735);identical protein binding(GO:0042802)	translation(GO:0006412);extracellular matrix organization(GO:0030198);behavioral response to pain(GO:0048266)	basement membrane(GO:0005604);interstitial matrix(GO:0005614);extracellular space(GO:0005615);ribosome(GO:0005840);extracellular exosome(GO:0070062)	0
ENSSSCG00000004996	496.904	0.605882	3.20766e-06	7.41467e-05	UP	Uncharacterized protein;KLHL28;ortholog	KELCH-LIKE PROTEIN 28 (PTHR24412:SF362)	0	ubiquitin-protein transferase activity(GO:0004842)	protein ubiquitination involved in ubiquitin-dependent protein catabolic process(GO:0042787)	Cul3-RING ubiquitin ligase complex(GO:0031463)	0
ENSSSCG00000012731	1014.72	-0.620644	3.211e-06	7.41467e-05	DOWN	Uncharacterized protein (Fragment);IDS;ortholog	IDURONATE 2-SULFATASE (PTHR10342:SF244)	0	sulfuric ester hydrolase activity(GO:0008484)	metabolic process(GO:0008152)	0	Metabolism;HS-GAG degradation;Heparan sulfate/heparin (HS-GAG) metabolism;Chondroitin sulfate/dermatan sulfate metabolism;CS/DS degradation;Metabolism of carbohydrates;Glycosaminoglycan metabolism
ENSSSCG00000014876	11.2496	2.21503	3.20722e-06	7.41467e-05	UP	NA	NA	NA	NA	NA	NA	NA
ENSSSCG00000016419	8.78226	2.2855	3.27002e-06	7.53887e-05	UP	Homeobox protein engrailed-like;EN2;ortholog	HOMEOBOX PROTEIN ENGRAILED-2 (PTHR24341:SF10)	Wnt signaling pathway->Wnt Target Genes;;	sequence-specific DNA binding(GO:0043565)	midbrain development(GO:0030901);hindbrain development(GO:0030902);negative regulation of neuron apoptotic process(GO:0043524);positive regulation of transcription from RNA polymerase II promoter(GO:0045944);neuron development(GO:0048666);embryonic brain development(GO:1990403)	fibrillar center(GO:0001650)	0
ENSSSCG00000027204	2835.19	-1.47749	3.31314e-06	7.62605e-05	DOWN	Uncharacterized protein;unassigned;ortholog	0	0	0	0	0	0
ENSSSCG00000024206	62.3549	-1.54323	3.34384e-06	7.68442e-05	DOWN	Uncharacterized protein;CPPED1;ortholog	SERINE/THREONINE-PROTEIN PHOSPHATASE CPPED1 (PTHR43143:SF1)	0	hydrolase activity(GO:0016787)	0	cytosol(GO:0005829);plasma membrane(GO:0005886);extracellular exosome(GO:0070062)	0
ENSSSCG00000017052	8234.83	-1.24171	3.39461e-06	7.78866e-05	DOWN	Uncharacterized protein;ADAM19;ortholog	DISINTEGRIN AND METALLOPROTEINASE DOMAIN-CONTAINING PROTEIN 19 (PTHR11905:SF163)	0	metalloendopeptidase activity(GO:0004222);SH3 domain binding(GO:0017124);metal ion binding(GO:0046872)	membrane protein ectodomain proteolysis(GO:0006509);heart development(GO:0007507)	Golgi apparatus(GO:0005794);integral component of membrane(GO:0016021)	0
ENSSSCG00000012541	12.5545	2.11128	3.40561e-06	7.80146e-05	UP	Uncharacterized protein;LOC100526028;ortholog	ZINC FINGER CCHC DOMAIN-CONTAINING PROTEIN 18 (PTHR23095:SF29)	0	ligand-dependent nuclear receptor transcription coactivator activity(GO:0030374)	BMP signaling pathway(GO:0030509)	nuclear speck(GO:0016607)	0
ENSSSCG00000007170	87.962	1.59875	3.45952e-06	7.91234e-05	UP	Uncharacterized protein;CPXM1;ortholog	CARBOXYPEPTIDASE X1-RELATED (PTHR11532:SF70)	0	zinc ion binding(GO:0008270);metallocarboxypeptidase activity(GO:0004181);serine-type carboxypeptidase activity(GO:0004185)	peptide metabolic process(GO:0006518);protein processing(GO:0016485)	extracellular space(GO:0005615)	0
ENSSSCG00000012637	15.6293	2.01126	3.51743e-06	8.03201e-05	UP	Uncharacterized protein;KLHL13;ortholog	KELCH-LIKE PROTEIN 13 (PTHR24412:SF296)	0	ubiquitin-protein transferase activity(GO:0004842)	protein ubiquitination(GO:0016567)	integral component of membrane(GO:0016021);midbody(GO:0030496);Cul3-RING ubiquitin ligase complex(GO:0031463)	0
ENSSSCG00000017136	1504.44	-0.82175	3.53371e-06	8.0564e-05	DOWN	Uncharacterized protein;TBCD;ortholog	TUBULIN-SPECIFIC CHAPERONE D (PTHR12658:SF3)	0	GTPase activator activity(GO:0005096);beta-tubulin binding(GO:0048487)	microtubule cytoskeleton organization(GO:0000226);protein folding(GO:0006457);tubulin complex assembly(GO:0007021);post-chaperonin tubulin folding pathway(GO:0007023);negative regulation of microtubule polymerization(GO:0031115);adherens junction assembly(GO:0034333);positive regulation of GTPase activity(GO:0043547);bicellular tight junction assembly(GO:0070830)	microtubule(GO:0005874);adherens junction(GO:0005912);bicellular tight junction(GO:0005923);lateral plasma membrane(GO:0016328)	0
ENSSSCG00000014304	1115.92	-0.895555	3.54186e-06	8.06221e-05	DOWN	Uncharacterized protein;SEC24A;ortholog	PROTEIN TRANSPORT PROTEIN SEC24A (PTHR13803:SF13)	0	zinc ion binding(GO:0008270)	intracellular protein transport(GO:0006886);ER to Golgi vesicle-mediated transport(GO:0006888);regulation of low-density lipoprotein particle receptor biosynthetic process(GO:0045714);positive regulation of protein secretion(GO:0050714);positive regulation of cholesterol homeostasis(GO:2000189)	COPII vesicle coat(GO:0030127)	Membrane Trafficking;Class I MHC mediated antigen processing & presentation;Post-translational protein modification;Immune System;Adaptive Immune System;ER to Golgi Anterograde Transport;COPII (Coat Protein 2) Mediated Vesicle Transport;Transport to the Golgi and subsequent modification;Vesicle-mediated transport;Asparagine N-linked glycosylation;Metabolism of proteins;Cargo concentration in the …
ENSSSCG00000003085	1556.74	-0.780907	3.55552e-06	8.07298e-05	DOWN	Uncharacterized protein;CLPTM1;ortholog	CLEFT LIP AND PALATE TRANSMEMBRANE PROTEIN 1 (PTHR21347:SF5)	0	0	regulation of T cell differentiation in thymus(GO:0033081)	external side of plasma membrane(GO:0009897);integral component of membrane(GO:0016021)	0
ENSSSCG00000015901	5.77747	2.45094	3.55781e-06	8.07298e-05	UP	Uncharacterized protein (Fragment);GRB14;ortholog	GROWTH FACTOR RECEPTOR-BOUND PROTEIN 14 (PTHR11243:SF29)	Angiogenesis->Growth Factor Receptor-Bound Protein 14;;	SH3/SH2 adaptor activity(GO:0005070)	signal transduction(GO:0007165);positive regulation of signal transduction(GO:0009967)	cytoplasm(GO:0005737);plasma membrane(GO:0005886);intracellular membrane-bounded organelle(GO:0043231)	Cell surface interactions at the vascular wall;Hemostasis;Tie2 Signaling
ENSSSCG00000028359	157.486	1.79651	3.57402e-06	8.09699e-05	UP	Uncharacterized protein;BST1;ortholog	ADP-RIBOSYL CYCLASE/CYCLIC ADP-RIBOSE HYDROLASE 2 (PTHR10912:SF11)	0	NAD+ nucleosidase activity(GO:0003953);phosphorus-oxygen lyase activity(GO:0016849);ADP-ribosyl cyclase activity(GO:0061811);cyclic ADP-ribose hydrolase(GO:0061812)	regulation of cell-matrix adhesion(GO:0001952);positive regulation of B cell proliferation(GO:0030890);regulation of actin cytoskeleton organization(GO:0032956);regulation of inflammatory response(GO:0050727);regulation of peptidyl-tyrosine phosphorylation(GO:0050730);regulation of calcium-mediated signaling(GO:0050848);regulation of neutrophil chemotaxis(GO:0090022)	uropod(GO:0001931);plasma membrane(GO:0005886);integrin complex(GO:0008305);extrinsic component of membrane(GO:0019898);extracellular exosome(GO:0070062)	0
ENSSSCG00000009209	91.3161	0.969422	3.64885e-06	8.25353e-05	UP	Uncharacterized protein;NAP1L5;ortholog	NUCLEOSOME ASSEMBLY PROTEIN 1-LIKE 5 (PTHR11875:SF77)	0	0	nucleosome assembly(GO:0006334)	nucleus(GO:0005634)	0
ENSSSCG00000016225	41.3145	1.4995	3.69701e-06	8.34933e-05	UP	Uncharacterized protein;MOGAT1;ortholog	2-ACYLGLYCEROL O-ACYLTRANSFERASE 1 (PTHR12317:SF36)	0	2-acylglycerol O-acyltransferase activity(GO:0003846);diacylglycerol O-acyltransferase activity(GO:0004144)	diacylglycerol biosynthetic process(GO:0006651)	endoplasmic reticulum(GO:0005783);integral component of membrane(GO:0016021)	Triglyceride Biosynthesis;Metabolism of lipids and lipoproteins;Metabolism;Fatty acid, triacylglycerol, and ketone body metabolism
ENSSSCG00000022777	427.842	-0.788832	3.73142e-06	8.41382e-05	DOWN	Uncharacterized protein;SLC35C2;ortholog	SOLUTE CARRIER FAMILY 35 MEMBER C2 (PTHR11132:SF194)	0	0	negative regulation of gene expression(GO:0010629);UDP-glucose transport(GO:0015786);protein O-linked fucosylation(GO:0036066);positive regulation of Notch signaling pathway(GO:0045747)	nucleoplasm(GO:0005654);endoplasmic reticulum-Golgi intermediate compartment(GO:0005793);Golgi apparatus(GO:0005794);cis-Golgi network(GO:0005801);integral component of membrane(GO:0016021)	0
ENSSSCG00000000789	17.2829	2.43258	3.78709e-06	8.51268e-05	UP	Uncharacterized protein;CNTN1;ortholog	CONTACTIN-1 (PTHR10489:SF841)	0	glycoprotein binding(GO:0001948);carbohydrate binding(GO:0030246)	positive regulation of gene expression(GO:0010628);positive regulation of sodium ion transport(GO:0010765);positive regulation of neuron projection development(GO:0010976);cerebellum development(GO:0021549);neuron projection development(GO:0031175)	myelin sheath(GO:0043209);extracellular exosome(GO:0070062);integral component of membrane(GO:0016021)	0
ENSSSCG00000011673	974.949	1.18795	3.78479e-06	8.51268e-05	UP	NA	NA	NA	NA	NA	NA	NA
ENSSSCG00000007358	10.944	2.32882	3.90369e-06	8.76107e-05	UP	Uncharacterized protein;EMILIN3;ortholog	EMILIN-3 (PTHR15427:SF14)	0	0	0	cytoplasm(GO:0005737);extracellular matrix(GO:0031012)	0
ENSSSCG00000002780	211.137	1.24771	3.91821e-06	8.77997e-05	UP	Uncharacterized protein (Fragment);TPPP3;ortholog	TUBULIN POLYMERIZATION-PROMOTING PROTEIN FAMILY MEMBER 3 (PTHR12932:SF22)	0	tubulin binding(GO:0015631)	microtubule bundle formation(GO:0001578);microtubule polymerization(GO:0046785)	extracellular exosome(GO:0070062)	0
ENSSSCG00000013539	652.274	-0.719428	3.96572e-06	8.87259e-05	DOWN	Uncharacterized protein;GTF2F1;ortholog	GENERAL TRANSCRIPTION FACTOR IIF SUBUNIT 1 (PTHR13011:SF1)	Transcription regulation by bZIP transcription factor->General transcription factor IIF, polypeptide 1, 74-KD;;General transcription regulation->General transcription factor IIF, polypeptide 1, 74-KD;;;	DNA binding(GO:0003677);catalytic activity(GO:0003824);transcription factor binding(GO:0008134);phosphatase activator activity(GO:0019211);poly(A) RNA binding(GO:0044822)	transcription initiation from RNA polymerase II promoter(GO:0006367);response to virus(GO:0009615);positive regulation of transcription elongation from RNA polymerase II promoter(GO:0032968);positive regulation of catalytic activity(GO:0043085)	transcription factor TFIID complex(GO:0005669);cell junction(GO:0030054)	RNA Polymerase II Transcription Pre-Initiation And Promoter Opening;RNA Polymerase II Transcription Initiation And Promoter Clearance;Processing of Capped Intron-Containing Pre-mRNA;mRNA Capping;RNA polymerase II transcribes snRNA genes;TP53 Regulates Transcription of DNA Repair Genes;Generic Transcription Pathway;RNA Polymerase II Transcription Initiation;Signaling by FGFR;Formation of RNA Pol I…
ENSSSCG00000017316	99.7175	-0.873712	4.0051e-06	8.9468e-05	DOWN	Uncharacterized protein;NSF;ortholog	VESICLE-FUSING ATPASE (PTHR23078:SF9)	Ionotropic glutamate receptor pathway->N-Ethylmaleimide-sensitive fusion protein;;Synaptic vesicle trafficking->N-ethylmaleimide-sensitive factor;;;	ATP binding(GO:0005524);ATPase activity(GO:0016887)	intra-Golgi vesicle-mediated transport(GO:0006891);Golgi to plasma membrane protein transport(GO:0043001);Golgi vesicle docking(GO:0048211)	Golgi stack(GO:0005795)	Asparagine N-linked glycosylation;Intra-Golgi traffic;Vesicle-mediated transport;Glutamate Binding, Activation of AMPA Receptors and Synaptic Plasticity;COPI-mediated anterograde transport;Intra-Golgi and retrograde Golgi-to-ER traffic;Post-translational protein modification;Neurotransmitter Receptor Binding And Downstream Transmission In The Postsynaptic Cell;Golgi-to-ER retrograde transport;Tra…
ENSSSCG00000000981	542.591	-0.990807	4.03593e-06	9.00168e-05	DOWN	Uncharacterized protein;CRELD2;ortholog	CYSTEINE-RICH WITH EGF-LIKE DOMAIN PROTEIN 2 (PTHR24044:SF373)	0	calcium ion binding(GO:0005509)	0	extracellular space(GO:0005615);endoplasmic reticulum(GO:0005783);Golgi apparatus(GO:0005794)	0
ENSSSCG00000006385	1713.1	-1.03185	4.06948e-06	9.02117e-05	DOWN	Uncharacterized protein;NCSTN;ortholog	NICASTRIN (PTHR21092:SF1)	Alzheimer disease-amyloid secretase pathway->Nicastrin;;Alzheimer disease-presenilin pathway->Nicastrin;;Notch signaling pathway->Nicastrin;;;;	endopeptidase activity(GO:0004175)	myeloid cell homeostasis(GO:0002262);membrane protein ectodomain proteolysis(GO:0006509);protein processing(GO:0016485);beta-amyloid formation(GO:0034205);T cell proliferation(GO:0042098);positive regulation of catalytic activity(GO:0043085);epithelial cell proliferation(GO:0050673)	lysosomal membrane(GO:0005765);endoplasmic reticulum(GO:0005783);Golgi apparatus(GO:0005794);integral component of plasma membrane(GO:0005887);focal adhesion(GO:0005925);extracellular exosome(GO:0070062);gamma-secretase complex(GO:0070765)	Developmental Biology;Signaling by NOTCH4;Signalling by NGF;EPH-ephrin mediated repulsion of cells;Nuclear signaling by ERBB4;p75 NTR receptor-mediated signalling;Signaling by NOTCH;EPH-Ephrin signaling;Signal Transduction;Regulated proteolysis of p75NTR;Signaling by ERBB4;Axon guidance;Signaling by NOTCH3
ENSSSCG00000007350	163.359	1.81904	4.06851e-06	9.02117e-05	UP	Uncharacterized protein;PPP1R16B;ortholog	PROTEIN PHOSPHATASE 1 REGULATORY INHIBITOR SUBUNIT 16B (PTHR24186:SF10)	0	protein phosphatase regulator activity(GO:0019888)	regulation of phosphatidylinositol 3-kinase signaling(GO:0014066);positive regulation of protein dephosphorylation(GO:0035307);regulation of catalytic activity(GO:0050790);establishment of endothelial barrier(GO:0061028);negative regulation of peptidyl-serine dephosphorylation(GO:1902309);positive regulation of blood vessel endothelial cell proliferation involved in sprouting angiogenesis(GO:1903…	plasma membrane(GO:0005886);nuclear speck(GO:0016607);cell projection(GO:0042995);perinuclear region of cytoplasm(GO:0048471)	0
ENSSSCG00000010461	1984.69	2.18063	4.06975e-06	9.02117e-05	UP	Ankyrin repeat domain-containing protein 1;ANKRD1;ortholog	ANKYRIN REPEAT DOMAIN-CONTAINING PROTEIN 1 (PTHR24126:SF8)	0	RNA polymerase II transcription factor binding(GO:0001085);RNA polymerase II transcription coactivator activity(GO:0001105);p53 binding(GO:0002039);DNA binding(GO:0003677);transcription corepressor activity(GO:0003714);actin binding(GO:0003779);protein binding(GO:0005515);titin binding(GO:0031432);histone deacetylase binding(GO:0042826);R-SMAD binding(GO:0070412)	cellular response to drug(GO:0035690);skeletal muscle cell differentiation(GO:0035914);response to muscle stretch(GO:0035994);muscle cell differentiation(GO:0042692);positive regulation of apoptotic process(GO:0043065);positive regulation of DNA damage response, signal transduction by p53 class mediator(GO:0043517);positive regulation of transcription from RNA polymerase II promoter(GO:0045944);p…	fibrillar center(GO:0001650);transcription factor complex(GO:0005667);cytoplasm(GO:0005737);cytosol(GO:0005829);sarcomere(GO:0030017);I band(GO:0031674);perinuclear region of cytoplasm(GO:0048471)	0
ENSSSCG00000012787	219.677	2.2129	4.05808e-06	9.02117e-05	UP	Uncharacterized protein;L1CAM;ortholog	NEURAL CELL ADHESION MOLECULE L1 (PTHR10489:SF812)	0	0	0	focal adhesion(GO:0005925);cell surface(GO:0009986);integral component of membrane(GO:0016021)	L1CAM interactions;Cell surface interactions at the vascular wall;Signal transduction by L1;Interaction between L1 and Ankyrins;Recycling pathway of L1;Basigin interactions;Developmental Biology;Hemostasis;Axon guidance
ENSSSCG00000011583	130.161	1.96361	4.08288e-06	9.03636e-05	UP	Uncharacterized protein (Fragment);TMEM40;ortholog	TRANSMEMBRANE PROTEIN 40 (PTHR16108:SF3)	0	0	0	integral component of membrane(GO:0016021)	0
ENSSSCG00000001009	953.591	-1.10188	4.1274e-06	9.12085e-05	DOWN	Uncharacterized protein;RIPK1;ortholog	RECEPTOR-INTERACTING SERINE/THREONINE-PROTEIN KINASE 1 (PTHR23257:SF680)	Apoptosis signaling pathway->Receptor interacting protein;;	protein kinase activity(GO:0004672);protein serine/threonine kinase activity(GO:0004674);signal transducer activity(GO:0004871);death receptor binding(GO:0005123);ATP binding(GO:0005524);ubiquitin protein ligase binding(GO:0031625);protein complex binding(GO:0032403);identical protein binding(GO:0042802);death domain binding(GO:0070513)	apoptotic process(GO:0006915);activation of JUN kinase activity(GO:0007257);positive regulation of interleukin-8 production(GO:0032757);positive regulation of tumor necrosis factor production(GO:0032760);peptidyl-serine autophosphorylation(GO:0036289);positive regulation of I-kappaB kinase/NF-kappaB signaling(GO:0043123);negative regulation of I-kappaB kinase/NF-kappaB signaling(GO:0043124);cellu…	mitochondrion(GO:0005739);death-inducing signaling complex(GO:0031264);receptor complex(GO:0043235);ripoptosome(GO:0097342)	Deubiquitination;Programmed Cell Death;Apoptosis;Ligand-dependent caspase activation;TNF signaling;TRP channels;TNFR1-induced NFkappaB signaling pathway;Regulation of TNFR1 signaling;Post-translational protein modification;Metabolism of proteins;Transmembrane transport of small molecules;CASP8 activity is inhibited;Ub-specific processing proteases;Regulation by c-FLIP;Ion channel transport;Caspas…
ENSSSCG00000017734	5.81527	2.43302	4.14479e-06	9.14524e-05	UP	Uncharacterized protein;LOC100739562;ortholog	0	0	serine-type endopeptidase activity(GO:0004252)	proteolysis(GO:0006508)	integral component of membrane(GO:0016021)	0
ENSSSCG00000015949	973.823	1.15901	4.23408e-06	9.32795e-05	UP	Uncharacterized protein (Fragment);SLC25A12;ortholog	CALCIUM-BINDING MITOCHONDRIAL CARRIER PROTEIN ARALAR1 (PTHR24089:SF503)	0	0	transmembrane transport(GO:0055085)	integral component of membrane(GO:0016021)	Metabolism;Gluconeogenesis;Metabolism of carbohydrates;Glucose metabolism
ENSSSCG00000013529	14.3794	2.15464	4.2436e-06	9.33463e-05	UP	Uncharacterized protein (Fragment);NRTN;ortholog	NEURTURIN (PTHR12173:SF11)	0	growth factor activity(GO:0008083)	neural crest cell migration(GO:0001755);transmembrane receptor protein tyrosine kinase signaling pathway(GO:0007169);nerve development(GO:0021675);neuron projection development(GO:0031175)	extracellular region(GO:0005576)	Downstream signaling of activated FGFR2;Frs2-mediated activation;Signaling by FGFR1;Downstream signaling of activated FGFR1;MAPK1/MAPK3 signaling;SOS-mediated signalling;SHC1 events in EGFR signaling;VEGFR2 mediated cell proliferation;IGF1R signaling cascade;RAF/MAP kinase cascade;NGF signalling via TRKA from the plasma membrane;FRS-mediated FGFR1 signaling;ARMS-mediated activation;FRS-mediated F…
ENSSSCG00000002915	6.42513	2.44973	4.25665e-06	9.34902e-05	UP	Uncharacterized protein (Fragment);KIRREL2;ortholog	KIN OF IRRE-LIKE PROTEIN 2 (PTHR11640:SF68)	0	0	negative regulation of protein phosphorylation(GO:0001933);single organismal cell-cell adhesion(GO:0016337)	integral component of membrane(GO:0016021);slit diaphragm(GO:0036057)	Nephrin interactions;Cell-Cell communication
ENSSSCG00000016018	675.333	0.990128	4.28039e-06	9.38684e-05	UP	Secreted frizzled-related protein 3;FRZB;ortholog	SECRETED FRIZZLED-RELATED PROTEIN 3 (PTHR11309:SF109)	Angiogenesis->Frizzled-Related Protein;;Wnt signaling pathway->Frizzled-related protein;;;	G-protein coupled receptor activity(GO:0004930);Wnt-protein binding(GO:0017147);Wnt-activated receptor activity(GO:0042813)	G-protein coupled receptor signaling pathway(GO:0007186);negative regulation of cell proliferation(GO:0008285);negative regulation of cell development(GO:0010721);neural crest cell differentiation(GO:0014033);negative regulation of cell growth(GO:0030308);non-canonical Wnt signaling pathway(GO:0035567);positive regulation of apoptotic process(GO:0043065);positive regulation of fat cell differenti…	extracellular space(GO:0005615);integral component of membrane(GO:0016021)	0
ENSSSCG00000025821	1851.21	-1.02284	4.32324e-06	9.46638e-05	DOWN	Uncharacterized protein;C2CD2;ortholog	C2 DOMAIN-CONTAINING PROTEIN 2 (PTHR21119:SF11)	0	0	0	nucleus(GO:0005634);cytosol(GO:0005829);integral component of membrane(GO:0016021)	0
ENSSSCG00000010854	796.811	-1.49939	4.36544e-06	9.54426e-05	DOWN	Uncharacterized protein;TMEM63A;ortholog	CSC1-LIKE PROTEIN 1 (PTHR13018:SF59)	0	nucleotide binding(GO:0000166);nucleic acid binding(GO:0003676)	0	lysosomal membrane(GO:0005765);microtubule organizing center(GO:0005815);integral component of membrane(GO:0016021);extracellular exosome(GO:0070062)	0
ENSSSCG00000012164	4.19062	2.50195	4.37563e-06	9.55201e-05	UP	Uncharacterized protein;CNKSR2;ortholog	CONNECTOR ENHANCER OF KINASE SUPPRESSOR OF RAS 2 (PTHR12844:SF28)	0	0	regulation of signal transduction(GO:0009966)	cytoplasm(GO:0005737);postsynaptic density(GO:0014069);membrane(GO:0016020);extracellular exosome(GO:0070062)	0
ENSSSCG00000026849	6.81633	2.42613	4.38236e-06	9.55222e-05	UP	Uncharacterized protein;CCNO;ortholog	CYCLIN-O (PTHR10177:SF299)	0	uracil DNA N-glycosylase activity(GO:0004844)	base-excision repair(GO:0006284);cell cycle(GO:0007049);cell division(GO:0051301);cilium assembly(GO:0060271);multi-ciliated epithelial cell differentiation(GO:1903251)	nucleoplasm(GO:0005654);cytoplasm(GO:0005737)	0
ENSSSCG00000001471	4120.63	-0.802438	4.39557e-06	9.56651e-05	DOWN	Bromodomain containing 2;BRD2;ortholog	BROMODOMAIN-CONTAINING PROTEIN 2 (PTHR22880:SF219)	0	chromatin binding(GO:0003682);lysine-acetylated histone binding(GO:0070577)	nucleosome assembly(GO:0006334);regulation of transcription from RNA polymerase II promoter(GO:0006357)	nucleus(GO:0005634);cytoplasm(GO:0005737)	0
ENSSSCG00000001860	17.6027	2.17817	4.4448e-06	9.65904e-05	UP	Uncharacterized protein (Fragment);NRG4;ortholog	PRO-NEUREGULIN-4, MEMBRANE-BOUND ISOFORM (PTHR11100:SF27)	EGF receptor signaling pathway->Epidermal growth factor;;	receptor binding(GO:0005102)	intracellular signal transduction(GO:0035556);animal organ development(GO:0048513)	extracellular space(GO:0005615);intracellular(GO:0005622);integral component of membrane(GO:0016021)	PI-3K cascade:FGFR2;PI3K events in ERBB2 signaling;VEGFR2 mediated cell proliferation;SOS-mediated signalling;MAPK family signaling cascades;Developmental Biology;Downstream signaling of activated FGFR4;DAP12 signaling;PI5P, PP2A and IER3 Regulate PI3K/AKT Signaling;Signaling by ERBB4;PI-3K cascade:FGFR4;Signalling to RAS;SHC1 events in EGFR signaling;IRS-mediated signalling;ARMS-mediated activat…
ENSSSCG00000014860	16.0439	2.13838	4.4751e-06	9.71022e-05	UP	Uncharacterized protein;MAP6;ortholog	MICROTUBULE-ASSOCIATED PROTEIN 6 (PTHR14759:SF17)	0	calmodulin binding(GO:0005516);microtubule binding(GO:0008017)	microtubule cytoskeleton organization(GO:0000226);lysosome localization(GO:0032418);dendrite morphogenesis(GO:0048813)	microtubule(GO:0005874);perinuclear region of cytoplasm(GO:0048471)	0
ENSSSCG00000024136	12.1626	1.93379	4.50774e-06	9.76633e-05	UP	Uncharacterized protein;AMPH;ortholog	AMPHIPHYSIN (PTHR10663:SF289)	0	ARF guanyl-nucleotide exchange factor activity(GO:0005086);phospholipid binding(GO:0005543)	vesicle-mediated transport(GO:0016192);positive regulation of GTPase activity(GO:0043547)	trans-Golgi network(GO:0005802);leading edge membrane(GO:0031256)	Clathrin-mediated endocytosis;Membrane Trafficking;Vesicle-mediated transport
ENSSSCG00000001501	894.019	-1.12534	4.55396e-06	9.85162e-05	DOWN	Uncharacterized protein;VPS52;ortholog	VACUOLAR PROTEIN SORTING-ASSOCIATED PROTEIN 52 HOMOLOG (PTHR14190:SF13)	0	Rab GTPase binding(GO:0017137);syntaxin binding(GO:0019905)	Golgi to vacuole transport(GO:0006896);lysosomal transport(GO:0007041);ectodermal cell differentiation(GO:0010668);endocytic recycling(GO:0032456);retrograde transport, endosome to Golgi(GO:0042147);embryonic ectodermal digestive tract development(GO:0048611)	GARP complex(GO:0000938);cytosol(GO:0005829);membrane(GO:0016020);perinuclear region of cytoplasm(GO:0048471);EARP complex(GO:1990745)	Retrograde transport at the Trans-Golgi-Network;Membrane Trafficking;Intra-Golgi and retrograde Golgi-to-ER traffic;Vesicle-mediated transport
ENSSSCG00000010725	5.63434	2.46869	4.63139e-06	0.000100041	UP	Uncharacterized protein;HMX2;ortholog	HOMEOBOX PROTEIN HMX2 (PTHR24326:SF324)	0	sequence-specific DNA binding(GO:0043565)	regulation of transcription, DNA-templated(GO:0006355);brain development(GO:0007420);positive regulation of cell proliferation(GO:0008284);inner ear morphogenesis(GO:0042472);positive regulation of mRNA splicing, via spliceosome(GO:0048026)	nucleus(GO:0005634)	0
ENSSSCG00000024505	78.5278	1.86425	4.69015e-06	0.000101158	UP	Uncharacterized protein;TNNI3;ortholog	TROPONIN I, CARDIAC MUSCLE (PTHR13738:SF19)	0	actin binding(GO:0003779);calcium channel inhibitor activity(GO:0019855);protein kinase binding(GO:0019901);protein domain specific binding(GO:0019904);troponin C binding(GO:0030172);troponin T binding(GO:0031014);calcium-dependent protein binding(GO:0048306)	vasculogenesis(GO:0001570);regulation of systemic arterial blood pressure by ischemic conditions(GO:0001980);skeletal muscle contraction(GO:0003009);cellular calcium ion homeostasis(GO:0006874);regulation of muscle contraction(GO:0006937);negative regulation of ATPase activity(GO:0032780);ventricular cardiac muscle tissue morphogenesis(GO:0055010);cardiac muscle contraction(GO:0060048)	troponin complex(GO:0005861)	Muscle contraction;Striated Muscle Contraction;Cardiac conduction;Ion homeostasis
ENSSSCG00000023811	233.445	-0.926517	4.75287e-06	0.000102204	DOWN	Uncharacterized protein (Fragment);AP5S1;ortholog	AP-5 COMPLEX SUBUNIT SIGMA-1 (PTHR16120:SF1)	0	0	double-strand break repair via homologous recombination(GO:0000724);endosomal transport(GO:0016197)	nucleoplasm(GO:0005654);lysosome(GO:0005764);late endosome(GO:0005770);cytosol(GO:0005829);plasma membrane(GO:0005886);AP-type membrane coat adaptor complex(GO:0030119)	0
ENSSSCG00000029421	2745.64	-1.49075	4.74576e-06	0.000102204	DOWN	Uncharacterized protein;LOC102164134;ortholog	0	0	0	0	0	0
ENSSSCG00000013231	18.5466	1.97418	4.77013e-06	0.000102423	UP	Uncharacterized protein;C1QTNF4;ortholog	0	0	0	0	0	0
ENSSSCG00000004146	724.899	0.661545	4.80321e-06	0.000102979	UP	Uncharacterized protein;REPS1;ortholog	RALBP1-ASSOCIATED EPS DOMAIN-CONTAINING PROTEIN 1 (PTHR11216:SF102)	0	calcium ion binding(GO:0005509);SH3 domain binding(GO:0017124)	receptor-mediated endocytosis(GO:0006898)	plasma membrane(GO:0005886);clathrin-coated pit(GO:0005905)	Clathrin-mediated endocytosis;Cargo recognition for clathrin-mediated endocytosis;Membrane Trafficking;Vesicle-mediated transport
ENSSSCG00000012395	17.2219	1.95657	4.91427e-06	0.000105203	UP	Uncharacterized protein;NLGN3;ortholog	NEUROLIGIN-3 (PTHR11559:SF285)	0	receptor activity(GO:0004872);neurexin family protein binding(GO:0042043);carboxylic ester hydrolase activity(GO:0052689)	neuron cell-cell adhesion(GO:0007158);synapse assembly(GO:0007416);modulation of synaptic transmission(GO:0050804)	integral component of plasma membrane(GO:0005887);cell surface(GO:0009986);synapse(GO:0045202);extracellular space(GO:0005615)	Interactions of neurexins and neuroligins at synapses;Protein-protein interactions at synapses;Neuronal System
ENSSSCG00000030666	452.369	0.995535	4.98049e-06	0.000106463	UP	Uncharacterized protein;LOC100515277;ortholog	INTRAFLAGELLAR TRANSPORT PROTEIN 80 HOMOLOG (PTHR24098:SF20)	0	0	0	0	0
ENSSSCG00000021598	123.575	1.42575	5.0557e-06	0.00010791	UP	Uncharacterized protein;EVA1C;ortholog	PROTEIN EVA-1 HOMOLOG C (PTHR12011:SF337)	0	carbohydrate binding(GO:0030246)	0	integral component of membrane(GO:0016021)	0
ENSSSCG00000007022	13.7851	2.21658	5.11502e-06	0.000108853	UP	Uncharacterized protein;ANK1;ortholog	ANKYRIN-1 (PTHR24123:SF30)	0	cytoskeletal adaptor activity(GO:0008093);spectrin binding(GO:0030507);ATPase binding(GO:0051117)	ER to Golgi vesicle-mediated transport(GO:0006888);signal transduction(GO:0007165);protein targeting to plasma membrane(GO:0072661)	cytoplasm(GO:0005737);plasma membrane(GO:0005886);spectrin-associated cytoskeleton(GO:0014731)	Vesicle-mediated transport;Metabolism of proteins;Membrane Trafficking;Asparagine N-linked glycosylation;COPI-mediated anterograde transport;Post-translational protein modification;Interaction between L1 and Ankyrins;Transport to the Golgi and subsequent modification;Axon guidance;Developmental Biology;Neurofascin interactions;L1CAM interactions;ER to Golgi Anterograde Transport
ENSSSCG00000016928	4.99112	2.46965	5.11105e-06	0.000108853	UP	Uncharacterized protein;RAB3C;ortholog	RAS-RELATED PROTEIN RAB-3C (PTHR24073:SF759)	0	GTPase activity(GO:0003924);GTP binding(GO:0005525);GTP-dependent protein binding(GO:0030742);myosin V binding(GO:0031489)	small GTPase mediated signal transduction(GO:0007264);regulation of exocytosis(GO:0017157);antigen processing and presentation(GO:0019882)	synaptic vesicle(GO:0008021);perinuclear region of cytoplasm(GO:0048471)	0
ENSSSCG00000003757	218.04	0.751299	5.12848e-06	0.000108978	UP	Uncharacterized protein;SSX2IP;ortholog	AFADIN- AND ALPHA-ACTININ-BINDING PROTEIN (PTHR21736:SF29)	0	0	regulation of Rac protein signal transduction(GO:0035020);intraciliary transport involved in cilium assembly(GO:0035735);centrosome organization(GO:0051297);regulation of cell motility(GO:2000145)	cell leading edge(GO:0031252);centriolar satellite(GO:0034451);ciliary basal body(GO:0036064);protein complex(GO:0043234)	0
ENSSSCG00000028454	727.412	-0.574629	5.14324e-06	0.000109131	DOWN	Uncharacterized protein;C16orf72;ortholog	UPF0472 PROTEIN C16ORF72 (PTHR31624:SF5)	0	0	0	0	0
ENSSSCG00000016406	2699.43	-0.941588	5.16364e-06	0.000109402	DOWN	Uncharacterized protein (Fragment);ESYT2;ortholog	EXTENDED SYNAPTOTAGMIN-2 (PTHR10774:SF134)	0	calcium ion binding(GO:0005509);calcium-dependent phospholipid binding(GO:0005544);phosphatidylethanolamine binding(GO:0008429);phosphatidylcholine binding(GO:0031210);phosphatidylinositol binding(GO:0035091);identical protein binding(GO:0042802);cadherin binding involved in cell-cell adhesion(GO:0098641)	cell-cell adhesion(GO:0098609)	integral component of plasma membrane(GO:0005887);cell-cell adherens junction(GO:0005913);intrinsic component of endoplasmic reticulum membrane(GO:0031227);extrinsic component of cytoplasmic side of plasma membrane(GO:0031234);organelle membrane contact site(GO:0044232)	Sphingolipid metabolism;Glycosphingolipid metabolism;Metabolism of lipids and lipoproteins;Metabolism
ENSSSCG00000030337	26.8971	1.74754	5.17224e-06	0.000109423	UP	Uncharacterized protein;NYAP1;ortholog	NEURONAL TYROSINE-PHOSPHORYLATED PHOSPHOINOSITIDE-3-KINASE ADAPTER 1 (PTHR22633:SF5)	0	0	phosphatidylinositol 3-kinase signaling(GO:0014065);neuron projection morphogenesis(GO:0048812)	intracellular(GO:0005622)	0
ENSSSCG00000015905	249.066	1.3557	5.20782e-06	0.000110014	UP	Sodium channel protein;SCN2A;ortholog	SODIUM CHANNEL PROTEIN TYPE 2 SUBUNIT ALPHA (PTHR10037:SF254)	0	voltage-gated sodium channel activity(GO:0005248)	nervous system development(GO:0007399);intrinsic apoptotic signaling pathway in response to osmotic stress(GO:0008627);neuronal action potential(GO:0019228);regulation of ion transmembrane transport(GO:0034765);sodium ion transmembrane transport(GO:0035725);neuron apoptotic process(GO:0051402);regulation of postsynaptic membrane potential(GO:0060078);membrane depolarization during action potentia…	voltage-gated sodium channel complex(GO:0001518);intracellular(GO:0005622);plasma membrane(GO:0005886);intercalated disc(GO:0014704);T-tubule(GO:0030315);paranode region of axon(GO:0033270)	0
ENSSSCG00000009324	454.963	-1.3517	5.25232e-06	0.000110792	DOWN	Uncharacterized protein;SLC7A1;ortholog	HIGH AFFINITY CATIONIC AMINO ACID TRANSPORTER 1 (PTHR43243:SF27)	0	L-ornithine transmembrane transporter activity(GO:0000064);arginine transmembrane transporter activity(GO:0015181);L-lysine transmembrane transporter activity(GO:0015189);antiporter activity(GO:0015297)	L-ornithine transmembrane transport(GO:1903352);L-lysine transmembrane transport(GO:1903401);arginine transmembrane transport(GO:1903826)	integral component of plasma membrane(GO:0005887)	0
ENSSSCG00000026185	30.2576	2.36198	5.29241e-06	0.000111474	UP	Uncharacterized protein;VWA5B2;ortholog	VON WILLEBRAND FACTOR A DOMAIN-CONTAINING PROTEIN 5B2 (PTHR10338:SF144)	0	0	0	0	0
ENSSSCG00000013333	158.832	1.88565	5.32388e-06	0.000111923	UP	Brain-derived neurotrophic factor;BDNF;ortholog	BRAIN-DERIVED NEUROTROPHIC FACTOR (PTHR11589:SF15)	Huntington disease->Brain-derived neurotrophic factor;;Metabotropic glutamate receptor group II pathway->brain-derived neurotrophic factor;;Huntington disease->Brain-derived neurotrophic factor;;;;	neurotrophin TRKB receptor binding(GO:0005169);growth factor activity(GO:0008083)	transmembrane receptor protein tyrosine kinase signaling pathway(GO:0007169);cell-cell signaling(GO:0007267);synapse assembly(GO:0007416);negative regulation of neuron apoptotic process(GO:0043524);regulation of neuron differentiation(GO:0045664);collateral sprouting(GO:0048668);positive regulation of collateral sprouting(GO:0048672);neuron projection morphogenesis(GO:0048812);positive regulation…	extracellular region(GO:0005576);cytoplasm(GO:0005737);mitochondrion(GO:0005739);nuclear speck(GO:0016607);perinuclear region of cytoplasm(GO:0048471)	0
ENSSSCG00000026618	23.9213	2.28325	5.3293e-06	0.000111923	UP	Uncharacterized protein (Fragment);SDPR;ortholog	SERUM DEPRIVATION-RESPONSE PROTEIN (PTHR15240:SF10)	0	protein kinase C binding(GO:0005080)	0	cytoplasm(GO:0005737);caveola(GO:0005901)	0
ENSSSCG00000027763	66.3915	1.57478	5.51689e-06	0.000115694	UP	Uncharacterized protein;NDUFAF2;ortholog	MIMITIN, MITOCHONDRIAL (PTHR32470:SF3)	0	0	0	0	Respiratory electron transport;Respiratory electron transport, ATP synthesis by chemiosmotic coupling, and heat production by uncoupling proteins.;The citric acid (TCA) cycle and respiratory electron transport;Complex I biogenesis;Metabolism
ENSSSCG00000018041	1780.64	-0.950942	5.53047e-06	0.00011581	DOWN	Uncharacterized protein;ALDH3A2;ortholog	FATTY ALDEHYDE DEHYDROGENASE (PTHR43570:SF2)	5-Hydroxytryptamine degredation->Aldehyde Dehydrogenase;;	3-chloroallyl aldehyde dehydrogenase activity(GO:0004028);aldehyde dehydrogenase (NAD) activity(GO:0004029);long-chain-alcohol oxidase activity(GO:0046577)	cellular aldehyde metabolic process(GO:0006081);central nervous system development(GO:0007417);peripheral nervous system development(GO:0007422);epidermis development(GO:0008544);phytol metabolic process(GO:0033306);oxidation-reduction process(GO:0055114)	mitochondrial inner membrane(GO:0005743);endoplasmic reticulum(GO:0005783);integral component of membrane(GO:0016021);extracellular exosome(GO:0070062)	Sphingolipid de novo biosynthesis;Alpha-oxidation of phytanate;Sphingolipid metabolism;Metabolism of lipids and lipoproteins;Metabolism;Peroxisomal lipid metabolism
ENSSSCG00000007745	304.892	-0.859937	5.64911e-06	0.000118122	DOWN	Uncharacterized protein;SUMF2;ortholog	SULFATASE-MODIFYING FACTOR 2 (PTHR23150:SF27)	0	protein homodimerization activity(GO:0042803)	0	endoplasmic reticulum(GO:0005783)	Metabolism;Metabolism of proteins;Metabolism of lipids and lipoproteins;Post-translational protein modification;Sphingolipid metabolism;Gamma carboxylation, hypusine formation and arylsulfatase activation;Glycosphingolipid metabolism;The activation of arylsulfatases
ENSSSCG00000015083	368.548	1.16431	5.67193e-06	0.000118344	UP	Uncharacterized protein;FXYD6;ortholog	FXYD DOMAIN-CONTAINING ION TRANSPORT REGULATOR 6-RELATED (PTHR14132:SF17)	0	ion channel activity(GO:0005216)	ion transmembrane transport(GO:0034220)	plasma membrane(GO:0005886);integral component of membrane(GO:0016021)	Muscle contraction;Ion channel transport;Ion homeostasis;Transmembrane transport of small molecules;Ion transport by P-type ATPases;Cardiac conduction
ENSSSCG00000022499	31.3203	1.89828	5.67618e-06	0.000118344	UP	Uncharacterized protein;TLX2;ortholog	T-CELL LEUKEMIA HOMEOBOX PROTEIN 2 (PTHR24326:SF406)	0	sequence-specific DNA binding(GO:0043565)	mesoderm formation(GO:0001707);regulation of transcription, DNA-templated(GO:0006355);enteric nervous system development(GO:0048484);negative regulation of dendrite morphogenesis(GO:0050774)	nucleus(GO:0005634);cytoplasm(GO:0005737)	0
ENSSSCG00000026520	153.443	-1.41009	5.77865e-06	0.000120306	DOWN	Uncharacterized protein (Fragment);STS;ortholog	STERYL-SULFATASE (PTHR42693:SF2)	0	sulfuric ester hydrolase activity(GO:0008484)	metabolic process(GO:0008152)	integral component of membrane(GO:0016021)	Metabolism;The activation of arylsulfatases;Post-translational protein modification;Metabolism of proteins;Sphingolipid metabolism;Gamma carboxylation, hypusine formation and arylsulfatase activation;Metabolism of lipids and lipoproteins;Glycosphingolipid metabolism
ENSSSCG00000006325	1245.95	1.32135	5.83258e-06	0.000121254	UP	Microsomal glutathione S-transferase 3;MGST3;ortholog	MICROSOMAL GLUTATHIONE S-TRANSFERASE 3 (PTHR10250:SF22)	0	glutathione transferase activity(GO:0004364);glutathione peroxidase activity(GO:0004602)	cellular oxidant detoxification(GO:0098869)	nuclear envelope(GO:0005635);endoplasmic reticulum(GO:0005783);integral component of membrane(GO:0016021);extracellular exosome(GO:0070062)	Biological oxidations;Metabolism;Aflatoxin activation and detoxification;Phase II conjugation;Glutathione conjugation
ENSSSCG00000004598	48.4913	1.4166	5.88986e-06	0.000122268	UP	Uncharacterized protein;MYZAP;ortholog	GRINL1A COMBINED PROTEIN 15-RELATED (PTHR23171:SF7)	0	0	intracellular signal transduction(GO:0035556)	cortical actin cytoskeleton(GO:0030864);extrinsic component of cytoplasmic side of plasma membrane(GO:0031234);I band(GO:0031674)	0
ENSSSCG00000001916	69.3301	1.1626	6.11589e-06	0.000126777	UP	Uncharacterized protein;C15orf59;ortholog	UPF0583 PROTEIN C15ORF59 (PTHR15917:SF4)	0	0	0	0	0
ENSSSCG00000016114	244.853	0.995595	6.17353e-06	0.000127788	UP	Uncharacterized protein;FAM117B;ortholog	PROTEIN FAM117B (PTHR14972:SF10)	0	0	0	cytoplasm(GO:0005737)	0
ENSSSCG00000011201	43.7305	1.95417	6.19569e-06	0.000128062	UP	DNA-binding protein SATB;SATB1;ortholog	DNA-BINDING PROTEIN SATB1 (PTHR15116:SF19)	0	RNA polymerase II regulatory region sequence-specific DNA binding(GO:0000977);transcriptional repressor activity, RNA polymerase II transcription regulatory region sequence-specific binding(GO:0001227);chromatin binding(GO:0003682);sequence-specific DNA binding(GO:0043565)	negative regulation of transcription from RNA polymerase II promoter(GO:0000122);chromatin remodeling(GO:0006338);transcription, DNA-templated(GO:0006351);regulation of transcription from RNA polymerase II promoter(GO:0006357);epidermis development(GO:0008544);histone methylation(GO:0016571);CD4-positive, alpha-beta T cell differentiation(GO:0043367);CD8-positive, alpha-beta T cell differentiatio…	nucleus(GO:0005634);nuclear heterochromatin(GO:0005720);nuclear matrix(GO:0016363);PML body(GO:0016605)	Apoptotic cleavage of cellular proteins;Apoptosis;Apoptotic execution phase;Programmed Cell Death
ENSSSCG00000004206	352.767	1.36444	6.20969e-06	0.000128166	UP	Uncharacterized protein;unassigned;ortholog	RHO GTPASE-ACTIVATING PROTEIN 18 (PTHR14963:SF10)	0	0	signal transduction(GO:0007165)	0	Signal Transduction;Signaling by Rho GTPases;Rho GTPase cycle
ENSSSCG00000012845	365.284	1.59928	6.21855e-06	0.000128166	UP	Cell cycle exit and neuronal differentiation protein 1;CEND1;ortholog	CELL CYCLE EXIT AND NEURONAL DIFFERENTIATION PROTEIN 1 (PTHR36683:SF2)	0	0	adult walking behavior(GO:0007628);cerebellar granular layer maturation(GO:0021686);cerebellar Purkinje cell differentiation(GO:0021702);radial glia guided migration of cerebellar granule cell(GO:0021933);negative regulation of cerebellar granule cell precursor proliferation(GO:0021941)	plasma membrane(GO:0005886);endomembrane system(GO:0012505);integral component of membrane(GO:0016021)	0
ENSSSCG00000004674	115.586	1.61735	6.23112e-06	0.000128242	UP	Uncharacterized protein;SHF;ortholog	SH2 DOMAIN-CONTAINING ADAPTER PROTEIN F (PTHR15127:SF37)	0	SH3/SH2 adaptor activity(GO:0005070)	signal transduction(GO:0007165);positive regulation of signal transduction(GO:0009967)	0	0
ENSSSCG00000012481	624.103	1.60053	6.29345e-06	0.000129339	UP	Tetraspanin;TSPAN6;ortholog	TETRASPANIN-6 (PTHR19282:SF328)	0	0	cell surface receptor signaling pathway(GO:0007166)	integral component of plasma membrane(GO:0005887);integral component of membrane(GO:0016021)	0
ENSSSCG00000029620	308.821	-0.668799	6.31026e-06	0.0001295	DOWN	Uncharacterized protein;TBC1D25;ortholog	TBC1 DOMAIN FAMILY MEMBER 25 (PTHR22957:SF332)	0	GTPase activator activity(GO:0005096);Rab GTPase binding(GO:0017137)	intracellular protein transport(GO:0006886);regulation of vesicle fusion(GO:0031338);activation of GTPase activity(GO:0090630);regulation of autophagosome maturation(GO:1901096)	autophagosome(GO:0005776);endomembrane system(GO:0012505)	0
ENSSSCG00000030269	30.9215	2.36968	6.33371e-06	0.000129796	UP	Uncharacterized protein;B4GALNT2;ortholog	BETA-1,4 N-ACETYLGALACTOSAMINYLTRANSFERASE 2 (PTHR15046:SF8)	0	acetylgalactosaminyltransferase activity(GO:0008376)	UDP-N-acetylglucosamine metabolic process(GO:0006047);protein glycosylation(GO:0006486);UDP-N-acetylgalactosamine metabolic process(GO:0019276);negative regulation of cell-cell adhesion(GO:0022408);lipid glycosylation(GO:0030259)	integral component of Golgi membrane(GO:0030173)	Post-translational protein modification;Metabolism of proteins;Asparagine N-linked glycosylation
ENSSSCG00000004404	29.315	1.39229	6.36707e-06	0.000130238	UP	Uncharacterized protein;WASF1;ortholog	WISKOTT-ALDRICH SYNDROME PROTEIN FAMILY MEMBER 1 (PTHR12902:SF20)	0	protein complex binding(GO:0032403);Rac GTPase binding(GO:0048365)	Rac protein signal transduction(GO:0016601);actin cytoskeleton organization(GO:0030036);lamellipodium morphogenesis(GO:0072673);positive regulation of Arp2/3 complex-mediated actin nucleation(GO:2000601)	mitochondrial outer membrane(GO:0005741);cytoskeleton(GO:0005856);lamellipodium(GO:0030027);SCAR complex(GO:0031209)	0
ENSSSCG00000028109	319.955	-0.975258	6.37337e-06	0.000130238	DOWN	Uncharacterized protein;SNTB2;ortholog	BETA-2-SYNTROPHIN (PTHR10554:SF16)	0	structural molecule activity(GO:0005198);poly(A) RNA binding(GO:0044822)	0	cytoplasm(GO:0005737);focal adhesion(GO:0005925);protein complex(GO:0043234);extracellular exosome(GO:0070062)	0
ENSSSCG00000006031	10.763	2.20838	6.40366e-06	0.000130486	UP	Uncharacterized protein;TMEM74;ortholog	TRANSMEMBRANE PROTEIN 74 (PTHR16125:SF8)	0	0	macroautophagy(GO:0016236)	integral component of membrane(GO:0016021)	0
ENSSSCG00000021503	256.19	1.73862	6.39612e-06	0.000130486	UP	NA	NA	NA	NA	NA	NA	NA
ENSSSCG00000009002	76.3409	1.30042	6.48586e-06	0.000131974	UP	Toll-like receptor;TLR2;ortholog	TOLL-LIKE RECEPTOR 2 (PTHR24365:SF487)	Toll receptor signaling pathway->Toll-like receptor 2, 4, 7;;Toll receptor signaling pathway->Toll-like receptor 1, 2, 6;;Toll receptor signaling pathway->Toll-like receptor 1, 2, 3, 4, 5, 6, 7, 8, 9, 10, 11, 12;;;;	lipopolysaccharide binding(GO:0001530);receptor activity(GO:0004872);transmembrane signaling receptor activity(GO:0004888);signaling pattern recognition receptor activity(GO:0008329);Toll-like receptor binding(GO:0035325);triacyl lipopeptide binding(GO:0042497);peptidoglycan binding(GO:0042834);protein heterodimerization activity(GO:0046982)	toll-like receptor signaling pathway(GO:0002224);cytokine secretion involved in immune response(GO:0002374);MyD88-dependent toll-like receptor signaling pathway(GO:0002755);inflammatory response(GO:0006954);I-kappaB phosphorylation(GO:0007252);positive regulation of gene expression(GO:0010628);positive regulation of Wnt signaling pathway(GO:0030177);interleukin-10 production(GO:0032613);positive …	Golgi apparatus(GO:0005794);cell surface(GO:0009986);integral component of membrane(GO:0016021);intrinsic component of plasma membrane(GO:0031226);Toll-like receptor 1-Toll-like receptor 2 protein complex(GO:0035354);membrane raft(GO:0045121)	Toll-Like Receptors Cascades;Defensins;Beta defensins;Immune System;Innate Immune System;Regulation of TLR by endogenous ligand
ENSSSCG00000011621	341.822	-0.808526	6.61752e-06	0.000134463	DOWN	Uncharacterized protein;SEC61A1;ortholog	PROTEIN TRANSPORT PROTEIN SEC61 SUBUNIT ALPHA ISOFORM 1 (PTHR10906:SF16)	0	0	protein transport(GO:0015031)	integral component of membrane(GO:0016021)	Unfolded Protein Response (UPR);Metabolism of proteins;IRE1alpha activates chaperones;XBP1(S) activates chaperone genes
ENSSSCG00000001977	179.539	1.22328	6.95688e-06	0.000141159	UP	Syntaxin-binding protein 6;STXBP6;ortholog	SYNTAXIN-BINDING PROTEIN 6 (PTHR16092:SF24)	0	phosphatidylinositol-4,5-bisphosphate binding(GO:0005546);GTP-Rho binding(GO:0017049);cadherin binding involved in cell-cell adhesion(GO:0098641)	exocytosis(GO:0006887);Golgi to plasma membrane transport(GO:0006893);regulation of SNARE complex assembly(GO:0035542);exocyst localization(GO:0051601);cell-cell adhesion(GO:0098609)	exocyst(GO:0000145);plasma membrane(GO:0005886);cell-cell adherens junction(GO:0005913);integral component of membrane(GO:0016021)	0
ENSSSCG00000011277	4.55722	2.44842	7.02731e-06	0.000142387	UP	Cholecystokinin;CCK;ortholog	CHOLECYSTOKININ (PTHR10786:SF2)	CCKR signaling map->CCK-22;;CCKR signaling map->CCK-83;;CCKR signaling map->CCK-G;;CCKR signaling map->CCK-GRR;;CCKR signaling map->CCK-58;;CCKR signaling map->CCK;;CCKR signaling map->Signal-pre-pro CCK;;CCKR signaling map->Pre-pro CCK @ ER;;CCKR signaling map->Pro CCK @ TGN;;CCKR signaling map->CCK-33;;CCKR signaling map->CCK-8;;CCKR signaling map->Pro-CCK @ secretory granule;;;;;;;;;;;;;	neuropeptide hormone activity(GO:0005184)	neuron migration(GO:0001764);axonogenesis(GO:0007409);eating behavior(GO:0042755)	extracellular region(GO:0005576);axon(GO:0030424)	GPCR downstream signaling;GPCR ligand binding;Class A/1 (Rhodopsin-like receptors);Signal Transduction;Peptide ligand-binding receptors;G alpha (q) signalling events;Gastrin-CREB signalling pathway via PKC and MAPK;Signaling by GPCR
ENSSSCG00000013631	223.258	-1.0489	7.1053e-06	0.000143765	DOWN	Uncharacterized protein;TMED1;ortholog	TRANSMEMBRANE EMP24 DOMAIN-CONTAINING PROTEIN 1 (PTHR22811:SF103)	0	0	transport(GO:0006810)	endoplasmic reticulum(GO:0005783);endoplasmic reticulum-Golgi intermediate compartment(GO:0005793);Golgi apparatus(GO:0005794);integral component of membrane(GO:0016021)	0
ENSSSCG00000016206	654.033	-0.809576	7.19794e-06	0.000145435	DOWN	Uncharacterized protein;CNPPD1;ortholog	PROTEIN CNPPD1 (PTHR15615:SF40)	0	protein kinase binding(GO:0019901)	regulation of cyclin-dependent protein serine/threonine kinase activity(GO:0000079)	0	0
ENSSSCG00000006758	12.8622	2.03832	7.26229e-06	0.000146529	UP	Uncharacterized protein (Fragment);SYT6;ortholog	SYNAPTOTAGMIN-6 (PTHR10024:SF269)	Synaptic vesicle trafficking->Synaptotagmin;;	phosphatidylserine binding(GO:0001786);calcium ion binding(GO:0005509);calcium-dependent phospholipid binding(GO:0005544);syntaxin binding(GO:0019905);clathrin binding(GO:0030276);protein homodimerization activity(GO:0042803);calcium-dependent protein binding(GO:0048306)	vesicle fusion(GO:0006906);regulation of calcium ion-dependent exocytosis(GO:0017158);calcium ion-regulated exocytosis of neurotransmitter(GO:0048791);acrosomal vesicle exocytosis(GO:0060478)	plasma membrane(GO:0005886);integral component of membrane(GO:0016021);exocytic vesicle(GO:0070382);perinuclear endoplasmic reticulum(GO:0097038);presynapse(GO:0098793)	0
ENSSSCG00000009216	26863.2	2.00407	7.38658e-06	0.000148828	UP	Osteopontin;SPP1;ortholog	OSTEOPONTIN (PTHR10607:SF2)	0	cytokine activity(GO:0005125);extracellular matrix binding(GO:0050840)	osteoblast differentiation(GO:0001649);cell adhesion(GO:0007155);biomineral tissue development(GO:0031214);response to vitamin D(GO:0033280);positive regulation of bone resorption(GO:0045780)	extracellular space(GO:0005615);Golgi apparatus(GO:0005794);extracellular exosome(GO:0070062)	Signal Transduction;Degradation of the extracellular matrix;Integrin cell surface interactions;Extracellular matrix organization;Signaling by PDGF
ENSSSCG00000005703	5.99936	2.34685	7.43629e-06	0.000149411	UP	Uncharacterized protein;PRDM12;ortholog	PR DOMAIN ZINC FINGER PROTEIN 12 (PTHR19303:SF381)	0	DNA binding(GO:0003677);methyltransferase activity(GO:0008168);metal ion binding(GO:0046872);histone methyltransferase binding(GO:1990226)	transcription, DNA-templated(GO:0006351);regulation of transcription, DNA-templated(GO:0006355);neuron projection development(GO:0031175);methylation(GO:0032259);detection of temperature stimulus involved in sensory perception of pain(GO:0050965);positive regulation of histone H3-K9 dimethylation(GO:1900111)	nucleus(GO:0005634)	0
ENSSSCG00000024205	15.1125	1.96339	7.43603e-06	0.000149411	UP	Uncharacterized protein;ARHGEF26;ortholog	RHO GUANINE NUCLEOTIDE EXCHANGE FACTOR 26 (PTHR12845:SF12)	0	Rho guanyl-nucleotide exchange factor activity(GO:0005089)	endothelial cell morphogenesis(GO:0001886);regulation of Rho protein signal transduction(GO:0035023);positive regulation of GTPase activity(GO:0043547);ruffle assembly(GO:0097178)	0	0
ENSSSCG00000016031	36.9217	1.85304	7.47418e-06	0.000149963	UP	NA	NA	NA	NA	NA	NA	NA
ENSSSCG00000001872	188.479	1.4541	7.55901e-06	0.000151454	UP	Uncharacterized protein (Fragment);LINGO1;ortholog	LEUCINE-RICH REPEAT AND IMMUNOGLOBULIN-LIKE DOMAIN-CONTAINING NOGO RECEPTOR-INTERACTING PROTEIN 1 (PTHR24373:SF223)	0	epidermal growth factor receptor binding(GO:0005154)	signal transduction(GO:0007165);axonogenesis(GO:0007409)	integral component of membrane(GO:0016021)	Axonal growth inhibition (RHOA activation);p75NTR regulates axonogenesis;Signalling by NGF;Signal Transduction;p75 NTR receptor-mediated signalling
ENSSSCG00000015986	94.8013	1.16341	7.61131e-06	0.00015229	UP	Uncharacterized protein;HOXD1;ortholog	HOMEOBOX PROTEIN HOX-D1 (PTHR24326:SF375)	0	sequence-specific DNA binding(GO:0043565)	regulation of transcription, DNA-templated(GO:0006355);sensory perception of pain(GO:0019233);neuron differentiation(GO:0030182);embryonic skeletal system development(GO:0048706)	nucleoplasm(GO:0005654)	0
ENSSSCG00000022325	6.70213	2.27579	7.804e-06	0.000155928	UP	Uncharacterized protein;unassigned;ortholog	SPLICING REGULATOR RBM11 (PTHR13798:SF9)	0	nucleotide binding(GO:0000166);single-stranded RNA binding(GO:0003727)	regulation of alternative mRNA splicing, via spliceosome(GO:0000381)	nucleus(GO:0005634)	0
ENSSSCG00000007730	7.86398	2.23325	7.98798e-06	0.000159383	UP	Uncharacterized protein;CALN1;ortholog	CALCIUM-BINDING PROTEIN 8 (PTHR23050:SF295)	0	calcium ion binding(GO:0005509)	0	0	0
ENSSSCG00000017339	1932.93	-0.664807	8.15079e-06	0.000162406	DOWN	Glycylpeptide N-tetradecanoyltransferase;NMT1;ortholog	GLYCYLPEPTIDE N-TETRADECANOYLTRANSFERASE 1 (PTHR11377:SF10)	0	glycylpeptide N-tetradecanoyltransferase activity(GO:0004379)	in utero embryonic development(GO:0001701);N-terminal peptidyl-glycine N-myristoylation(GO:0018008)	cytoplasm(GO:0005737);cytosol(GO:0005829);plasma membrane(GO:0005886);extrinsic component of membrane(GO:0019898)	The phototransduction cascade;Inactivation, recovery and regulation of the phototransduction cascade;Visual phototransduction;Apoptosis;Programmed Cell Death;Activation, myristolyation of BID and translocation to mitochondria;Intrinsic Pathway for Apoptosis;Signal Transduction
ENSSSCG00000027344	364.095	-0.933969	8.49637e-06	0.000169058	DOWN	NA	NA	NA	NA	NA	NA	NA
ENSSSCG00000006717	2390.63	-0.845973	8.70153e-06	0.000172901	DOWN	D-3-phosphoglycerate dehydrogenase;PHGDH;ortholog	D-3-PHOSPHOGLYCERATE DEHYDROGENASE (PTHR42938:SF9)	Serine glycine biosynthesis->Phosphoglycerate dehydrogenase;;	phosphoglycerate dehydrogenase activity(GO:0004617);NAD binding(GO:0051287)	L-serine biosynthetic process(GO:0006564);serine family amino acid biosynthetic process(GO:0009070);oxidation-reduction process(GO:0055114)	0	Amino acid synthesis and interconversion (transamination);Serine biosynthesis;Metabolism;Metabolism of amino acids and derivatives
ENSSSCG00000024296	178.673	0.994758	8.75156e-06	0.000173655	UP	Uncharacterized protein;NKIRAS1;ortholog	NF-KAPPA-B INHIBITOR-INTERACTING RAS-LIKE PROTEIN 1 (PTHR24070:SF320)	0	GTP binding(GO:0005525)	small GTPase mediated signal transduction(GO:0007264)	intracellular(GO:0005622);membrane(GO:0016020)	0
ENSSSCG00000025714	5.39202	2.36566	8.79599e-06	0.000174296	UP	Uncharacterized protein;UGT8;ortholog	0	0	transferase activity, transferring hexosyl groups(GO:0016758)	metabolic process(GO:0008152)	integral component of membrane(GO:0016021)	Metabolism of lipids and lipoproteins;Glycosphingolipid metabolism;Metabolism;Sphingolipid metabolism
ENSSSCG00000007517	857.316	-0.988047	9.02718e-06	0.000178631	DOWN	Aminopeptidase-like 1;NPEPL1;ortholog	AMINOPEPTIDASE NPEPL1-RELATED (PTHR11963:SF26)	0	aminopeptidase activity(GO:0004177);metalloexopeptidase activity(GO:0008235);manganese ion binding(GO:0030145)	proteolysis(GO:0006508)	nucleus(GO:0005634);cytoplasm(GO:0005737)	0
ENSSSCG00000008807	316.69	0.81231	9.04046e-06	0.000178648	UP	Uncharacterized protein (Fragment);GUF1;ortholog	TRANSLATION FACTOR GUF1, MITOCHONDRIAL (PTHR43512:SF3)	0	GTPase activity(GO:0003924);GTP binding(GO:0005525);ribosome binding(GO:0043022)	translation(GO:0006412);positive regulation of translation(GO:0045727)	mitochondrion(GO:0005739);mitochondrial inner membrane(GO:0005743);mitochondrial matrix(GO:0005759)	0
ENSSSCG00000023441	7.28741	2.39489	9.06809e-06	0.000178949	UP	Uncharacterized protein;KLHDC8A;ortholog	KELCH DOMAIN-CONTAINING PROTEIN 8A (PTHR24412:SF332)	0	ubiquitin-protein transferase activity(GO:0004842)	protein ubiquitination involved in ubiquitin-dependent protein catabolic process(GO:0042787)	Cul3-RING ubiquitin ligase complex(GO:0031463)	0
ENSSSCG00000028851	6.856	2.30994	9.13028e-06	0.000179929	UP	Uncharacterized protein;unassigned;ortholog	ZINC FINGER PROTEIN GLI1 (PTHR19818:SF115)	Hedgehog signaling pathway->Cubitus interruptus;;	DNA binding(GO:0003677);metal ion binding(GO:0046872)	smoothened signaling pathway(GO:0007224);positive regulation of cell proliferation(GO:0008284);positive regulation of transcription, DNA-templated(GO:0045893)	0	Signaling by Hedgehog;Hedgehog 'off' state;Degradation of GLI1 by the proteasome;Hedgehog 'on' state;Signal Transduction
ENSSSCG00000010595	12.085	2.19188	9.17599e-06	0.000180582	UP	Uncharacterized protein;INA;ortholog	ALPHA-INTERNEXIN (PTHR23239:SF273)	0	structural molecule activity(GO:0005198)	substantia nigra development(GO:0021762);neurofilament cytoskeleton organization(GO:0060052)	extracellular space(GO:0005615);nucleoplasm(GO:0005654);neurofilament(GO:0005883);nuclear membrane(GO:0031965);cytoplasmic ribonucleoprotein granule(GO:0036464);myelin sheath(GO:0043209)	0
ENSSSCG00000009553	851.277	-0.821062	9.24299e-06	0.000181158	DOWN	Uncharacterized protein;TUBGCP3;ortholog	GAMMA-TUBULIN COMPLEX COMPONENT 3 (PTHR19302:SF48)	0	structural constituent of cytoskeleton(GO:0005200);gamma-tubulin binding(GO:0043015);microtubule minus-end binding(GO:0051011)	meiotic nuclear division(GO:0007126);cytoplasmic microtubule organization(GO:0031122);centrosome duplication(GO:0051298);interphase microtubule nucleation by interphase microtubule organizing center(GO:0051415);mitotic spindle assembly(GO:0090307)	equatorial microtubule organizing center(GO:0000923);centrosome(GO:0005813);centriole(GO:0005814);polar microtubule(GO:0005827);gamma-tubulin small complex(GO:0008275);membrane(GO:0016020);spindle pole body(GO:0005816)	Recruitment of NuMA to mitotic centrosomes;Centrosome maturation;Cell Cycle;Recruitment of mitotic centrosome proteins and complexes;Cell Cycle, Mitotic;Mitotic G2-G2/M phases;G2/M Transition
ENSSSCG00000010359	27.9541	-2.17898	9.22268e-06	0.000181158	DOWN	Uncharacterized protein;LDB3;ortholog	LIM DOMAIN-BINDING PROTEIN 3 (PTHR24214:SF41)	0	protein kinase C binding(GO:0005080);zinc ion binding(GO:0008270);muscle alpha-actinin binding(GO:0051371)	sarcomere organization(GO:0045214)	cytoskeleton(GO:0005856);Z disc(GO:0030018)	0
ENSSSCG00000029161	1601.53	-1.0782	9.24208e-06	0.000181158	DOWN	Uncharacterized protein;ADI1;ortholog	1,2-DIHYDROXY-3-KETO-5-METHYLTHIOPENTENE DIOXYGENASE (PTHR23418:SF5)	0	iron ion binding(GO:0005506);acireductone dioxygenase [iron(II)-requiring] activity(GO:0010309)	methionine metabolic process(GO:0006555);L-methionine salvage from methylthioadenosine(GO:0019509);oxidation-reduction process(GO:0055114)	nucleus(GO:0005634);cytoplasm(GO:0005737);plasma membrane(GO:0005886)	Methionine salvage pathway;Metabolism;Metabolism of amino acids and derivatives;Sulfur amino acid metabolism;Metabolism of polyamines
ENSSSCG00000013927	449.06	-1.05551	9.41509e-06	0.00018428	DOWN	Uncharacterized protein;ARMC6;ortholog	ARMADILLO REPEAT-CONTAINING PROTEIN 6 (PTHR22895:SF3)	0	0	hematopoietic progenitor cell differentiation(GO:0002244)	cytosol(GO:0005829)	0
ENSSSCG00000020744	1430.74	-0.784636	9.52783e-06	0.000186233	DOWN	Uncharacterized protein;DUSP3;ortholog	DUAL SPECIFICITY PROTEIN PHOSPHATASE 3 (PTHR10159:SF416)	Oxidative stress response->Mitogen activated protein kinase phosphatase 5;;	protein tyrosine phosphatase activity(GO:0004725);protein tyrosine/serine/threonine phosphatase activity(GO:0008138);protein kinase binding(GO:0019901);MAP kinase phosphatase activity(GO:0033549)	inactivation of MAPK activity(GO:0000188);peptidyl-tyrosine dephosphorylation(GO:0035335);positive regulation of mitotic cell cycle(GO:0045931);negative regulation of JNK cascade(GO:0046329);negative regulation of T cell receptor signaling pathway(GO:0050860);negative regulation of T cell activation(GO:0050868);negative regulation of ERK1 and ERK2 cascade(GO:0070373)	immunological synapse(GO:0001772);nucleoplasm(GO:0005654);cytosol(GO:0005829);extracellular exosome(GO:0070062)	Signalling by NGF;Immune System;ERKs are inactivated;Toll Like Receptor 3 (TLR3) Cascade;Toll Like Receptor TLR1:TLR2 Cascade;ERK/MAPK targets;MAP kinase activation in TLR cascade;Toll Like Receptor 5 (TLR5) Cascade;Toll Like Receptor 4 (TLR4) Cascade;MyD88 dependent cascade initiated on endosome;Toll Like Receptor TLR6:TLR2 Cascade;TRAF6 mediated induction of NFkB and MAP kinases upon TLR7/8 or …
ENSSSCG00000009276	297.611	-0.861831	9.76315e-06	0.000190574	DOWN	Uncharacterized protein;XPO4;ortholog	EXPORTIN-4 (PTHR12596:SF18)	0	nuclear export signal receptor activity(GO:0005049);Ran GTPase binding(GO:0008536)	protein export from nucleus(GO:0006611);positive regulation of protein export from nucleus(GO:0046827)	nuclear pore(GO:0005643);nucleoplasm(GO:0005654);cytoplasm(GO:0005737);cytosol(GO:0005829)	0
ENSSSCG00000026583	39.3124	1.75233	9.85724e-06	0.000192149	UP	Toll-like receptor;TLR1;ortholog	TOLL-LIKE RECEPTOR 1 (PTHR24365:SF451)	Toll receptor signaling pathway->Toll-like receptor 1, 2, 6;;Toll receptor signaling pathway->Toll-like receptor 1, 2, 3, 4, 5, 6, 7, 8, 9, 10, 11, 12;;;	transmembrane signaling receptor activity(GO:0004888);Toll-like receptor 2 binding(GO:0035663);protein heterodimerization activity(GO:0046982);lipopeptide binding(GO:0071723)	toll-like receptor signaling pathway(GO:0002224);MyD88-dependent toll-like receptor signaling pathway(GO:0002755);inflammatory response(GO:0006954);toll-like receptor 1 signaling pathway(GO:0034130);macrophage activation(GO:0042116);detection of triacyl bacterial lipopeptide(GO:0042495);positive regulation of tumor necrosis factor biosynthetic process(GO:0042535);defense response to bacterium(GO:…	Golgi apparatus(GO:0005794);integral component of plasma membrane(GO:0005887);Toll-like receptor 1-Toll-like receptor 2 protein complex(GO:0035354);membrane raft(GO:0045121)	Immune System;Toll-Like Receptors Cascades;Regulation of TLR by endogenous ligand;Defensins;Innate Immune System;Beta defensins
ENSSSCG00000022521	3096.16	-0.758491	1.00973e-05	0.000196563	DOWN	Uncharacterized protein (Fragment);DPY19L3;ortholog	C-MANNOSYLTRANSFERASE DPY19L3-RELATED (PTHR31488:SF13)	0	mannosyltransferase activity(GO:0000030)	protein C-linked glycosylation via 2'-alpha-mannosyl-L-tryptophan(GO:0018406)	nuclear inner membrane(GO:0005637);integral component of membrane(GO:0016021)	0
ENSSSCG00000029365	39.0343	2.15052	1.01664e-05	0.000197641	UP	Uncharacterized protein (Fragment);MSI1;ortholog	RNA-BINDING PROTEIN MUSASHI HOMOLOG 1 (PTHR24012:SF608)	0	nucleotide binding(GO:0000166);poly(U) RNA binding(GO:0008266);identical protein binding(GO:0042802);poly(A) RNA binding(GO:0044822)	0	nucleus(GO:0005634);cytoplasm(GO:0005737);polysome(GO:0005844)	0
ENSSSCG00000006092	477.164	0.972352	1.01935e-05	0.000197899	UP	Uncharacterized protein;C8orf37;ortholog	PROTEIN C8ORF37 (PTHR33958:SF2)	0	0	0	cytosol(GO:0005829);plasma membrane(GO:0005886);cell junction(GO:0030054);ciliary base(GO:0097546)	0
ENSSSCG00000017536	47.1449	1.64536	1.02298e-05	0.000198071	UP	Uncharacterized protein;HOXB9;ortholog	HOMEOBOX PROTEIN HOX-B9 (PTHR24326:SF404)	0	sequence-specific DNA binding(GO:0043565)	transcription, DNA-templated(GO:0006351);anterior/posterior pattern specification(GO:0009952);mammary gland development(GO:0030879);positive regulation of transcription from RNA polymerase II promoter(GO:0045944);embryonic skeletal system development(GO:0048706);canonical Wnt signaling pathway(GO:0060070);cell chemotaxis(GO:0060326)	nucleoplasm(GO:0005654);mitochondrion(GO:0005739)	0
ENSSSCG00000022005	234.278	-0.757614	1.02287e-05	0.000198071	DOWN	Uncharacterized protein;SFXN3;ortholog	SIDEROFLEXIN-3 (PTHR11153:SF34)	0	ion transmembrane transporter activity(GO:0015075)	ion transmembrane transport(GO:0034220)	membrane(GO:0016020)	0
ENSSSCG00000024021	100.256	-0.95257	1.02805e-05	0.000198785	DOWN	Uncharacterized protein;LOC102164731;ortholog	ENDOGENOUS RETROVIRUS GROUP V MEMBER 1 ENV POLYPROTEIN-RELATED (PTHR10424:SF53)	0	0	0	0	0
ENSSSCG00000013898	14.9567	1.89693	1.03181e-05	0.000199243	UP	Uncharacterized protein (Fragment);PDE4C;ortholog	CAMP-SPECIFIC 3',5'-CYCLIC PHOSPHODIESTERASE 4C (PTHR11347:SF144)	0	3',5'-cyclic-nucleotide phosphodiesterase activity(GO:0004114);metal ion binding(GO:0046872)	signal transduction(GO:0007165)	0	Signal Transduction;DARPP-32 events;Signaling by GPCR;Opioid Signalling;GPCR downstream signaling;G alpha (s) signalling events
ENSSSCG00000010131	177.037	-0.977405	1.09733e-05	0.000211612	DOWN	Uncharacterized protein;TXNRD2;ortholog	THIOREDOXIN REDUCTASE 2, MITOCHONDRIAL (PTHR43256:SF3)	0	thioredoxin-disulfide reductase activity(GO:0004791);flavin adenine dinucleotide binding(GO:0050660)	response to oxygen radical(GO:0000305);cell redox homeostasis(GO:0045454);oxidation-reduction process(GO:0055114);cellular oxidant detoxification(GO:0098869)	mitochondrion(GO:0005739);cytosol(GO:0005829)	Cellular responses to stress;Detoxification of Reactive Oxygen Species
ENSSSCG00000004027	8.29687	2.30865	1.12863e-05	0.000217357	UP	Uncharacterized protein;PDE10A;ortholog	CAMP AND CAMP-INHIBITED CGMP 3',5'-CYCLIC PHOSPHODIESTERASE 10A (PTHR11347:SF143)	0	cGMP-stimulated cyclic-nucleotide phosphodiesterase activity(GO:0004118);cAMP binding(GO:0030552);metal ion binding(GO:0046872)	signal transduction(GO:0007165);regulation of protein kinase A signaling(GO:0010738);regulation of cAMP-mediated signaling(GO:0043949)	0	Nitric oxide stimulates guanylate cyclase;cGMP effects;Hemostasis;Platelet homeostasis;GPCR downstream signaling;Signaling by GPCR;Signal Transduction;G alpha (s) signalling events
ENSSSCG00000030706	8.84086	2.1999	1.13887e-05	0.000219034	UP	Uncharacterized protein;FAM43B;ortholog	PROTEIN FAM43B (PTHR11232:SF58)	0	0	0	0	0
ENSSSCG00000021027	28.3856	1.4661	1.14456e-05	0.000219835	UP	Uncharacterized protein;PGBD5;ortholog	PIGGYBAC TRANSPOSABLE ELEMENT-DERIVED PROTEIN 5 (PTHR28576:SF6)	0	0	0	0	0
ENSSSCG00000011137	6324.75	-0.639257	1.14757e-05	0.000220119	DOWN	NA	NA	NA	NA	NA	NA	NA
ENSSSCG00000014833	53.6011	1.53108	1.16173e-05	0.000222539	UP	Mitochondrial uncoupling protein 2;UCP2;ortholog	MITOCHONDRIAL UNCOUPLING PROTEIN 2 (PTHR24089:SF512)	0	0	response to hypoxia(GO:0001666);mitochondrial transport(GO:0006839);regulation of mitochondrial membrane potential(GO:0051881)	mitochondrial inner membrane(GO:0005743);integral component of membrane(GO:0016021)	The citric acid (TCA) cycle and respiratory electron transport;Respiratory electron transport, ATP synthesis by chemiosmotic coupling, and heat production by uncoupling proteins.;Metabolism;The fatty acid cycling model;Mitochondrial Uncoupling Proteins;The proton buffering model
ENSSSCG00000006464	14.9592	2.23788	1.16531e-05	0.000222927	UP	Tyrosine-protein kinase receptor;NTRK1;ortholog	HIGH AFFINITY NERVE GROWTH FACTOR RECEPTOR (PTHR24416:SF448)	0	transmembrane receptor protein tyrosine kinase activity(GO:0004714);ATP binding(GO:0005524);nerve growth factor receptor activity(GO:0010465);protein homodimerization activity(GO:0042803);nerve growth factor binding(GO:0048406)	circadian rhythm(GO:0007623);negative regulation of cell proliferation(GO:0008285);positive regulation of neuron projection development(GO:0010976);peptidyl-tyrosine phosphorylation(GO:0018108);B cell differentiation(GO:0030183);nerve growth factor signaling pathway(GO:0038180);mechanoreceptor differentiation(GO:0042490);negative regulation of neuron apoptotic process(GO:0043524);positive regulat…	early endosome(GO:0005769);late endosome(GO:0005770);integral component of plasma membrane(GO:0005887);cell surface(GO:0009986);axon(GO:0030424);receptor complex(GO:0043235)	TRKA activation by NGF;PI3K/AKT activation;Frs2-mediated activation;Signalling by NGF;Retrograde neurotrophin signalling;Signalling to ERKs;Activation of TRKA receptors;Signal Transduction;Prolonged ERK activation events;NGF signalling via TRKA from the plasma membrane;ARMS-mediated activation
ENSSSCG00000011389	450.572	-0.885071	1.17834e-05	0.000225121	DOWN	NA	NA	NA	NA	NA	NA	NA
ENSSSCG00000000696	888.669	-0.889046	1.18836e-05	0.000226734	DOWN	Uncharacterized protein;NOP2;ortholog	28S RRNA (CYTOSINE(4447)-C(5))-METHYLTRANSFERASE-RELATED (PTHR22807:SF46)	0	rRNA (cytosine-C5-)-methyltransferase activity(GO:0009383);poly(A) RNA binding(GO:0044822)	maturation of LSU-rRNA(GO:0000470);positive regulation of cell proliferation(GO:0008284);rRNA base methylation(GO:0070475)	nucleolus(GO:0005730)	0
ENSSSCG00000002712	27.5468	1.84954	1.19411e-05	0.000227265	UP	Uncharacterized protein;LDHD;ortholog	D-LACTATE DEHYDROGENASE, MITOCHONDRIAL-RELATED (PTHR11748:SF103)	0	oxidoreductase activity, acting on CH-OH group of donors(GO:0016614);flavin adenine dinucleotide binding(GO:0050660)	oxidation-reduction process(GO:0055114)	mitochondrion(GO:0005739)	0
ENSSSCG00000028092	2950.32	1.4544	1.1943e-05	0.000227265	UP	Guanine nucleotide-binding protein subunit gamma;GNG2;ortholog	GUANINE NUCLEOTIDE-BINDING PROTEIN G(I)/G(S)/G(O) SUBUNIT GAMMA-2 (PTHR13809:SF41)	Metabotropic glutamate receptor group II pathway->G-protein;;Opioid proenkephalin pathway->G-protein;;Heterotrimeric G-protein signaling pathway-Gq alpha and Go alpha mediated pathway->G protein-activated inward rectifying potassium channel;;Histamine H1 receptor mediated signaling pathway->G-Protein;;Opioid proopiomelanocortin pathway->G-protein;;5HT2 type receptor mediated signaling pathway->G-…	signal transducer activity(GO:0004871);G-protein beta-subunit binding(GO:0031681)	G-protein coupled receptor signaling pathway(GO:0007186);cell proliferation(GO:0008283)	heterotrimeric G-protein complex(GO:0005834);extracellular exosome(GO:0070062)	G-protein beta:gamma signalling;Opioid Signalling;Metabolism of proteins;Transmission across Chemical Synapses;Gastrin-CREB signalling pathway via PKC and MAPK;Thrombin signalling through proteinase activated receptors (PARs);G protein gated Potassium channels;Cooperation of PDCL (PhLP1) and TRiC/CCT in G-protein beta folding;G-protein activation;Signal amplification;Signaling by Wnt;GPCR downstr…
ENSSSCG00000003976	888.673	-0.7295	1.2092e-05	0.000229796	DOWN	Uncharacterized protein;NFYC;ortholog	NUCLEAR TRANSCRIPTION FACTOR Y SUBUNIT GAMMA (PTHR10252:SF59)	Gonadotropin-releasing hormone receptor pathway->NF-Y;;	RNA polymerase II core promoter proximal region sequence-specific DNA binding(GO:0000978);transcriptional activator activity, RNA polymerase II core promoter proximal region sequence-specific binding(GO:0001077);protein heterodimerization activity(GO:0046982)	transcription from RNA polymerase II promoter(GO:0006366);positive regulation of transcription from RNA polymerase II promoter(GO:0045944)	nucleoplasm(GO:0005654);CCAAT-binding factor complex(GO:0016602);protein-DNA complex(GO:0032993)	Metabolism of lipids and lipoproteins;Metabolism;Regulation of cholesterol biosynthesis by SREBP (SREBF);Activation of gene expression by SREBF (SREBP)
ENSSSCG00000030675	5.174	2.32318	1.21304e-05	0.000230222	UP	Uncharacterized protein;MIXL1;ortholog	HOMEOBOX PROTEIN MIXL1 (PTHR24329:SF418)	0	RNA polymerase II core promoter proximal region sequence-specific DNA binding(GO:0000978);RNA polymerase II distal enhancer sequence-specific DNA binding(GO:0000980);transcriptional activator activity, RNA polymerase II core promoter proximal region sequence-specific binding(GO:0001077);RNA polymerase II repressing transcription factor binding(GO:0001103);transcriptional activator activity, RNA p…	hematopoietic progenitor cell differentiation(GO:0002244);transcription from RNA polymerase II promoter(GO:0006366);heart development(GO:0007507);endodermal cell differentiation(GO:0035987);cell migration involved in gastrulation(GO:0042074);positive regulation of transcription from RNA polymerase II promoter(GO:0045944);digestive tract development(GO:0048565);negative regulation of hematopoietic…	nuclear chromatin(GO:0000790)	0
ENSSSCG00000005841	1127.58	-0.571126	1.22923e-05	0.000232988	DOWN	Uncharacterized protein;RABL6;ortholog	RAB-LIKE PROTEIN 6 (PTHR14932:SF2)	0	GTP binding(GO:0005525)	0	nucleus(GO:0005634);cytoplasm(GO:0005737)	0
ENSSSCG00000028244	1179.2	-1.25736	1.25575e-05	0.000237701	DOWN	Uncharacterized protein;ECM2;ortholog	EXTRACELLULAR MATRIX PROTEIN 2 (PTHR24373:SF189)	0	heparin binding(GO:0008201);collagen V binding(GO:0070052)	axonogenesis(GO:0007409)	proteinaceous extracellular matrix(GO:0005578);extracellular space(GO:0005615)	0
ENSSSCG00000006243	22.9215	1.396	1.26185e-05	0.000237915	UP	Uncharacterized protein;PENK;ortholog	0	0	0	neuropeptide signaling pathway(GO:0007218)	0	Signaling by GPCR;G alpha (i) signalling events;Signal Transduction;GPCR ligand binding;Peptide ligand-binding receptors;GPCR downstream signaling;Class A/1 (Rhodopsin-like receptors)
ENSSSCG00000011904	12.6393	2.35413	1.26177e-05	0.000237915	UP	Tetraspanin;Ssc.38634;ortholog	UROPLAKIN-1B (PTHR19282:SF306)	0	0	cell surface receptor signaling pathway(GO:0007166);epithelial cell differentiation(GO:0030855)	integral component of plasma membrane(GO:0005887);apical plasma membrane(GO:0016324);extracellular exosome(GO:0070062)	0
ENSSSCG00000016751	44.3827	1.1411	1.25911e-05	0.000237915	UP	Hexokinase;GCK;ortholog	GLUCOKINASE (PTHR19443:SF33)	0	glucokinase activity(GO:0004340);ATP binding(GO:0005524);glucose binding(GO:0005536);fructokinase activity(GO:0008865);mannokinase activity(GO:0019158)	cellular glucose homeostasis(GO:0001678);glucose metabolic process(GO:0006006);glycolytic process(GO:0006096);NADP metabolic process(GO:0006739);positive regulation of insulin secretion(GO:0032024);regulation of potassium ion transport(GO:0043266);negative regulation of gluconeogenesis(GO:0045721);positive regulation of glycogen biosynthetic process(GO:0045725);carbohydrate phosphorylation(GO:004…	nucleus(GO:0005634);mitochondrion(GO:0005739);cytosol(GO:0005829)	Glycolysis;Glucose transport;Metabolism of carbohydrates;Glucose metabolism;Hexose transport;Metabolism;Regulation of Glucokinase by Glucokinase Regulatory Protein;Transmembrane transport of small molecules;SLC-mediated transmembrane transport
ENSSSCG00000007541	555.044	-1.19065	1.26645e-05	0.000238362	DOWN	Uncharacterized protein;PDGFA;ortholog	PLATELET-DERIVED GROWTH FACTOR SUBUNIT A (PTHR11633:SF8)	Angiogenesis->Platelet-Derived Growth Factor;;PDGF signaling pathway->Platelet-Derived Growth Factor;;;	platelet-derived growth factor receptor binding(GO:0005161);collagen binding(GO:0005518);growth factor activity(GO:0008083);protein homodimerization activity(GO:0042803);protein heterodimerization activity(GO:0046982);platelet-derived growth factor binding(GO:0048407)	blood coagulation(GO:0007596);positive regulation of cell proliferation(GO:0008284);negative regulation of phosphatidylinositol biosynthetic process(GO:0010512);negative regulation of platelet activation(GO:0010544);positive regulation of phosphatidylinositol 3-kinase signaling(GO:0014068);regulation of smooth muscle cell migration(GO:0014910);positive regulation of cell migration(GO:0030335);pos…	extracellular space(GO:0005615);cell surface(GO:0009986);membrane(GO:0016020)	PI-3K cascade:FGFR4;Signaling by GPCR;Gastrin-CREB signalling pathway via PKC and MAPK;SHC1 events in EGFR signaling;DAP12 signaling;Signaling by EGFR;Response to elevated platelet cytosolic Ca2+;Signaling by the B Cell Receptor (BCR);Hemostasis;DAP12 interactions;PI-3K cascade:FGFR3;Platelet degranulation ;Signaling by FGFR2;Adaptive Immune System;IRS-mediated signalling;SOS-mediated signalling;…
ENSSSCG00000010514	656.904	-1.04418	1.26753e-05	0.000238362	DOWN	Uncharacterized protein;RRP12;ortholog	RRP12-LIKE PROTEIN (PTHR21576:SF48)	0	poly(A) RNA binding(GO:0044822)	0	nucleolus(GO:0005730)	0
ENSSSCG00000007575	69.3497	1.35979	1.2741e-05	0.000238972	UP	Uncharacterized protein;RADIL;ortholog	RAS-ASSOCIATING AND DILUTE DOMAIN-CONTAINING PROTEIN (PTHR16027:SF8)	0	0	signal transduction(GO:0007165);substrate adhesion-dependent cell spreading(GO:0034446)	microtubule(GO:0005874)	0
ENSSSCG00000012297	315.955	-0.768202	1.27376e-05	0.000238972	DOWN	Uncharacterized protein;CCDC22;ortholog	COILED-COIL DOMAIN-CONTAINING PROTEIN 22 (PTHR15668:SF5)	0	cullin family protein binding(GO:0097602)	cellular copper ion homeostasis(GO:0006878);Golgi to plasma membrane transport(GO:0006893);cytoplasmic sequestering of NF-kappaB(GO:0007253);positive regulation of I-kappaB kinase/NF-kappaB signaling(GO:0043123);positive regulation of protein ubiquitination involved in ubiquitin-dependent protein catabolic process(GO:2000060)	cytoplasm(GO:0005737)	0
ENSSSCG00000023139	196.997	1.53793	1.27579e-05	0.000238978	UP	Uncharacterized protein;LOC100621548;ortholog	METHYLTRANSFERASE-LIKE PROTEIN 23 (PTHR14614:SF76)	0	0	0	0	0
ENSSSCG00000022247	131.815	0.928735	1.2863e-05	0.000240634	UP	Uncharacterized protein;PROSER2;ortholog	PROLINE AND SERINE-RICH PROTEIN 2 (PTHR16095:SF12)	0	0	0	0	0
ENSSSCG00000000093	180.186	0.682312	1.3163e-05	0.000245607	UP	Dynein light chain 4, axonemal;DNAL4;ortholog	DYNEIN LIGHT CHAIN 4, AXONEMAL (PTHR11886:SF58)	Huntington disease->Dynein complex;;	motor activity(GO:0003774)	microtubule-based process(GO:0007017)	cytoplasm(GO:0005737);microtubule(GO:0005874);cilium(GO:0005929);dynein complex(GO:0030286)	Retrograde neurotrophin signalling;NGF signalling via TRKA from the plasma membrane;Signal Transduction;Signalling by NGF
ENSSSCG00000007348	4.58168	2.37362	1.31591e-05	0.000245607	UP	Uncharacterized protein;SLC32A1;ortholog	VESICULAR INHIBITORY AMINO ACID TRANSPORTER (PTHR22950:SF371)	0	amino acid transmembrane transporter activity(GO:0015171);glycine transmembrane transporter activity(GO:0015187);gamma-aminobutyric acid:proton symporter activity(GO:0015495)	amino acid transmembrane transport(GO:0003333);gamma-aminobutyric acid transport(GO:0015812);glycine transport(GO:0015816)	integral component of membrane(GO:0016021);dendrite terminus(GO:0044292);cone cell pedicle(GO:0044316);presynaptic active zone(GO:0048786);cell tip(GO:0051286);inhibitory synapse(GO:0060077)	SLC-mediated transmembrane transport;GABA synthesis, release, reuptake and degradation;Neurotransmitter Release Cycle;Transport of inorganic cations/anions and amino acids/oligopeptides;Transmission across Chemical Synapses;Neuronal System;Transmembrane transport of small molecules
ENSSSCG00000003080	26.309	1.90285	1.32092e-05	0.00024615	UP	Uncharacterized protein;IGSF23;ortholog	0	0	0	0	integral component of membrane(GO:0016021)	0
ENSSSCG00000027848	341.999	1.96074	1.33059e-05	0.000247631	UP	Uncharacterized protein (Fragment);LOC100737204;ortholog	0	0	diacylglycerol binding(GO:0019992)	chemical synaptic transmission(GO:0007268)	0	0
ENSSSCG00000005296	8.10678	2.04103	1.33744e-05	0.000248585	UP	Uncharacterized protein;KIAA1045;ortholog	PROTEIN KIAA1045 (PTHR10891:SF706)	0	calcium ion binding(GO:0005509)	gamma-aminobutyric acid signaling pathway(GO:0007214);regulation of G-protein coupled receptor protein signaling pathway(GO:0008277);regulation of synaptic transmission, GABAergic(GO:0032228);detection of mechanical stimulus involved in sensory perception of pain(GO:0050966)	0	0
ENSSSCG00000010115	29.6839	1.79918	1.34382e-05	0.000249447	UP	Uncharacterized protein (Fragment);GSC2;ortholog	HOMEOBOX PROTEIN GOOSECOID-2 (PTHR24329:SF448)	0	transcription factor activity, sequence-specific DNA binding(GO:0003700);sequence-specific DNA binding(GO:0043565)	regulation of transcription from RNA polymerase II promoter(GO:0006357)	nucleus(GO:0005634)	0
ENSSSCG00000020735	26.6327	1.84138	1.36199e-05	0.000252494	UP	Uncharacterized protein;MAP3K15;ortholog	MITOGEN-ACTIVATED PROTEIN KINASE KINASE KINASE 15 (PTHR11584:SF415)	EGF receptor signaling pathway->Mitogen-activated protein kinase kinase kinase;;	MAP kinase kinase kinase activity(GO:0004709);ATP binding(GO:0005524);protein kinase activity(GO:0004672)	MAPK cascade(GO:0000165);activation of MAPKK activity(GO:0000186);protein phosphorylation(GO:0006468)	intracellular(GO:0005622)	0
ENSSSCG00000017930	337.924	-1.49033	1.39847e-05	0.000258924	DOWN	NA	NA	NA	NA	NA	NA	NA
ENSSSCG00000001520	785.84	-0.59447	1.40831e-05	0.000260309	DOWN	Uncharacterized protein;LEMD2;ortholog	LEM DOMAIN-CONTAINING PROTEIN 2 (PTHR13428:SF14)	0	chromatin DNA binding(GO:0031490)	nuclear envelope organization(GO:0006998);neurogenesis(GO:0022008);negative regulation of BMP signaling pathway(GO:0030514);skeletal muscle cell differentiation(GO:0035914);negative regulation of MAPK cascade(GO:0043409);negative regulation of protein kinase B signaling(GO:0051898);heart formation(GO:0060914);meiotic attachment of telomere to nuclear envelope(GO:0070197)	integral component of nuclear inner membrane(GO:0005639)	0
ENSSSCG00000016379	8091.07	-1.02349	1.40957e-05	0.000260309	DOWN	Uncharacterized protein;HDLBP;ortholog	VIGILIN (PTHR10627:SF46)	0	RNA binding(GO:0003723)	0	cytosol(GO:0005829)	HDL-mediated lipid transport;Metabolism of lipids and lipoproteins;Lipid digestion, mobilization, and transport;Metabolism;Lipoprotein metabolism
ENSSSCG00000015335	41.3515	1.40907	1.41498e-05	0.000260973	UP	Uncharacterized protein;DYNC1I1;ortholog	CYTOPLASMIC DYNEIN 1 INTERMEDIATE CHAIN 1 (PTHR12442:SF47)	Huntington disease->Dynein complex;;	protein binding(GO:0005515)	microtubule-based movement(GO:0007018);intracellular transport of viral protein in host cell(GO:0019060)	nucleus(GO:0005634);cytoplasm(GO:0005737);cytoplasmic dynein complex(GO:0005868);host cell(GO:0043657)	Transport to the Golgi and subsequent modification;Golgi-to-ER retrograde transport;Vesicle-mediated transport;COPI-independent Golgi-to-ER retrograde traffic;COPI-mediated anterograde transport;Membrane Trafficking;Intra-Golgi and retrograde Golgi-to-ER traffic;Asparagine N-linked glycosylation;Metabolism of proteins;Post-translational protein modification;ER to Golgi Anterograde Transport
ENSSSCG00000003420	285.018	-0.893385	1.44685e-05	0.000266509	DOWN	Uncharacterized protein;FBXO6;ortholog	F-BOX ONLY PROTEIN 6 (PTHR12125:SF13)	0	0	0	0	0
ENSSSCG00000009829	3.84758	2.36279	1.45067e-05	0.000266871	UP	Uncharacterized protein;CCDC63;ortholog	COILED-COIL DOMAIN-CONTAINING PROTEIN 63 (PTHR21694:SF31)	0	0	cilium movement(GO:0003341);outer dynein arm assembly(GO:0036158)	axoneme(GO:0005930)	0
ENSSSCG00000004225	24.0935	2.10292	1.45962e-05	0.000267492	UP	Uncharacterized protein;TPD52L1;ortholog	TUMOR PROTEIN D53 (PTHR19307:SF15)	0	protein homodimerization activity(GO:0042803);protein heterodimerization activity(GO:0046982)	G2/M transition of mitotic cell cycle(GO:0000086);positive regulation of MAP kinase activity(GO:0043406);positive regulation of JNK cascade(GO:0046330);positive regulation of apoptotic signaling pathway(GO:2001235)	perinuclear region of cytoplasm(GO:0048471)	trans-Golgi Network Vesicle Budding;Clathrin derived vesicle budding;Golgi Associated Vesicle Biogenesis;Membrane Trafficking;Vesicle-mediated transport
ENSSSCG00000022246	1130.49	-1.39945	1.45765e-05	0.000267492	DOWN	Uncharacterized protein;unassigned;ortholog	ICOS LIGAND (PTHR24100:SF101)	0	0	positive regulation of interleukin-4 biosynthetic process(GO:0045404)	integral component of plasma membrane(GO:0005887);external side of plasma membrane(GO:0009897)	Adaptive Immune System;Costimulation by the CD28 family;Immune System
ENSSSCG00000029521	180.65	0.973283	1.45955e-05	0.000267492	UP	Tetraspanin (Fragment);CD82;ortholog	CD82 ANTIGEN (PTHR19282:SF332)	p53 pathway->Kangai 1;;	0	cell surface receptor signaling pathway(GO:0007166)	integral component of plasma membrane(GO:0005887);extracellular exosome(GO:0070062)	0
ENSSSCG00000001679	673.463	-1.0856	1.46488e-05	0.000268113	DOWN	Uncharacterized protein;LOC100155084;ortholog	EXPORTIN-5 (PTHR11223:SF7)	0	RNA binding(GO:0003723);nuclear export signal receptor activity(GO:0005049);Ran GTPase binding(GO:0008536)	RNA export from nucleus(GO:0006405);protein export from nucleus(GO:0006611);regulation of protein export from nucleus(GO:0046825)	nucleus(GO:0005634);cytoplasm(GO:0005737);RNA nuclear export complex(GO:0042565)	Gene Silencing by RNA;MicroRNA (miRNA) biogenesis;Gene Expression
ENSSSCG00000010886	492.99	1.59221	1.47244e-05	0.000269156	UP	Uncharacterized protein;SUSD4;ortholog	SUSHI DOMAIN-CONTAINING PROTEIN 4 (PTHR19325:SF461)	0	0	0	integral component of membrane(GO:0016021)	0
ENSSSCG00000004388	142.069	0.967166	1.48382e-05	0.000270892	UP	Uncharacterized protein;ARMC2;ortholog	ARMADILLO REPEAT-CONTAINING PROTEIN 2 (PTHR21356:SF3)	0	0	0	0	0
ENSSSCG00000015491	12.9364	1.95856	1.49447e-05	0.00027249	UP	Uncharacterized protein (Fragment);ANKRD45;ortholog	ANKYRIN REPEAT DOMAIN-CONTAINING PROTEIN 45 (PTHR24180:SF16)	0	0	0	0	0
ENSSSCG00000011901	373.54	-0.756983	1.52013e-05	0.000276625	DOWN	Uncharacterized protein;TMEM39A;ortholog	TRANSMEMBRANE PROTEIN 39A (PTHR12995:SF5)	0	0	0	integral component of membrane(GO:0016021)	0
ENSSSCG00000024622	371.687	0.952554	1.521e-05	0.000276625	UP	Uncharacterized protein;ZNF667;ortholog	ZINC FINGER PROTEIN 667 (PTHR24390:SF60)	0	nucleic acid binding(GO:0003676);transcription cofactor activity(GO:0003712);metal ion binding(GO:0046872)	regulation of transcription from RNA polymerase II promoter(GO:0006357)	nucleus(GO:0005634)	0
ENSSSCG00000016506	16.3738	1.77147	1.54188e-05	0.000280069	UP	Uncharacterized protein;KLRG2;ortholog	KILLER CELL LECTIN-LIKE RECEPTOR SUBFAMILY G MEMBER 2 (PTHR22800:SF195)	0	carbohydrate binding(GO:0030246)	0	integral component of membrane(GO:0016021)	0
ENSSSCG00000005380	1114.35	-1.42953	1.56101e-05	0.000283187	DOWN	Uncharacterized protein;COL15A1;ortholog	0	0	0	0	extracellular matrix(GO:0031012)	Collagen formation;Extracellular matrix organization;Degradation of the extracellular matrix;Collagen biosynthesis and modifying enzymes;Collagen degradation;Assembly of collagen fibrils and other multimeric structures
ENSSSCG00000026979	26.8589	2.10497	1.57858e-05	0.000286013	UP	Uncharacterized protein;ESYT3;ortholog	0	0	0	0	intrinsic component of endoplasmic reticulum membrane(GO:0031227);organelle membrane contact site(GO:0044232)	Metabolism of lipids and lipoproteins;Metabolism;Glycosphingolipid metabolism;Sphingolipid metabolism
ENSSSCG00000021647	78.9904	1.66596	1.62031e-05	0.000293205	UP	Uncharacterized protein;EDA;ortholog	ECTODYSPLASIN-A (PTHR15151:SF18)	0	tumor necrosis factor receptor binding(GO:0005164)	immune response(GO:0006955);cell-matrix adhesion(GO:0007160);gene expression(GO:0010467);positive regulation of gene expression(GO:0010628);positive regulation of NF-kappaB import into nucleus(GO:0042346);odontogenesis of dentin-containing tooth(GO:0042475);pigmentation(GO:0043473);positive regulation of NF-kappaB transcription factor activity(GO:0051092);salivary gland cavitation(GO:0060662);hai…	endoplasmic reticulum membrane(GO:0005789);integral component of plasma membrane(GO:0005887);apical part of cell(GO:0045177);membrane(GO:0016020);integral component of membrane(GO:0016021)	TNFs bind their physiological receptors;Cytokine Signaling in Immune system;Immune System;TNFR2 non-canonical NF-kB pathway
ENSSSCG00000007212	19.623	1.59723	1.6449e-05	0.00029728	UP	Uncharacterized protein;C20orf96;ortholog	PROTEIN 6820408C15RIK (PTHR28574:SF2)	0	0	0	0	0
ENSSSCG00000009593	1477.74	-1.01844	1.65169e-05	0.000297954	DOWN	Uncharacterized protein (Fragment);ROR2;ortholog	TYROSINE-PROTEIN KINASE TRANSMEMBRANE RECEPTOR ROR2 (PTHR24416:SF447)	0	protein kinase activity(GO:0004672);frizzled binding(GO:0005109);ATP binding(GO:0005524);Wnt-protein binding(GO:0017147)	cartilage condensation(GO:0001502);somitogenesis(GO:0001756);transmembrane receptor protein tyrosine kinase signaling pathway(GO:0007169);Wnt signaling pathway, calcium modulating pathway(GO:0007223);smoothened signaling pathway(GO:0007224);JNK cascade(GO:0007254);negative regulation of cell proliferation(GO:0008285);positive regulation of cell migration(GO:0030335);BMP signaling pathway(GO:00305…	intracellular(GO:0005622);integral component of membrane(GO:0016021)	Signaling by Wnt;WNT5A-dependent internalization of FZD2, FZD5 and ROR2;Beta-catenin independent WNT signaling;PCP/CE pathway;Signal Transduction
ENSSSCG00000024292	3932.41	-0.641132	1.65277e-05	0.000297954	DOWN	Uncharacterized protein;IARS;ortholog	0	0	0	0	0	0
ENSSSCG00000003104	2002.28	-0.5675	1.65941e-05	0.000298777	DOWN	Uncharacterized protein;STRN4;ortholog	STRIATIN-4 (PTHR15653:SF4)	0	protein complex binding(GO:0032403);protein phosphatase 2A binding(GO:0051721);armadillo repeat domain binding(GO:0070016)	0	protein phosphatase type 2A complex(GO:0000159)	0
ENSSSCG00000004633	19.0568	1.96837	1.6808e-05	0.000302072	UP	Uncharacterized protein (Fragment);TNFAIP8L3;ortholog	TUMOR NECROSIS FACTOR ALPHA-INDUCED PROTEIN 8-LIKE PROTEIN 3 (PTHR12757:SF7)	0	phosphatidylinositol transporter activity(GO:0008526);phosphatidylinositol binding(GO:0035091)	phospholipid transport(GO:0015914);positive regulation of phosphatidylinositol 3-kinase activity(GO:0043552);inositol lipid-mediated signaling(GO:0048017);positive regulation of protein kinase B signaling(GO:0051897);positive regulation of ERK1 and ERK2 cascade(GO:0070374)	cytoplasm(GO:0005737);plasma membrane(GO:0005886)	0
ENSSSCG00000011398	307.758	1.06174	1.68191e-05	0.000302072	UP	Uncharacterized protein;SEMA3F;ortholog	SEMAPHORIN-3F (PTHR11036:SF101)	0	semaphorin receptor binding(GO:0030215);neuropilin binding(GO:0038191);chemorepellent activity(GO:0045499)	neural crest cell migration(GO:0001755);facial nerve structural organization(GO:0021612);trigeminal nerve structural organization(GO:0021637);branchiomotor neuron axon guidance(GO:0021785);positive regulation of cell migration(GO:0030335);ventral trunk neural crest cell migration(GO:0036486);negative regulation of axon extension involved in axon guidance(GO:0048843);axon extension involved in axo…	extracellular space(GO:0005615)	0
ENSSSCG00000014923	29.8255	2.2646	1.71349e-05	0.000307359	UP	Uncharacterized protein;RAB38;ortholog	RAS-RELATED PROTEIN RAB-38 (PTHR24073:SF636)	0	GTP binding(GO:0005525);GTP-dependent protein binding(GO:0030742);AP-1 adaptor complex binding(GO:0035650);AP-3 adaptor complex binding(GO:0035651);BLOC-2 complex binding(GO:0036461)	mitochondrion organization(GO:0007005);small GTPase mediated signal transduction(GO:0007264);melanosome organization(GO:0032438);endosome to melanosome transport(GO:0035646);protein localization to membrane(GO:0072657);phagosome acidification(GO:0090383);melanosome assembly(GO:1903232)	mitochondrion(GO:0005739);lysosome(GO:0005764);early endosome(GO:0005769);trans-Golgi network(GO:0005802);melanosome membrane(GO:0033162);melanosome(GO:0042470);ER-mitochondrion membrane contact site(GO:0044233);phagocytic vesicle(GO:0045335)	0
ENSSSCG00000002247	67.7015	-1.0704	1.77464e-05	0.000317933	DOWN	NA	NA	NA	NA	NA	NA	NA
ENSSSCG00000003684	828.518	-0.959077	1.77851e-05	0.00031823	DOWN	Uncharacterized protein;MTCL1;ortholog	MICROTUBULE CROSS-LINKING FACTOR 1 (PTHR15742:SF9)	0	microtubule binding(GO:0008017);protein homodimerization activity(GO:0042803);poly(A) RNA binding(GO:0044822)	microtubule bundle formation(GO:0001578);regulation of autophagy(GO:0010506);establishment or maintenance of epithelial cell apical/basal polarity(GO:0045197)	spindle pole(GO:0000922);extracellular space(GO:0005615);apicolateral plasma membrane(GO:0016327);lateral plasma membrane(GO:0016328);midbody(GO:0030496);microtubule bundle(GO:0097427)	0
ENSSSCG00000015445	14.7797	2.15381	1.79547e-05	0.000320866	UP	Uncharacterized protein;NRCAM;ortholog	NEURONAL CELL ADHESION MOLECULE (PTHR10489:SF798)	0	0	0	0	Neurofascin interactions;Developmental Biology;L1CAM interactions;Axon guidance
ENSSSCG00000006059	40.9719	1.4624	1.80553e-05	0.000322263	UP	Uncharacterized protein;NCALD;ortholog	NEUROCALCIN-DELTA (PTHR23055:SF105)	0	actin binding(GO:0003779);calcium ion binding(GO:0005509);tubulin binding(GO:0015631);clathrin binding(GO:0030276)	regulation of systemic arterial blood pressure(GO:0003073);calcium-mediated signaling(GO:0019722)	intracellular(GO:0005622);extracellular exosome(GO:0070062)	Activation of Ca-permeable Kainate Receptor;Neuronal System;Neurotransmitter Receptor Binding And Downstream Transmission In The Postsynaptic Cell;Ionotropic activity of Kainate Receptors;Activation of Kainate Receptors upon glutamate binding;Transmission across Chemical Synapses
ENSSSCG00000007585	84269.3	-0.657682	1.82006e-05	0.000324454	DOWN	Actin, cytoplasmic 1;ACTB;ortholog	ACTIN, CYTOPLASMIC 2 (PTHR11937:SF267)	Wnt signaling pathway->NFAT Target Genes;;Cadherin signaling pathway->Filamentous F-actin;;Huntington disease->Actin;;Integrin signalling pathway->Actin;;Alzheimer disease-presenilin pathway->actin;;Cytoskeletal regulation by Rho GTPase->Actin;;Inflammation mediated by chemokine and cytokine signaling pathway->F-actin;;Nicotinic acetylcholine receptor signaling pathway->Actin;;;;;;;;;	RNA polymerase II core promoter proximal region sequence-specific DNA binding(GO:0000978);RNA polymerase II distal enhancer sequence-specific DNA binding(GO:0000980);ATP binding(GO:0005524);kinesin binding(GO:0019894);Tat protein binding(GO:0030957);nucleosomal DNA binding(GO:0031492);identical protein binding(GO:0042802);nitric-oxide synthase binding(GO:0050998);structural constituent of postsyn…	retina homeostasis(GO:0001895);substantia nigra development(GO:0021762);ATP-dependent chromatin remodeling(GO:0043044);platelet aggregation(GO:0070527);postsynaptic actin cytoskeleton organization(GO:0098974)	nuclear chromatin(GO:0000790);cytosol(GO:0005829);cytoskeleton(GO:0005856);plasma membrane(GO:0005886);focal adhesion(GO:0005925);cortical cytoskeleton(GO:0030863);NuA4 histone acetyltransferase complex(GO:0035267);cytoplasmic ribonucleoprotein granule(GO:0036464);myelin sheath(GO:0043209);extracellular exosome(GO:0070062);blood microparticle(GO:0072562);dense body(GO:0097433)	RHO GTPases activate IQGAPs;Clathrin-mediated endocytosis;Signal Transduction;Fcgamma receptor (FCGR) dependent phagocytosis;RHO GTPases Activate Formins;Membrane Trafficking;Gap junction trafficking and regulation;Developmental Biology;Cell junction organization;Adherens junctions interactions;RHO GTPases Activate WASPs and WAVEs;EPHB-mediated forward signaling;Axon guidance;VEGFA-VEGFR2 Pathway…
ENSSSCG00000028699	104.798	1.14394	1.82265e-05	0.000324513	UP	Uncharacterized protein;NEIL2;ortholog	ENDONUCLEASE 8-LIKE 2 (PTHR22993:SF21)	0	damaged DNA binding(GO:0003684);DNA-(apurinic or apyrimidinic site) lyase activity(GO:0003906);microtubule binding(GO:0008017);zinc ion binding(GO:0008270);hydrolase activity, hydrolyzing N-glycosyl compounds(GO:0016799)	base-excision repair(GO:0006284);nucleotide-excision repair(GO:0006289)	nucleolus(GO:0005730);cytoplasm(GO:0005737);spindle microtubule(GO:0005876)	Base-Excision Repair, AP Site Formation;Depyrimidination;Base Excision Repair;Cleavage of the damaged pyrimidine ;DNA Repair
[truncated: 192 more rows]
